# Supplementary material for: RNA-binding proteins mediate the maturation of chromatin topology during differentiation
Source: Nat Cell Biol. 2025 Sep 8;27(9):1510–25. doi: 10.1038/s41556-025-01735-5 (PMC12431861; doi:10.1038/s41556-025-01735-5)
Supplement: Supplementary file 2 — Vignette and html with the R code. [file 41556_2025_1735_MOESM2_ESM.zip]

Archive with 8 entries (7 files):
- software_vignette/
- __MACOSX/._software_vignette
- software_vignette/Complete_analysis.Rmd
- __MACOSX/software_vignette/._Complete_analysis.Rmd
- software_vignette/functions.R
- __MACOSX/software_vignette/._functions.R
- software_vignette/Complete_analysis.html
- __MACOSX/software_vignette/._Complete_analysis.html
