# Supplementary material for: RNA-binding proteins mediate the maturation of chromatin topology during differentiation
Source: Nat Cell Biol. 2025 Sep 8;27(9):1510–25. doi: 10.1038/s41556-025-01735-5 (PMC12431861; doi:10.1038/s41556-025-01735-5)
Supplement: Supplementary file 2 — Vignette and html with the R code. [file 41556_2025_1735_MOESM2_ESM.zip › software_vignette/Complete_analysis.Rmd]

---
title: "RNA binding proteins mediate the maturation of chromatin topology during differentiation"
author: "Aleksandra Pekowska, Misbah Abbas"
output:
  html_document:
    highlight: tango
    theme: flatly
    toc: yes
    toc_depth: 3
  pdf_document:
    toc: yes
    toc_depth: '3'
---


<style type="text/css">

h1.title {
  font-size: 30px;
  color: DarkBlue;
  text-align: center;
}
h4.author { /* Header 4 - and the author and data headers use this too  */
    font-size: 20px;
  text-align: center;
}
</style>

# Library and data import

```{r, init_data_input, message=FALSE, include=TRUE}
data_directory='/Volumes/T7/Dehingia_et_al_2025/data/'
chipseq_directory='/Volumes/T7/Dehingia_et_al_2025/data/ChIP-and-ATAC-seq/'
rnaseq_directory='/Volumes/T7/Dehingia_et_al_2025/data/RNA-seq/'
hic_directory='/Volumes/T7/Dehingia_et_al_2025/data/Hi-C/'
outputs_directory = '/Volumes/T7/Dehingia_et_al_2025/data/outputs/'
objects_directory = '/Volumes/T7/Dehingia_et_al_2025/data/objects/'
scripts_directory = '/Volumes/T7/Dehingia_et_al_2025/scripts/'
source_data_directory = '/Volumes/T7/Dehingia_et_al_2025/source_files/'

library(rtracklayer)
library(sf)
library(DESeq2)
library(org.Hs.eg.db)
library(LSD)
library(geneplotter)
library(biomaRt)
library(gplots)
library(VennDiagram)
library(vsn)
library(ggVennDiagram)
library(GenomicRanges)
library(gwasrapidd)
library(fgsea)
library(goseq)
library(ggplot2)
library(RColorBrewer)
library(pheatmap)
library(TxDb.Mmusculus.UCSC.mm10.knownGene)
library(dplyr)
library(tidyverse)
library(scales)
library(smoothmest)
library(BSgenome.Mmusculus.UCSC.mm10)
library(Matrix)
library(ggpubr)
set.seed(22)

ms=12000*1024^2 
options(future.globals.maxSize=ms)

buildDfForGGBARPLOT = function( normCounts, metaTable, metaColumn, geneSymbol, mappings4genes ){
  # normCounts=ddsFdf; metaTable=as.data.frame(coldata);metaColumn="cell_type";geneSymbol="Aldh1a3";mappings4genes=genemap_unique
  theCol=which(colnames(metaTable)==metaColumn)
  data.frame( norm_counts = normCounts[rownames(normCounts) == unique(mappings4genes$gene_id[mappings4genes$geneName==geneSymbol])],
              annot = metaTable[ match(colnames(normCounts),metaTable$sample), theCol ] )}


source( paste0(scripts_directory,'functions.R' ) )
```

# Building objects for future work

```{r}
gtf = import.gff(paste0(data_directory,'Mus_musculus.GRCm38.101.gtf'))

txdb = TxDb.Mmusculus.UCSC.mm10.knownGene
columns <- c("tx_name", "gene_id","GENEID")
promGR = promoters(txdb, upstream=200, downstream=200,columns=columns)
TSSGR = promoters(txdb, upstream=0, downstream=0,columns=columns)
promGRExt = promoters(txdb, upstream=2000, downstream=2000,columns=columns)
promGRExt=trim(promGRExt)

transcrpit2ensg = data.frame(tid=gtf$transcript_id,gid=gtf$gene_id,stringsAsFactors = FALSE)
promGRExt$transcipt1 = unlist(strsplit(promGRExt$tx_name,'\\.'))[seq(1,2*length(promGRExt),by=2)]
promGRExt$ensgeneid = transcrpit2ensg$gid[match(promGRExt$transcipt1,promGRExt$transcipt1)]
seqlevelsStyle(promGR)='ucsc'
genemap_unique = data.frame(gene_id=gtf$gene_id,geneName=gtf$gene_name,stringsAsFactors = FALSE)
genemap_unique = genemap_unique[!duplicated(genemap_unique$gene_id),]

promoters_ap = data.frame( chr=as.character(chrom(gtf)),
                           start=as.numeric(start(gtf)),
                           end=as.numeric(end(gtf)),
                           strand=as.character(strand(gtf)),
                           transcript_id=as.character(gtf$transcript_id),
                           gene_id=as.character(gtf$gene_id),
                           gene_name = as.character(gtf$gene_name),
                           gene_biotype = as.character(gtf$gene_biotype),
                           type = gtf$type,
                           stringsAsFactors = FALSE )
length(unique(promoters_ap$gene_id))
promoters_ap = promoters_ap[promoters_ap$type == "transcript",]
promoters_sp = split(promoters_ap,promoters_ap$gene_id)

## for each gene find the 5-prime most TSS
promoters_tss = do.call('rbind', lapply( promoters_sp, function(x){
    tss = ifelse( as.character(unique(x$strand))=="+", 
                  x[which.min(x$start),'start'], 
                  x[which.max(x$end),'end'] ) 
    if(  as.character(unique(x$strand))=="+") tp = x[which.min(x$start),] else tp = x[which.max(x$end),]
    tp$tss = tss
  return(tp)
  }))

## 
promoters_tss_gr = GRanges(seqnames = promoters_tss$chr,
                           ranges = IRanges(as.numeric(promoters_tss$tss)-500 ,
                                            end=as.numeric(promoters_tss$tss) + 500,
                                            names=promoters_tss$transcript_id),
                           strand = promoters_tss$strand,
                           gene_id = promoters_tss$gene_id,
                           gene_name = promoters_tss$gene_name,
                           gene_biotype = promoters_tss$gene_biotype,
                           tss = promoters_tss$tss)
seqlevelsStyle(promoters_tss_gr) = 'ucsc'

```

```{r}
ctcf_motif = readBed_filterChromsStraded( paste0(data_directory,'CTCF_HUMAN.H11MO.0.A.bed'),
                                          chroms=paste0('chr',c(1:19,'X','Y')), 5 )
```


# Loops from Bonev et al

```{r,fig.align='center',fig.width=5,fig.height=5}
es_loops = importBEDPE_Filter_Loops( paste0(hic_directory, 'Bonev/hiccups_output_esc/' ),
                                     max_size=5000000, extend_anchors_by=0 )
ns_loops = importBEDPE_Filter_Loops( paste0(hic_directory, 'Bonev/hiccups_output_npc/' ),
                                     max_size=5000000, extend_anchors_by=0 )

es_loops_size=es_loops$y2-es_loops$x1
ns_loops_size=ns_loops$y2-ns_loops$x1

es_loops_left_anchor = getGR( es_loops$X.chr1, es_loops$x1, es_loops$x2,0 )
es_loops_right_anchor = getGR( es_loops$X.chr1, es_loops$y1, es_loops$y2,0 )

ns_loops_left_anchor = getGR( ns_loops$X.chr1, ns_loops$x1, ns_loops$x2,0 )
ns_loops_right_anchor = getGR( ns_loops$X.chr1, ns_loops$y1, ns_loops$y2,0 )

seqlevelsStyle(es_loops_left_anchor) = 'ucsc'
seqlevelsStyle(es_loops_right_anchor) = 'ucsc'
seqlevelsStyle(ns_loops_left_anchor) = 'ucsc'
seqlevelsStyle(ns_loops_right_anchor) = 'ucsc'

es_anchors_GR = c( es_loops_left_anchor, es_loops_right_anchor )
ns_anchors_GR = c( ns_loops_left_anchor, ns_loops_right_anchor )

es_ns_loops = compareLoops( es_loops, ns_loops, offset=5000, maxLoopSize=5000000 )
es_spe_loops = es_ns_loops$First_set_specific
ns_spe_loops = es_ns_loops$Second_set_specific
common_loops = es_ns_loops$First_set_common
es_spe_loops_size=es_spe_loops$y2-es_spe_loops$x1
ns_spe_loops_size=ns_spe_loops$y2-ns_spe_loops$x1


es_spe_loops_left_anchor = getGR( es_spe_loops$X.chr1, es_spe_loops$x1, es_spe_loops$x2,0 )
es_spe_loops_right_anchor = getGR( es_spe_loops$X.chr1, es_spe_loops$y1, es_spe_loops$y2,0 )

ns_spe_loops_left_anchor = getGR( ns_spe_loops$X.chr1, ns_spe_loops$x1, ns_spe_loops$x2,0 )
ns_spe_loops_right_anchor = getGR( ns_spe_loops$X.chr1, ns_spe_loops$y1, ns_spe_loops$y2,0 )

en_com_loops_left_anchor = getGR( common_loops$X.chr1, common_loops$x1, common_loops$x2,0 )
en_com_loops_right_anchor = getGR( common_loops$X.chr1, common_loops$y1, common_loops$y2,0 )

es_spe_loops_gr = getGR( es_spe_loops$X.chr1, es_spe_loops$x1, es_spe_loops$y2,0 )
ns_spe_loops_gr = getGR( ns_spe_loops$X.chr1, ns_spe_loops$x1, ns_spe_loops$y2,0 )
cm_loops_gr = getGR( common_loops$X.chr1, common_loops$x1, common_loops$y2,0 )

es_spe_loops_size=width(es_spe_loops_gr)
ns_spe_loops_size=width(ns_spe_loops_gr)

es_loops_gr = getGR( es_loops$X.chr1,es_loops$x1, es_loops$y2, 0 )
ns_loops_gr = getGR( ns_loops$X.chr1,ns_loops$x1, ns_loops$y2, 0 )

es_spe_loops_domain_gr = getGR( es_spe_loops$X.chr1, es_spe_loops$x1+25000, es_spe_loops$y2-25000,0 )
ns_spe_loops_domain_gr = getGR( ns_spe_loops$X.chr1, ns_spe_loops$x1+25000, ns_spe_loops$y2-25000,0 )
common_loops_domain_gr = getGR( common_loops$X.chr1, common_loops$x1+25000, common_loops$y2-25000,0 )

seqlevelsStyle(es_spe_loops_left_anchor) = 'ucsc'
seqlevelsStyle(es_spe_loops_right_anchor) = 'ucsc'
seqlevelsStyle(ns_spe_loops_left_anchor) = 'ucsc'
seqlevelsStyle(ns_spe_loops_right_anchor) = 'ucsc'
seqlevelsStyle(en_com_loops_left_anchor) = 'ucsc'
seqlevelsStyle(en_com_loops_right_anchor) = 'ucsc'
seqlevelsStyle(es_spe_loops_gr) = 'ucsc'
seqlevelsStyle(ns_spe_loops_gr) = 'ucsc'
seqlevelsStyle(es_loops_gr) = 'ucsc'
seqlevelsStyle(ns_loops_gr) = 'ucsc'
seqlevelsStyle(es_spe_loops_domain_gr) = 'ucsc'
seqlevelsStyle(ns_spe_loops_domain_gr) = 'ucsc'
seqlevelsStyle(common_loops_domain_gr) = 'ucsc'
seqlevelsStyle(cm_loops_gr) = 'ucsc'


es_spe_loops_filt = es_spe_loops[-queryHits(findOverlaps(es_spe_loops_gr,c(en_com_loops_left_anchor,en_com_loops_right_anchor))),]
ns_spe_loops_filt = ns_spe_loops[-queryHits(findOverlaps(ns_spe_loops_gr,c(en_com_loops_left_anchor,en_com_loops_right_anchor))),]
es_spe_loops_filt_gr = getGR(es_spe_loops_filt$X.chr1,es_spe_loops_filt$x1,es_spe_loops_filt$y2,0)
ns_spe_loops_filt_gr = getGR(ns_spe_loops_filt$X.chr1,ns_spe_loops_filt$x1,ns_spe_loops_filt$y2,0)

```


# Analysis of transcriptome with and without CTCF (ES and NS cells)

Check differentiation of ES 46 and Nora ES cells

```{r}
rna_46C = data.frame(es1=read.delim(paste0(rnaseq_directory,'gene_counts_FEB_2022.txt'),skip=1)[,13],
                     es2=read.delim(paste0(rnaseq_directory,'gene_counts_FEB_2022.txt'),skip=1)[,14],
                     ns1=read.delim(paste0(rnaseq_directory,'gene_counts_FEB_2022.txt'),skip=1)[,8],
                     ns2=read.delim(paste0(rnaseq_directory,'gene_counts_FEB_2022.txt'),skip=1)[,10],
                     row.names=read.delim(paste0(rnaseq_directory,'gene_counts_FEB_2022.txt'),skip=1)[,1])
coldata46c = data.frame(cell_type=c('ES','ES','NS','NS'),genotype='46C',row.names=colnames(rna_46C))

load( paste0(rnaseq_directory,"CTCF_degron_countdata.RData") )
count_df_filt = requested_countdata[,1:14]
coldata = requested_metadata[1:14,]
coldata$culture[9:14]='NS'
coldata$cell_type = paste(coldata$culture,coldata$condition,sep="_")
ddsF = DESeqDataSetFromMatrix(countData = count_df_filt,
                              colData = coldata,
                              design= ~cell_type )

ddsF = DESeq(ddsF)
ddsFdf = counts(ddsF,normalized=TRUE )

```

## ES-->NS validation

```{r,ES_NS_gene_volcano,fig.align='center',fig.width=5,fig.height=5}
Diff_Nora__DDS = DESeqDataSetFromMatrix(countData = count_df_filt[,c(3,4,7,8,10,11,14)],
                                        colData = coldata[c(3,4,7,8,10,11,14),],
                                        design= ~0+culture )

es2i_ns_comp = results(DESeq(Diff_Nora__DDS), contrast=c("culture", "2i", "NS") )

es2i_ns_comp$padj_squished=es2i_ns_comp$padj
es2i_ns_comp$padj_squished[es2i_ns_comp$padj_squished<10^(-20)]=10^(-20)

par(pty="s")
plot(x=es2i_ns_comp$log2FoldChange,y=-log10(es2i_ns_comp$padj_squished),
     col=ifelse(es2i_ns_comp$padj<0.01,"green4","gray"),
     ylim=c(0,20),pch=19,cex=0.5)
axis(1,lwd=2)
axis(2,lwd=2)
box(col="black",lwd=2)

```

```{r,eval=FALSE}
df = data.frame(LFC=es2i_ns_comp$log2FoldChange,log10pval=-log10(es2i_ns_comp$padj_squished))
write.table(df,file=paste0(source_data_directory,"volcano_differentiationNcells.txt"),row.names = FALSE, sep="\t",quote=FALSE)
```


```{r,ES_NS_gene_scatter,fig.align='center',fig.width=5,fig.height=5}
Diff_Nora__DDS = DESeqDataSetFromMatrix(countData = count_df_filt[,c(3,4,7,8,10,11,14)],
                                        colData = coldata[c(3,4,7,8,10,11,14),],
                                        design= ~0+culture )

es2i_ns_comp_counts = counts(DESeq(Diff_Nora__DDS),normalized=TRUE )
es2i_ns_comp = es2i_ns_comp[!is.na(es2i_ns_comp$padj),]
thisColV = rep("gray",nrow(es2i_ns_comp_counts))
thisColV[rownames(es2i_ns_comp_counts) %in% rownames(es2i_ns_comp[es2i_ns_comp$padj<0.01 & es2i_ns_comp$log2FoldChange>0,])] = "red"
thisColV[rownames(es2i_ns_comp_counts) %in% rownames(es2i_ns_comp[es2i_ns_comp$padj<0.01 & es2i_ns_comp$log2FoldChange<0,])] = "blue"

par(pty="s",bty="O")
plot(x=log2(0.5+rowMeans(es2i_ns_comp_counts[,1:4])),
     y=log2(0.5+rowMeans(es2i_ns_comp_counts[,5:7])),
     col=thisColV,xlab="ES", ylab="NS",
     ylim=c(-2,20),xlim=c(-2,20),pch=19,cex=0.25)
axis(1,lwd=2)
axis(2,lwd=2)
box(col="black",lwd=2)

```

```{r,eval=FALSE}
df = data.frame(ES=log2(0.5+rowMeans(es2i_ns_comp_counts[,1:4])),NS=log2(0.5+rowMeans(es2i_ns_comp_counts[,5:7])))
write.table(df,file=paste0(source_data_directory,"scatterplot_Differentiation_Ncells.txt"),row.names = FALSE, sep="\t",quote=FALSE)
```


## CTCF targets cell type specific genes

```{r}
LFC_thr=0;pval_thr=0.1
ti_DDS = DESeqDataSetFromMatrix(countData = count_df_filt[,1:8],
                                colData = coldata[1:8,],
                                design= ~cell_type )
ti_DDS=DESeq(ti_DDS)
ti = results(ti_DDS, contrast=c("cell_type", "2i_WT", "2i_IAA") )


ns_DDS = DESeqDataSetFromMatrix(countData = count_df_filt[,9:14],
                                colData = coldata[9:14,],
                                design= ~0+cell_type )
ns_DDS = DESeq(ns_DDS)
ns = results(ns_DDS, contrast=c("cell_type", "NS_WT", "NS_IAA") )

es_ns_IAA_merged = merge( as.data.frame(ti), as.data.frame(ns), by='row.names')


ti = ti[!is.na(ti$padj),]
ns = ns[!is.na(ns$padj),]

TI_sig_genes = ( ti[ti$padj<pval_thr & abs(ti$log2FoldChange)>LFC_thr,] )
TI_sig_genes_up = rownames( ti[ti$padj<pval_thr & ti$log2FoldChange<(-1*LFC_thr),] )
TI_sig_genes_dn = rownames( ti[ti$padj<pval_thr & ti$log2FoldChange>LFC_thr,] )
TI_common = rownames( ti[ti$padj>0.1 & abs(ti$log2FoldChange)<log2(1.25),] )

NS_sig_genes = ( ns[ns$padj<pval_thr & abs(ns$log2FoldChange)>LFC_thr,] )
NS_sig_genes_up = rownames( ns[ns$padj<pval_thr & ns$log2FoldChange<(-1 *LFC_thr),] )
NS_sig_genes_dn = rownames( ns[ns$padj<pval_thr & ns$log2FoldChange>LFC_thr,] )
NS_common = rownames( ns[ns$padj>0.1 & abs(ns$log2FoldChange)<log2(1.25),] )

write.table( TI_sig_genes_up, file=paste0(outputs_directory,'TI_sig_genes_up.txt'),
             quote=FALSE, row.names=FALSE, col.names=FALSE, sep='\t' )
write.table( TI_sig_genes_dn, file=paste0(outputs_directory,'TI_sig_genes_dn.txt'),
             quote=FALSE, row.names=FALSE, col.names=FALSE, sep='\t' )
write.table( NS_sig_genes_up, file=paste0(outputs_directory,'NS_sig_genes_up.txt'),
             quote=FALSE, row.names=FALSE, col.names=FALSE, sep='\t' )
write.table( NS_sig_genes_dn, file=paste0(outputs_directory,'NS_sig_genes_dn.txt'),
             quote=FALSE, row.names=FALSE, col.names=FALSE, sep='\t' )

length(unique(c(TI_sig_genes_up,TI_sig_genes_dn,NS_sig_genes_up,NS_sig_genes_dn)))
```

Volcano plots for the extended figure

```{r,fig.align='center',fig.height=4,fig.width=4}
TI = data.frame(Untreated=rowMeans(ddsFdf[,c('ES_2i_1','ES_2i_2','ES_2i_3','ES_2i_4')]),
                IAA = rowMeans(ddsFdf[,c('ES_2i_IAA_1','ES_2i_IAA_2','ES_2i_IAA_3','ES_2i_IAA_4')]),
                stringsAsFactors=FALSE )

par(mar=c(5,5,3,1))
plot(ti$log2FoldChange,-log10(ti$pvalue), 
     col=ifelse(abs(ti$log2FoldChange)>0 & ti$padj<pval_thr,'red3','gray'), 
     pch=19, cex=0.25,
     xlab=expression('log'[2]*'(Untr/IAA)'),
     ylab=expression('-log'[10]*'(P-val)'),
     ylim=c(0,30),xlim=c(-3,3),
     main='ES 2i untr. vs. IAA')
axis(1,lwd=3)
axis(2,lwd=3)
box(lwd=3,col='black')
```

```{r,eval=FALSE}
df = data.frame(LFC=ti$log2FoldChange,log10pval=-log10(ti$pvalue),col=ifelse(abs(ti$log2FoldChange)>0 & ti$padj<pval_thr,'red3','gray'))
write.table(df,file=paste0(source_data_directory,"volcano_ES_IAA.txt"),row.names = FALSE, sep="\t",quote=FALSE)
```


```{r,fig.align='center',fig.height=4,fig.width=4}
NS = data.frame(Untreated=rowMeans(ddsFdf[,c('NS_FBS_3','NS_FBS_5','NS_FBS_4')]),
                IAA = rowMeans(ddsFdf[,c('NS_FBS_IAA_3','NS_FBS_IAA_5','NS_FBS_IAA_4')]),
                stringsAsFactors=FALSE )

par(mar=c(5,5,3,1))
plot(ns$log2FoldChange,-log10(ns$pvalue), 
     col=ifelse(abs(ns$log2FoldChange)>0 & ns$padj<pval_thr,'red3','gray'), 
     pch=19, cex=0.25,
     ylim=c(0,30),xlim=c(-3,3),
     xlab=expression('log'[2]*'(Untr/IAA)'),
     ylab=expression('-log'[10]*'(P-val)'),
     main='NS')
axis(1,lwd=3)
axis(2,lwd=3)
box(lwd=3,col='black')

```

```{r,eval=FALSE}
df = data.frame(LFC=ns$log2FoldChange,log10pval=-log10(ns$pvalue),col=ifelse(abs(ns$log2FoldChange)>0 & ns$padj<pval_thr,'red3','gray'))
write.table(df,file=paste0(source_data_directory,"volcano_NS_IAA.txt"),row.names = FALSE, sep="\t",quote=FALSE)
```

More up-regulated genes in the NS cells

```{r,fig.align='center',fig.width=8,fig.height=7}

pval_thr_plot=0.1
x = ti[ti$padj<pval_thr_plot,]
y = ns[ns$padj<pval_thr_plot,]
m=rbind(ES_2i=table( x$log2FoldChange>0 ),
        NS=table( y$log2FoldChange>0 ) )
m

fisher.test(m)

par(mar=c(5,10,5,10),mfrow=c(1,1))
barplot(100*(m/rowSums(m)), 
        beside=T, ylim=c(0,80),
        col=c('red','blue'), ylab='%',
        names=c('Up','Down'),lwd=1.5)
fisher.test(matrix(c(49,51,65,35),2,2))
axis(1,lwd=3,at=c(2,5),c('Up','Down'))
axis(2,lwd=3)

```

Direction of change

```{r,fig.align='center',fig.width=5,fig.height=5}
es_ns_IAA_merged_filt = es_ns_IAA_merged[! is.na(es_ns_IAA_merged$padj.x),]
es_ns_IAA_merged_filt = es_ns_IAA_merged_filt[! is.na(es_ns_IAA_merged_filt$padj.y),]
es_ns_IAA_merged_filt = es_ns_IAA_merged_filt[rowSums(es_ns_IAA_merged_filt[,c('padj.x','padj.y')]<0.1)>0,]
es_ns_IAA_merged_filt$geneName = genemap_unique$geneName[match( es_ns_IAA_merged_filt$Row.names,genemap_unique$gene_id ) ]

es_ns_IAA_merged_filt$col = 'black'
es_ns_IAA_merged_filt$col[es_ns_IAA_merged_filt$padj.x<0.1 & es_ns_IAA_merged_filt$padj.y<0.1] = 'green4'
es_ns_IAA_merged_filt$col[es_ns_IAA_merged_filt$padj.x<0.1 & es_ns_IAA_merged_filt$padj.y>0.1] = 'red'
es_ns_IAA_merged_filt$col[es_ns_IAA_merged_filt$padj.x>0.1 & es_ns_IAA_merged_filt$padj.y<0.1] = 'blue'


es_ns_IAA_merged_filt$size = 0.5
es_ns_IAA_merged_filt$size[es_ns_IAA_merged_filt$padj.x<0.1 & es_ns_IAA_merged_filt$padj.y<0.1] = 0.5

par(mar=c(5,5,3,1))
plot(-1*es_ns_IAA_merged_filt$log2FoldChange.x,
     -1*es_ns_IAA_merged_filt$log2FoldChange.y, 
     col=es_ns_IAA_merged_filt$col, 
     pch=19, cex=es_ns_IAA_merged_filt$size,
     ylim=c(-4,4),xlim=c(-4,4),
     xlab=expression('ES [log'[2]*'(IAA/Untreated)]'),
     ylab=expression('NS [log'[2]*'(IAA/Untreated)]'),
     main='Without versus with CTCF')
abline( v=0,col='gray',lwd=3)
abline( h=0,col='gray',lwd=3)
axis(1,lwd=3)
axis(2,lwd=3)
box(col='black',lwd=3)

points( es_ns_IAA_merged_filt$log2FoldChange.x[es_ns_IAA_merged_filt$Row.names == 'ENSMUSG00000024268'],
        es_ns_IAA_merged_filt$log2FoldChange.y[es_ns_IAA_merged_filt$Row.names == 'ENSMUSG00000024268'], pch=19, cex=0.5, col='black')

cor.test(es_ns_IAA_merged_filt$log2FoldChange.x, es_ns_IAA_merged_filt$log2FoldChange.y)

es_ns_IAA_merged_filt_genes = es_ns_IAA_merged_filt[!is.na(es_ns_IAA_merged_filt$geneName),]
```

```{r,eval=FALSE}
df = data.frame(ES=-1*es_ns_IAA_merged_filt$log2FoldChange.x,NS=-1*es_ns_IAA_merged_filt$log2FoldChange.y,col=es_ns_IAA_merged_filt$col)
write.table(df,file=paste0(source_data_directory,"scatterplot_IAAimpact_Ncells.txt"),row.names = FALSE, sep="\t",quote=FALSE)
```

## Aldh1a3 expression plot

```{r,eval=FALSE,include=F}
aldh1a3_df = data.frame( expression=ddsFdf['ENSMUSG00000015134',],cell=colnames(ddsFdf))
aldh1a3_df$cellType = factor( coldata$cell_type[match(aldh1a3_df$cell,coldata$sample)],levels=c('2i_WT','2i_IAA','NS_WT','NS_IAA'))
se <- function(x){sd(x)/sqrt(length(x))}
my_dat <- summarise(group_by(aldh1a3_df, cellType), my_mean=mean(expression),my_se=se(expression))

ggplot(my_dat, aes(x=cellType, y=my_mean, fill=cellType)) + 
   geom_bar(stat="identity", position=position_dodge()) +
   geom_errorbar(aes(ymin=my_mean-my_se, ymax=my_mean+my_se), width=.2,
                 position=position_dodge(.9)) + theme_classic() + ylim(c(0,600)) + scale_fill_manual(values=c('red','coral3','blue','blue4')) 

es_ns_IAA_merged[es_ns_IAA_merged$Row.names=='ENSMUSG00000015134',] 


tp=buildDfForGGBARPLOT( ddsFdf,as.data.frame(coldata),
                     "cell_type",
                     "Aldh1a3",
                     genemap_unique )
tp$annot = factor(tp$annot,levels = c("2i_WT","2i_IAA","NS_WT","NS_IAA"))
ggbarplot(tp, x = "annot", y = "norm_counts", 
          color="annot",
          add = c("mean_se", "jitter"), size=1.25,
          palette=c('red','coral3','blue','blue4'),
          title="Aldh1a3") + theme( axis.line = element_line(colour = 'black', size = 0.75))

tp
```


Plots for Figure 10

```{r}

tp=buildDfForGGBARPLOT( ddsFdf,as.data.frame(coldata),
                     "cell_type",
                     "Sox9",
                     genemap_unique )
tp$annot = factor(tp$annot,levels = c("NS_WT","NS_IAA","2i_WT","2i_IAA"))
ggbarplot(tp, x = "annot", y = "norm_counts", 
          color="annot",
          add = c("mean_se", "jitter"), size=1.25,
          palette=c('blue','blue4','red','coral3'),
          title="Sox9") + theme( axis.line = element_line(colour = 'black', size = 0.75))

tp

tp=buildDfForGGBARPLOT( ddsFdf,as.data.frame(coldata),
                     "cell_type",
                     "Ngfr",
                     genemap_unique )
tp$annot = factor(tp$annot,levels = c("NS_WT","NS_IAA","2i_WT","2i_IAA"))
ggbarplot(tp, x = "annot", y = "norm_counts", 
          color="annot",
          add = c("mean_se", "jitter"), size=1.25,
          palette=c('blue','blue4','red','coral3'),
          title="Ngfr") + theme( axis.line = element_line(colour = 'black', size = 0.75)) + ylim(c(0,125)) 

tp

tp=buildDfForGGBARPLOT( ddsFdf,as.data.frame(coldata),
                     "cell_type",
                     "Camk2a",
                     genemap_unique )
tp$annot = factor(tp$annot,levels = c("NS_WT","NS_IAA","2i_WT","2i_IAA"))
ggbarplot(tp, x = "annot", y = "norm_counts", 
          color="annot",
          add = c("mean_se", "jitter"), size=1.25,
          palette=c('blue','blue4','red','coral3'),
          title="Camk2a") + theme( axis.line = element_line(colour = 'black', size = 0.75)) + ylim(c(0,600)) 
tp
```


## Aldh1a3 CTCF-BS KOs

```{r}
library(dplyr) 
library(ggplot2)
library(ggpubr)
theme_set(theme_bw())

mm = read.delim(paste0(data_directory,"Aldh1a3_ES-NS qPCR.txt"),header=TRUE)
mm = mm[-1,]
mm$Genotype=factor(mm$Genotype,levels=c("Wild_type","KO_1","KO_2","KO_3"))

mmES = mm[mm$Cell_type=="ES",]
m = ggplot(mmES, aes(x = Genotype, y = Expression))

m + geom_jitter(
  aes(shape = Genotype, color = Genotype), 
  position = position_jitter(0.2),
  size = 5 ) +
  stat_summary(
    aes(color = Genotype),
    fun.data="mean_sdl",  fun.args = list(mult=1), 
    geom = "pointrange",  size = 0.7) + scale_color_manual(values =  c("red","coral3", "coral3", "coral3")) + ylim(0,1) + theme( axis.line = element_line(colour = "black", 
                      linewidth = 1, linetype = "solid")) 

mmNS = mm[mm$Cell_type=="NS",]
m = ggplot(mmNS, aes(x = Genotype, y = Expression))

m + geom_jitter(
  aes(shape = Genotype, color = Genotype), 
  position = position_jitter(0.1),
  size = 5 ) +
  stat_summary(
    aes(color = Genotype),
    fun.data="mean_sdl",  fun.args = list(mult=1), 
    geom = "pointrange",  size = 0.7 ) + scale_color_manual(values =  c("blue","steelblue3", "steelblue3", "steelblue3")) + ylim(0,0.5) + theme( axis.line = element_line(colour = "black", 
                      linewidth = 1, linetype = "solid")) 

t.test( mmNS$Expression[mmNS$Genotype=="Wild_type"],mmNS$Expression[mmNS$Genotype=="KO_1"])

```


Check if the differentiation between ES2i and NS worked in the Nora and the 46C cells.


```{r,ES_NS_gene_barplot,fig.align='center',fig.width=10,fig.height=5}

marker_genes=c("Prdm14","Nanog","Fgf4","Nodal","Lin28a","Zfp42","Dppa2","Esrrb","Tbx3","Klf4","Pou5f1","Phc1","Tet1","Dll1","Pax6","Notch1","Rxra","Hes6","Wnt5a","Fzd2","Fzd1","Nes","Bmi1","Hes5","Ascl1","Olig1","Olig2")

ens2gene = data.frame(gtf$gene_name,gtf$gene_id)
ens2gene = ens2gene[!duplicated(ens2gene$gtf.gene_id),]
marker_genes = data.frame(gene_names=marker_genes,
                          gene_id = ens2gene$gtf.gene_id[match(marker_genes,ens2gene$gtf.gene_name)])

marker_genes$lfc = -1*es2i_ns_comp$log2FoldChange[match(marker_genes$gene_id,rownames(es2i_ns_comp))]
marker_genes$padj = es2i_ns_comp$padj[match(marker_genes$gene_id,rownames(es2i_ns_comp))]
marker_genes = marker_genes[order(marker_genes$lfc,decreasing=FALSE),]

barplot(marker_genes$lfc,col=ifelse(marker_genes$lfc<0,"red","blue"),
        names=marker_genes$gene_names,las=2,ylim=c(-20,20),cex.axis = 1.5)

```


```{r,eval=FALSE}
df = data.frame(LFC=marker_genes$lfc,col=ifelse(marker_genes$lfc<0,"red","blue"))
write.table(df,file=paste0(source_data_directory,"barplot_ES__NS_differentiation.txt"))
```


# Expression of up and down regulated genes

```{r,fig.align='center',fig.width=12,fig.height=8}
rnL = read.delim(paste0(rnaseq_directory,'gene_counts_FEB_2022.txt'),skip=1)[,c(1,6)]
requested_countdata_tpm = data.frame( ES = rowSums( requested_countdata[,c(3,4,7,8)] ),
                                      NS = rowSums( requested_countdata[,c(10,11,14)] ),
                                      Length = rnL$Length[match(rownames(requested_countdata),rnL$Geneid)] )
requested_countdata_tpm = GetTPM(requested_countdata_tpm,1:2,rownames(requested_countdata_tpm))

par(mfrow=c(1,2),bty='n')
boxplot( requested_countdata_tpm[rownames(requested_countdata_tpm) %in% TI_sig_genes_up, "ES"],
         requested_countdata_tpm[rownames(requested_countdata_tpm) %in% TI_sig_genes_dn, "ES"],
         outline=FALSE,col='white', ylab="Expression (TPM)",
         border=c('red','red4'),lwd=3,ylim=c(0,100))
axis(1,lwd=3,at=c(1,2),c("Up","Down"))
axis(2,lwd=3)
boxplot( requested_countdata_tpm[rownames(requested_countdata_tpm) %in% NS_sig_genes_up, "NS"],
         requested_countdata_tpm[rownames(requested_countdata_tpm) %in% NS_sig_genes_dn, "NS"],
         outline=FALSE,col='white', border=c('blue','steelblue3'),
         ylab="Expression (TPM)",
         lwd=3,ylim=c(0,100))
axis(1,lwd=3,at=c(1,2),c("Up","Down"))
axis(2,lwd=3)
t.test(requested_countdata_tpm[rownames(requested_countdata_tpm) %in% TI_sig_genes_up, "ES"],
       requested_countdata_tpm[rownames(requested_countdata_tpm) %in% TI_sig_genes_dn, "ES"])
t.test(requested_countdata_tpm[rownames(requested_countdata_tpm) %in% NS_sig_genes_up, "NS"],
         requested_countdata_tpm[rownames(requested_countdata_tpm) %in% NS_sig_genes_dn, "NS"])
```

```{r,eval=FALSE}
theNtimes = max(c(length(TI_sig_genes_up),length(TI_sig_genes_dn),length(NS_sig_genes_up),length(NS_sig_genes_dn)))
df = data.frame( ES_up_by_IAA = rep(NA,theNtimes), ES_dn_by_IAA = rep(NA,theNtimes),
                 NS_up_by_IAA = rep(NA,theNtimes), NS_dn_by_IAA = rep(NA,theNtimes) )
df$ES_up_by_IAA[1:length(TI_sig_genes_up)] = requested_countdata_tpm[rownames(requested_countdata_tpm) %in% TI_sig_genes_up, "ES"]
df$ES_dn_by_IAA[1:length(TI_sig_genes_dn)] = requested_countdata_tpm[rownames(requested_countdata_tpm) %in% TI_sig_genes_dn, "ES"]
df$NS_up_by_IAA[1:length(NS_sig_genes_up)] = requested_countdata_tpm[rownames(requested_countdata_tpm) %in% NS_sig_genes_up, "ES"]
df$NS_dn_by_IAA[1:length(NS_sig_genes_dn)] = requested_countdata_tpm[rownames(requested_countdata_tpm) %in% NS_sig_genes_dn, "ES"]
write.table(df,file=paste0(source_data_directory,"boxplots_TPM.txt"),row.names = FALSE, sep="\t",quote=FALSE)
```


# Chromatin signature with and without CTCF - ATAC-seq and ChIP-seq data

ATAC peaks +/- CTCF

```{r,fig.align='center',fig.width=5,fig.height=5}
ti_atac_peaks_Nora_unt = readBed_filterChroms(paste0(chipseq_directory,'ES_2i_PLNOV_merged_filtered.bam_peaks.narrowPeak'),
                                     chroms=paste0('chr',c(1:19,'X','Y')), 7)
ti_atac_peaks_Nora_iaa = readBed_filterChroms(paste0(chipseq_directory,'ES_2i_IAA_PLNOV_merged_filtered.bam_peaks.narrowPeak'),
                                     chroms=paste0('chr',c(1:19,'X','Y')), 7)

ns_atac_peaks_Nora_unt = readBed_filterChroms(paste0(chipseq_directory,'NPC_PLDEC_merged_filtered.bam_peaks.narrowPeak'),
                                     chroms=paste0('chr',c(1:19,'X','Y')), 7)
ns_atac_peaks_Nora_iaa = readBed_filterChroms(paste0(chipseq_directory,'NPC_IAA_PLDEC_merged_filtered.bam_peaks.narrowPeak'),
                                     chroms=paste0('chr',c(1:19,'X','Y')), 7)

ti_atac_peaks_Nora_unt_summit = readNarrowPeak2getSummit(paste0(chipseq_directory,'ES_2i_PLNOV_merged_filtered.bam_peaks.narrowPeak'),
                                     chroms=paste0('chr',c(1:19,'X','Y')), 5)
ti_atac_peaks_Nora_iaa_summit = readNarrowPeak2getSummit(paste0(chipseq_directory,'ES_2i_IAA_PLNOV_merged_filtered.bam_peaks.narrowPeak'),
                                     chroms=paste0('chr',c(1:19,'X','Y')), 5)

ns_atac_peaks_Nora_unt_summit = readNarrowPeak2getSummit(paste0(chipseq_directory,'NPC_PLDEC_merged_filtered.bam_peaks.narrowPeak'),
                                     chroms=paste0('chr',c(1:19,'X','Y')), 5)
ns_atac_peaks_Nora_iaa_summit = readNarrowPeak2getSummit(paste0(chipseq_directory,'NPC_IAA_PLDEC_merged_filtered.bam_peaks.narrowPeak'),
                                     chroms=paste0('chr',c(1:19,'X','Y')), 5)
```

```{r,fig.align='center',fig.width=5,fig.height=5}
overlaps=findOverlaps(ti_atac_peaks_Nora_unt,ti_atac_peaks_Nora_iaa)
draw.pairwise.venn(area1=queryLength(overlaps),
                   area2=subjectLength(overlaps),
                   cross.area=length(overlaps),
                   category=c('',''), col=c('red','coral4'),
                   fill=rep('white',2),cat.cex=1.2,lwd=8)
```

```{r,fig.align='center',fig.width=5,fig.height=5}
overlaps=findOverlaps(ns_atac_peaks_Nora_unt,ns_atac_peaks_Nora_iaa)
draw.pairwise.venn(area1=queryLength(overlaps),
                   area2=subjectLength(overlaps),
                   cross.area=length(overlaps),
                   category=c('',''), col=c('blue','blue4'),
                   fill=rep('white',2),cat.cex=1.2,lwd=8)
```

H3K27ac peaks

```{r,fig.align='center',fig.width=5,fig.height=5}
ti_k27ac_peaks_Nora_unt = readBed_filterChroms(paste0(chipseq_directory,'ChIP_Seq_H3K27ac_05-22_MusMus_ESC_AID_KI_CTCF-AID-GFP_OsTIR_TIGRE_Nora_2i_Rep_1_peaks.narrowPeak'),
                                     chroms=paste0('chr',c(1:19,'X','Y')), 7)
ti_k27ac_peaks_Nora_iaa = readBed_filterChroms(paste0(chipseq_directory,'ChIP_Seq_H3K27ac_05-22_MusMus_ESC_AID_KI_CTCF-AID-GFP_OsTIR_TIGRE_Nora_2i_IAA_Rep_1_peaks.narrowPeak'),
                                     chroms=paste0('chr',c(1:19,'X','Y')), 7)

ns_k27ac_peaks_Nora_unt = readBed_filterChroms(paste0(chipseq_directory,'ChIP_Seq_H3K27ac_05-22_MusMus_es-NPC_AID_KI_CTCF-AID-GFP_OsTIR_TIGRE_Nora_Rep_1_peaks.narrowPeak'),
                                     chroms=paste0('chr',c(1:19,'X','Y')), 7)
ns_k27ac_peaks_Nora_iaa = readBed_filterChroms(paste0(chipseq_directory,'ChIP_Seq_H3K27ac_05-22_MusMus_es-NPC_AID_KI_CTCF-AID-GFP_OsTIR_TIGRE_Nora_IAA_Rep_1_peaks.narrowPeak'),
                                     chroms=paste0('chr',c(1:19,'X','Y')), 7)
```

```{r,fig.align='center',fig.width=5,fig.height=5}
overlaps=findOverlaps(ti_k27ac_peaks_Nora_unt,ti_k27ac_peaks_Nora_iaa)
draw.pairwise.venn(area1=queryLength(overlaps),
                   area2=subjectLength(overlaps),
                   cross.area=length(overlaps),
                   category=c('',''), col=c('red','coral4'),
                   fill=rep('white',2),cat.cex=1.2,lwd=8)
```

```{r,fig.align='center',fig.width=5,fig.height=5}
overlaps=findOverlaps(ns_k27ac_peaks_Nora_unt,ns_k27ac_peaks_Nora_iaa)
draw.pairwise.venn(area1=queryLength(overlaps),
                   area2=subjectLength(overlaps),
                   cross.area=length(overlaps),
                   category=c('',''), col=c('blue','blue4'),
                   fill=rep('white',2),cat.cex=1.2,lwd=8)
```


## Peak number changes and deregulation upon CTCF loss

```{r,fig.align='center',fig.width=10,fig.height=5}
es_up_proms = GenomicRanges::resize(promoters_tss_gr[promoters_tss_gr$gene_id %in% TI_sig_genes_up],500000,fix='center')
es_dn_proms = GenomicRanges::resize(promoters_tss_gr[promoters_tss_gr$gene_id %in% TI_sig_genes_dn],500000,fix='center')

ns_up_proms = GenomicRanges::resize(promoters_tss_gr[promoters_tss_gr$gene_id %in% NS_sig_genes_up],500000,fix='center')
ns_dn_proms = GenomicRanges::resize(promoters_tss_gr[promoters_tss_gr$gene_id %in% NS_sig_genes_dn],500000,fix='center')

par(mfrow=c(1,4),mar=c(6,5,1,1),pty="m")
es_up_promc = data.frame(unt=countOverlaps(es_up_proms,ti_k27ac_peaks_Nora_unt),
                         iaa=countOverlaps(es_up_proms,ti_k27ac_peaks_Nora_iaa))
es_dn_promc = data.frame(unt=countOverlaps(es_dn_proms,ti_k27ac_peaks_Nora_unt),
                         iaa=countOverlaps(es_dn_proms,ti_k27ac_peaks_Nora_iaa))
boxplot( es_dn_promc$iaa-es_dn_promc$unt, 
         es_up_promc$iaa-es_up_promc$unt, 
         border=c("red4","coral4"),
         outline=FALSE, col="white",names=c("Down","Up"),
         ylim=c(-10,10),lwd=2, ylab="IAA-veh")
write.table(es_up_promc,file=paste0(source_data_directory,"es_up_promc.txt"),quote=FALSE,row.names = FALSE, sep="\t")
write.table(es_dn_promc,file=paste0(source_data_directory,"es_dn_promc.txt"),quote=FALSE,row.names = FALSE, sep="\t")


es_up_promc = data.frame(unt=countOverlaps(es_up_proms,ti_atac_peaks_Nora_unt),
                         iaa=countOverlaps(es_up_proms,ti_atac_peaks_Nora_iaa))
es_dn_promc = data.frame(unt=countOverlaps(es_dn_proms,ti_atac_peaks_Nora_unt),
                         iaa=countOverlaps(es_dn_proms,ti_atac_peaks_Nora_iaa))

boxplot( es_dn_promc$iaa-es_dn_promc$unt, 
         es_up_promc$iaa-es_up_promc$unt, 
         border=c("red4","coral4"),
         outline=FALSE, col="white", names=c("Down","Up"),
         ylim=c(-10,10), lwd=2, ylab="IAA-veh" )
write.table(es_up_promc,file=paste0(source_data_directory,"es_up_promc.txt"),quote=FALSE,row.names = FALSE, sep="\t")
write.table(es_dn_promc,file=paste0(source_data_directory,"es_dn_promc.txt"),quote=FALSE,row.names = FALSE, sep="\t")

ns_dn_promc = data.frame(unt=countOverlaps(ns_dn_proms,ns_k27ac_peaks_Nora_unt),
                         iaa=countOverlaps(ns_dn_proms,ns_k27ac_peaks_Nora_iaa))
ns_up_promc = data.frame(unt=countOverlaps(ns_up_proms,ns_k27ac_peaks_Nora_unt),
                         iaa=countOverlaps(ns_up_proms,ns_k27ac_peaks_Nora_iaa))
boxplot( ns_dn_promc$unt-ns_dn_promc$iaa, 
         ns_up_promc$unt-ns_up_promc$iaa, 
         border=c("blue4","steelblue3"),
         outline=FALSE, col="white",names=c("Down","Up"),
         ylim=c(-10,10), lwd=2, ylab="veh-IAA" )
write.table(ns_dn_promc,file=paste0(source_data_directory,"ns_dn_promc.txt"),quote=FALSE,row.names = FALSE, sep="\t")
write.table(ns_up_promc,file=paste0(source_data_directory,"ns_up_promc.txt"),quote=FALSE,row.names = FALSE, sep="\t")

ns_dn_promc = data.frame(unt=countOverlaps(ns_dn_proms,ns_atac_peaks_Nora_unt),
                         iaa=countOverlaps(ns_dn_proms,ns_atac_peaks_Nora_iaa))
ns_up_promc = data.frame(unt=countOverlaps(ns_up_proms,ns_atac_peaks_Nora_unt),
                         iaa=countOverlaps(ns_up_proms,ns_atac_peaks_Nora_iaa))
boxplot( ns_dn_promc$unt-ns_dn_promc$iaa, 
         ns_up_promc$unt-ns_up_promc$iaa, 
         border=c("blue4","steelblue3"),
         outline=FALSE, col="white",names=c("Down","Up"),
         ylim=c(-10,10), lwd=2, ylab="veh-IAA" )
write.table(ns_dn_promc,file=paste0(source_data_directory,"ns_dn_promc.txt"),quote=FALSE,row.names = FALSE, sep="\t")
write.table(ns_up_promc,file=paste0(source_data_directory,"ns_up_promc.txt"),quote=FALSE,row.names = FALSE, sep="\t")
```


CTCF controls - we define peaks in untreated cells and look at CTCF signal in untreated and treated cells

```{r,eval=FALSE}
tictmm10Nora_peak = readNarrowPeak2getSummit( paste0(chipseq_directory, 'ChIP_Seq_CTCF_07-22_MusMus_ESC_AID_KI_CTCF-AID-GFP_OsTIR_TIGRE_2i_Rep_1_peaks.narrowPeak'),
                                     chroms=paste0('chr',c(1:19,'X','Y')), 5)

nsctmm10Nora_peak = readNarrowPeak2getSummit( paste0(chipseq_directory, 'ChIP_Seq_CTCF_05-22_MusMus_es-NPC_AID_KI_CTCF-AID-GFP_OsTIR_TIGRE_Nora_Rep_1_peaks.narrowPeak'),
                                     chroms=paste0('chr',c(1:19,'X','Y')), 5)

ti_nora_ctcf_untreated_bp = import.bw(paste0(chipseq_directory,'ChIP_Seq_CTCF_07-22_MusMus_ESC_AID_KI_CTCF-AID-GFP_OsTIR_TIGRE_2i_Rep_1_RPGC.bw'))
ti_nora_ctcf_iaa_bp = import.bw(paste0(chipseq_directory,'ChIP_Seq_CTCF_07-22_MusMus_ESC_AID_KI_CTCF-AID-GFP_OsTIR_TIGRE_2i-IAA_Rep_1_RPGC.bw'))
ns_nora_ctcf_untreated_bp = import.bw(paste0(chipseq_directory,'ChIP_Seq_CTCF_05-22_MusMus_es-NPC_AID_KI_CTCF-AID-GFP_OsTIR_TIGRE_Nora_Rep_1_RPGC.bw'))
ns_nora_ctcf_iaa_bp = import.bw(paste0(chipseq_directory,'ChIP_Seq_CTCF_05-22_MusMus_es-NPC_AID_KI_CTCF-AID-GFP_OsTIR_TIGRE_Nora_IAA_Rep_1_RPGC.bw'))

seqlevelsStyle(ti_nora_ctcf_untreated_bp)='ucsc'
seqlevelsStyle(ns_nora_ctcf_untreated_bp)='ucsc'
seqlevelsStyle(ti_nora_ctcf_iaa_bp)='ucsc'
seqlevelsStyle(ns_nora_ctcf_iaa_bp)='ucsc'

Ctcf_nora_summit_ranges_ES = do.call('rbind', lapply( as.list(seq(1:length(tictmm10Nora_peak))), function(i){
  g = tictmm10Nora_peak[i]
  tss = start(g)
  chr = as.character( chrom(g) )
  peak=i
      return( data.frame( chr = rep( (chr), 200),
                  starts = seq( tss-1000, tss+990, length.out=200),
                  ends =  seq( tss-1000, tss+990, length.out=200)+9,
                  peak = rep( peak, 200) ) )
} ) )
Ctcf_nora_summit_ranges_NS = do.call('rbind', lapply( as.list(seq(1:length(nsctmm10Nora_peak))), function(i){
  g = nsctmm10Nora_peak[i]
  tss = start(g)
  chr = as.character( chrom(g) )
  peak=i
      return( data.frame( chr = rep( (chr), 200),
                  starts = seq( tss-1000, tss+990, length.out=200),
                  ends =  seq( tss-1000, tss+990, length.out=200)+9,
                  peak = rep( peak, 200) ) )
} ) )

Ctcf_nora_summit_ranges_ES = GRanges(seqnames = Rle(Ctcf_nora_summit_ranges_ES$chr),
                               ranges = IRanges(as.numeric(Ctcf_nora_summit_ranges_ES$starts),
                                                end = as.numeric(Ctcf_nora_summit_ranges_ES$ends),
                                                names = seq(1, nrow(Ctcf_nora_summit_ranges_ES))),
                               strand = Rle(rep("*", nrow(Ctcf_nora_summit_ranges_ES))),
                               peak = Ctcf_nora_summit_ranges_ES$peak )

Ctcf_nora_summit_ranges_NS = GRanges(seqnames = Rle(Ctcf_nora_summit_ranges_NS$chr),
                               ranges = IRanges(as.numeric(Ctcf_nora_summit_ranges_NS$starts),
                                                end = as.numeric(Ctcf_nora_summit_ranges_NS$ends),
                                                names = seq(1, nrow(Ctcf_nora_summit_ranges_NS))),
                               strand = Rle(rep("*", nrow(Ctcf_nora_summit_ranges_NS))),
                               peak = Ctcf_nora_summit_ranges_NS$peak )

save(Ctcf_nora_summit_ranges_ES,file=paste0(objects_directory,'Ctcf_nora_summit_ranges_ES.RData'))
save(Ctcf_nora_summit_ranges_NS,file=paste0(objects_directory,'Ctcf_nora_summit_ranges_NS.RData'))

Ctcf_nora_summit_ranges_ES_untreated = getSignalInBins( Ctcf_nora_summit_ranges_ES, ti_nora_ctcf_untreated_bp, 1 )
Ctcf_nora_summit_ranges_ES_iaa = getSignalInBins( Ctcf_nora_summit_ranges_ES, ti_nora_ctcf_iaa_bp, 1 )

Ctcf_nora_summit_ranges_NS_untreated = getSignalInBins( Ctcf_nora_summit_ranges_NS, ns_nora_ctcf_untreated_bp, 1 )
Ctcf_nora_summit_ranges_NS_iaa = getSignalInBins( Ctcf_nora_summit_ranges_NS, ns_nora_ctcf_iaa_bp, 1 )

save( Ctcf_nora_summit_ranges_ES_untreated, 
      Ctcf_nora_summit_ranges_ES_iaa, 
      Ctcf_nora_summit_ranges_NS_untreated, 
      Ctcf_nora_summit_ranges_NS_iaa,
      file=paste0(objects_directory,'Ctcf_signal_Nora_CTCF_peaks.RData'))

```

Display the effect of IAA on CTCF level.

```{r,fig.align='center',fig.width=5,fig.height=5}
load(paste0(objects_directory,'Ctcf_signal_Nora_CTCF_peaks.RData'))
x=log2((0.1+Ctcf_nora_summit_ranges_ES_iaa)/(0.1+Ctcf_nora_summit_ranges_ES_untreated))
y=log2((0.1+Ctcf_nora_summit_ranges_NS_iaa)/(0.1+Ctcf_nora_summit_ranges_NS_untreated))

par(mfrow=c(1,1),mar=c(5,5,1,1))
plot(density(x[,100]),col='red',lwd=3,ty='l',
     xlim=c(-10,10),main='',axes=F,ylim=c(0,0.5))
axis(1,lwd=3)
axis(2,lwd=3)
lines(density(y[,100]),col='blue',lwd=3 )
abline(v=0,lwd=3,col='black',lty=2)

t.test(x[,100])
t.test(y[,100])

```

```{r,eval=FALSE}
df = data.frame(ES=density(x[,100])$y,NS=density(y[,100])$y)
write.table(df,file=paste0(source_data_directory,"ChIP-seq_FC_IAA.txt"),row.names = FALSE, sep="\t",quote=FALSE)
```


# Peaks in ES and NS cells

```{r}
ti_atac_peaks = readBed_filterChroms(paste0(chipseq_directory,'ATAC_Seq_03-22_MusMus_ESC_MOD_SOX1-GFP_46C_2i_Rep_1_peaks.narrowPeak'),
                                     chroms=paste0('chr',c(1:19,'X','Y')), 7)
ns_atac_peaks = readBed_filterChroms(paste0(chipseq_directory,'ATAC_Seq_05-22_MusMus_es-NPC_MOD_SOX1-GFP_46C_Rep_1_peaks.narrowPeak'),
                                     chroms=paste0('chr',c(1:19,'X','Y')), 7)

ti_atac_summits = readNarrowPeak2getSummit(paste0(chipseq_directory,'ATAC_Seq_03-22_MusMus_ESC_MOD_SOX1-GFP_46C_2i_Rep_1_peaks.narrowPeak'),
                                     chroms=paste0('chr',c(1:19,'X','Y')), 5)
ns_atac_summits = readNarrowPeak2getSummit(paste0(chipseq_directory,'ATAC_Seq_05-22_MusMus_es-NPC_MOD_SOX1-GFP_46C_Rep_1_peaks.narrowPeak'),
                                     chroms=paste0('chr',c(1:19,'X','Y')), 5)


ctcf_motif$presence = 1

K27peaks_ES = readBed_filterChroms(paste0(chipseq_directory,'ChIP_Seq_12-21_MusMus_es-ESC_H3K27ac_MOD_SOX1-GFP_2i_Rep_1.narrowPeak'),
                                     chroms=paste0('chr',c(1:19,'X','Y')), 7)
K27peaks_NS = readBed_filterChroms( paste0(chipseq_directory, 'ChIP_Seq_12-21_MusMus_es-NPC_H3K27ac_MOD_SOX1-GFP_Rep_1.narrowPeak'),
                                     chroms=paste0('chr',c(1:19,'X','Y')), 7)

K27peaks_summit_ES  = readNarrowPeak2getSummit(paste0(chipseq_directory, 'ChIP_Seq_12-21_MusMus_es-ESC_H3K27ac_MOD_SOX1-GFP_2i_Rep_1.narrowPeak'),
                                         chroms=paste0('chr',c(1:19,'X','Y')), 5)

K27peaks_summit_NS = readNarrowPeak2getSummit(paste0(chipseq_directory, 'ChIP_Seq_12-21_MusMus_es-NPC_H3K27ac_MOD_SOX1-GFP_Rep_1.narrowPeak'),
                                         chroms=paste0('chr',c(1:19,'X','Y')), 5)


ti_enhancers = K27peaks_ES[-queryHits(findOverlaps(K27peaks_ES,promGRExt))]
ns_enhancers = K27peaks_NS[-queryHits(findOverlaps(K27peaks_NS,promGRExt))]

ti_enhancers_atac = ti_atac_peaks[queryHits(findOverlaps(ti_atac_peaks,ti_enhancers))]
ns_enhancers_atac = ns_atac_peaks[queryHits(findOverlaps(ns_atac_peaks,ns_enhancers))]


```


# CTCF, gene expression, and loop gain

Induced genes are closer to each other than reduced genes

```{r}
par(mfrow=c(1,2),mar=c(5,5,1,1),cex.axis=1)
boxplot(elementMetadata(distanceToNearest(promoters_tss_gr[which(promoters_tss_gr$gene_id %in% NS_sig_genes_up)]))$distance/1000,
        elementMetadata(distanceToNearest(promoters_tss_gr[which(promoters_tss_gr$gene_id %in% NS_sig_genes_dn)]))$distance/1000,
        outline=FALSE,border=c('green4','orange3'),col='white',names=c("Up","Down"),ylab="distance (kbp)")
ks.test(elementMetadata(distanceToNearest(promoters_tss_gr[which(promoters_tss_gr$gene_id %in% NS_sig_genes_up)]))$distance,
        elementMetadata(distanceToNearest(promoters_tss_gr[which(promoters_tss_gr$gene_id %in% NS_sig_genes_dn)]))$distance)

## distance to nearest enhancer
boxplot(elementMetadata(distanceToNearest(promoters_tss_gr[which(promoters_tss_gr$gene_id %in% NS_sig_genes_up)],ns_enhancers_atac))$distance/1000,
        elementMetadata(distanceToNearest(promoters_tss_gr[which(promoters_tss_gr$gene_id %in% NS_sig_genes_dn)],ns_enhancers_atac))$distance/1000,
        outline=FALSE,border=c('green4','orange3'),col='white',names=c("Up","Down"))
```

Boxplot data

```{r,eval=FALSE}
theNtimes = max( c(length(NS_sig_genes_up),length(NS_sig_genes_dn)))
df = data.frame( Prom_prom_up = rep(NA,theNtimes), 
                 Prom_prom_dn = rep(NA,theNtimes),
                 Prom_enh_up = rep(NA,theNtimes), 
                 Prom_enh_dn = rep(NA,theNtimes) )
df$Prom_prom_up[1:length(elementMetadata(distanceToNearest(promoters_tss_gr[which(promoters_tss_gr$gene_id %in% NS_sig_genes_up)]))$distance/1000)] = elementMetadata(distanceToNearest(promoters_tss_gr[which(promoters_tss_gr$gene_id %in% NS_sig_genes_up)]))$distance/1000
df$Prom_prom_dn[1:length(elementMetadata(distanceToNearest(promoters_tss_gr[which(promoters_tss_gr$gene_id %in% NS_sig_genes_dn)]))$distance/1000)] = elementMetadata(distanceToNearest(promoters_tss_gr[which(promoters_tss_gr$gene_id %in% NS_sig_genes_dn)]))$distance/1000

df$Prom_enh_up[1:length(elementMetadata(distanceToNearest(promoters_tss_gr[which(promoters_tss_gr$gene_id %in% NS_sig_genes_up)],ns_enhancers_atac))$distance/1000)] = elementMetadata(distanceToNearest(promoters_tss_gr[which(promoters_tss_gr$gene_id %in% NS_sig_genes_up)],ns_enhancers_atac))$distance/1000
df$Prom_enh_dn[1:length(elementMetadata(distanceToNearest(promoters_tss_gr[which(promoters_tss_gr$gene_id %in% NS_sig_genes_dn)],ns_enhancers_atac))$distance/1000)] = elementMetadata(distanceToNearest(promoters_tss_gr[which(promoters_tss_gr$gene_id %in% NS_sig_genes_dn)],ns_enhancers_atac))$distance/1000

write.table(df,file=paste0(source_data_directory,"boxplots_Prom_enh_Prom_Prom_distance.txt"),row.names = FALSE, sep="\t",quote=FALSE)

```


# Insulators in the NS cells 

Do we see that architectural CTCF peaks separate the induced genes from enhancers more often than reduced genes?

Find the smallest loop domain for each up and down gene, identify regions that flank the insulators (500 upstream), find the region with the highest number of enhancers and compare for induced and reduced genes. We will also check the number of CTCF peaks.

```{r,fig.align='center',fig.width=5,fig.height=6}
nsctmm10peak = readBed_filterChroms( paste0(chipseq_directory, 'NS_CTCF_ChIP_NIAMS_merged_filtered_peaks.narrowPeak'),
                                     chroms=paste0('chr',c(1:19,'X','Y')), 7)

nsctmm10 = readNarrowPeak2getSummit( paste0(chipseq_directory,'NS_CTCF_ChIP_NIAMS_merged_filtered_peaks.narrowPeak'),
                                     chroms=paste0('chr',c(1:19,'X','Y')), 5)
nsctmm10$score = nsctmm10peak$score
nsctmm10peak = appendMotifInformation( nsctmm10peak, ctcf_motif,summitFile=nsctmm10 )


ctcf_peaks_ns_mm10_strand = nsctmm10peak[which(nsctmm10peak$motif_strand != "*")]
strand(ctcf_peaks_ns_mm10_strand) = ctcf_peaks_ns_mm10_strand$motif_strand


sum( elementMetadata(distanceToNearest(promoters_tss_gr[which(promoters_tss_gr$gene_id %in% NS_sig_genes_up)],ctcf_peaks_ns_mm10_strand,ignore.strand=TRUE))$distance == 0)/length(NS_sig_genes_up)
sum( elementMetadata(distanceToNearest(promoters_tss_gr[which(promoters_tss_gr$gene_id %in% NS_sig_genes_dn)],ctcf_peaks_ns_mm10_strand,ignore.strand=TRUE))$distance == 0)/length(NS_sig_genes_dn)

m=matrix(c(sum( elementMetadata(distanceToNearest(promoters_tss_gr[which(promoters_tss_gr$gene_id %in% NS_sig_genes_up)],ctcf_peaks_ns_mm10_strand,ignore.strand=TRUE))$distance == 0),
                     length(NS_sig_genes_up),
                     sum( elementMetadata(distanceToNearest(promoters_tss_gr[which(promoters_tss_gr$gene_id %in% NS_sig_genes_dn)],ctcf_peaks_ns_mm10_strand,ignore.strand=TRUE))$distance == 0),
                     length(NS_sig_genes_dn)),2,2)
fisher.test(m)

par(mfrow=c(1,1))
barplot(100*m[1,]/m[2,],col=c('green4','orange3'),
        ylab="%",ylim=c(0,50),names=c("up","down"))
axis(2,lwd=2)

m

```

How many enhancers flank the loop domains that contain different classes of genes?

```{r,enh_ns1}
dis2anchor_induced = c()
induced_intervals_left = data.frame()
induced_intervals_right = data.frame()
induced_smallest_loop = c()
induced_largest_loop = c()


for( gene in NS_sig_genes_up ){
  thisGene=promoters_tss_gr[which(promoters_tss_gr$gene_id %in% gene)]
  tp = findOverlaps(ns_loops_gr,thisGene)
  if(length(tp)>0){
  loops = ns_loops_gr[queryHits(tp)]
  loops2 = loops[which.max(width(loops))]
  loops = loops[which.min(width(loops))]
  
  induced_smallest_loop = rbind(induced_smallest_loop,
                                data.frame(chrom(loops),start(loops),end(loops)))
  induced_largest_loop = rbind(induced_largest_loop, data.frame(chrom(loops2),start(loops2),end(loops2)))
  
  dis2anchor_induced = c(dis2anchor_induced,elementMetadata(distanceToNearest(thisGene,c(ns_loops_left_anchor[loops$loop],ns_loops_right_anchor[loops$loop])))$distance)
  induced_intervals_left = rbind(induced_intervals_left,data.frame(chrom(loops),start(loops)-500000,start(loops)))
  induced_intervals_right = rbind(induced_intervals_right,data.frame(chrom(loops),end(loops),end(loops)+500000))}
}
induced_smallest_loop_gr = getGR(induced_smallest_loop[,1],induced_smallest_loop[,2],induced_smallest_loop[,3],0)

induced_intervals_left_gr = getGR(induced_intervals_left[,1],induced_intervals_left[,2],induced_intervals_left[,3],0)
induced_intervals_right_gr = getGR(induced_intervals_right[,1],induced_intervals_right[,2],induced_intervals_right[,3],0)
induced_smallest_loop_gr = getGR(induced_smallest_loop[,1],induced_smallest_loop[,2],induced_smallest_loop[,3],0)
induced_largest_loop_gr = getGR(induced_largest_loop[,1],induced_largest_loop[,2],induced_largest_loop[,3],0)

## reduced genes
dis2anchor_reduced = c()
reduced_intervals_left = data.frame()
reduced_intervals_right = data.frame()
reduced_smallest_loop = c()
reduced_largest_loop = c()

for( gene in NS_sig_genes_dn ){
  thisGene=promoters_tss_gr[which(promoters_tss_gr$gene_id %in% gene)]
  tp = findOverlaps(ns_loops_gr,thisGene)
  if(length(tp)>0){
  loops = ns_loops_gr[queryHits(tp)]
  loops2 = loops[which.max(width(loops))]
  loops = loops[which.min(width(loops))]
  reduced_smallest_loop = rbind(reduced_smallest_loop,
                                data.frame(chrom(loops),start(loops),end(loops)))
  reduced_largest_loop = rbind(reduced_largest_loop,
                                data.frame(chrom(loops2),start(loops2),end(loops2)))
  dis2anchor_reduced = c(dis2anchor_reduced,elementMetadata(distanceToNearest(thisGene,c(ns_loops_left_anchor[loops$loop],ns_loops_right_anchor[loops$loop])))$distance)
  reduced_intervals_left = rbind(reduced_intervals_left,data.frame(chrom(loops),start(loops)-500000,start(loops)))
  reduced_intervals_right = rbind(reduced_intervals_right,data.frame(chrom(loops),end(loops),end(loops)+500000))}
}


reduced_intervals_left_gr = getGR(reduced_intervals_left[,1],reduced_intervals_left[,2],reduced_intervals_left[,3],0)
reduced_intervals_right_gr = getGR(reduced_intervals_right[,1],reduced_intervals_right[,2],reduced_intervals_right[,3],0)
reduced_smallest_loop_gr = getGR(reduced_smallest_loop[,1],reduced_smallest_loop[,2],reduced_smallest_loop[,3],0)
reduced_largest_loop_gr = getGR(reduced_largest_loop[,1],reduced_largest_loop[,2],reduced_largest_loop[,3],0)

## ------------
dis2anchor_random = c()
random_intervals_left = data.frame()
random_intervals_right = data.frame()
random_smallest_loop = c()
random_largest_loop = c()

for( gene in promoters_tss_gr[sample(seq(1,length(promoters_tss_gr)),2000,replace = FALSE)]$gene_id ){
  thisGene=promoters_tss_gr[which(promoters_tss_gr$gene_id %in% gene)]
  tp = findOverlaps(ns_loops_gr,thisGene)
  if(length(tp)>0){
  loops = ns_loops_gr[queryHits(tp)]
  loops2 = loops[which.max(width(loops))]
  loops = loops[which.min(width(loops))]
  random_smallest_loop = rbind(random_smallest_loop,
                               data.frame(chrom(loops),start(loops),end(loops)))
  random_largest_loop = rbind(random_largest_loop,
                               data.frame(chrom(loops2),start(loops2),end(loops2)))
  dis2anchor_random = c(dis2anchor_random,elementMetadata(distanceToNearest(thisGene,c(ns_loops_left_anchor[loops$loop],ns_loops_right_anchor[loops$loop])))$distance)
  random_intervals_left = rbind(random_intervals_left,data.frame(chrom(loops),start(loops)-500000,start(loops)))
  random_intervals_right = rbind(random_intervals_right,data.frame(chrom(loops),end(loops),end(loops)+500000))}
}


random_intervals_left_gr = getGR(random_intervals_left[,1],random_intervals_left[,2],random_intervals_left[,3],0)
random_intervals_right_gr = getGR(random_intervals_right[,1],random_intervals_right[,2],random_intervals_right[,3],0)
random_smallest_loop_gr = getGR(random_smallest_loop[,1],random_smallest_loop[,2],random_smallest_loop[,3],0)
random_largest_loop_gr = getGR(random_largest_loop[,1],random_largest_loop[,2],random_largest_loop[,3],0)


## ----------
induced_left_right = data.frame(left=countOverlaps(induced_intervals_left_gr,
                                                   ns_enhancers_atac),

                                right = countOverlaps(induced_intervals_right_gr,
                                                      ns_enhancers_atac))

reduced_left_right = data.frame(left=countOverlaps(reduced_intervals_left_gr,
                                                   ns_enhancers_atac),

                                right = countOverlaps(reduced_intervals_right_gr,
                                                      ns_enhancers_atac))

random_left_right = data.frame(left=countOverlaps(random_intervals_left_gr,
                                                   ns_enhancers_atac),

                                right = countOverlaps(random_intervals_right_gr,
                                                      ns_enhancers_atac))

```

Check the landscape in the loops

```{r,fig.align='center',fig.width=5,fig.height=7}
induced_largest_loop_gr$loop = paste(chrom(induced_largest_loop_gr),start(induced_largest_loop_gr),sep="_")
reduced_largest_loop_gr$loop = paste(chrom(reduced_largest_loop_gr),start(reduced_largest_loop_gr),sep="_")
induced_largest_loop_gr_filt = induced_largest_loop_gr[which(! duplicated(induced_largest_loop_gr$loop))]
reduced_largest_loop_gr_filt = reduced_largest_loop_gr[which(! duplicated(reduced_largest_loop_gr$loop))]

boxplot(rowSums(induced_left_right[which(! duplicated(induced_largest_loop_gr$loop)),]),
        rowSums(reduced_left_right[which(! duplicated(reduced_largest_loop_gr$loop)),]),
        rowSums(random_left_right),col="white",border=c("green4","orange3","gray60"),
        names=c("up","down","random"),ylab="number of enhancers in flanks")
axis(1,lwd=2, at=c(1,2,3),c("up","down","random"))
axis(2,lwd=2)
box(col='black',lwd=2)
t.test(rowSums(induced_left_right[which(! duplicated(induced_largest_loop_gr$loop)),]),
       rowSums(reduced_left_right[which(! duplicated(reduced_largest_loop_gr$loop)),]))
t.test(rowSums(random_left_right[which(! duplicated(reduced_largest_loop_gr$loop)),]),rowSums(reduced_left_right))

```

```{r,eval=FALSE}
theNtimes = max( length(rowSums(induced_left_right[which(! duplicated(induced_largest_loop_gr$loop)),])),
                 length(rowSums(reduced_left_right[which(! duplicated(reduced_largest_loop_gr$loop)),])),
                 length(rowSums(random_left_right)) )
df = data.frame( induced = rep(NA,theNtimes),
                 reduced = rep(NA,theNtimes),
                 random = rep(NA,theNtimes) )

df$induced[1:length(rowSums(induced_left_right[which(! duplicated(induced_largest_loop_gr$loop)),]))] = rowSums(induced_left_right[which(! duplicated(induced_largest_loop_gr$loop)),])
df$reduced[1:length(rowSums(reduced_left_right[which(! duplicated(reduced_largest_loop_gr$loop)),]))] = rowSums(reduced_left_right[which(! duplicated(reduced_largest_loop_gr$loop)),])
df$random[1:length(rowSums(random_left_right))] = rowSums(random_left_right)

write.table(df,file=paste0(source_data_directory,"boxplots_flanks.txt"),row.names = FALSE, sep="\t",quote=FALSE)

```


# PLA

```{r,fig.align='center',fig.width=7,fig.height=10}
rnase = read.delim(paste0(data_directory,"PLA_microscopy/Fig-RNaseA-PLA-Ddx5-CTCF_Fus-CTCF-WT-ES_NS.txt"),
                   header=TRUE)
rnase$Cond=factor(paste(rnase$Cell.type, rnase$Treatment),
                  levels=c("ESC Untreated","ESC RNaseA", "NSC Untreated", "NSC RNaseA"))

par(bty="n",mfrow=c(2,1),mar=c(3,3,2,1))
boxplot( split(rnase[rnase$PLA=="Ddx5-Ctcf",2],
               rnase$Cond[rnase$PLA=="Ddx5-Ctcf"]),
         col="white",border=c("red","red","blue","blue"),
         lwd=2,ylim=c(0,20),axes=FALSE,main="Ddx5-Ctcf")
axis(1,c(1,2,3,4),
     c("","", "", ""),
     lwd=2)
axis(2,lwd=2)

boxplot( split(rnase[rnase$PLA=="Fus-Ctcf",2],
               rnase$Cond[rnase$PLA=="Fus-Ctcf" ]),
         col="white",border=c("red","red","blue","blue"),
         lwd=2,ylim=c(0,15),main="Fus-Ctcf",axes=FALSE)
axis(1,c(1,2,3,4),
     c("ESC Unt.","ESC RNaseA", "NSC Unt.", "NSC RNaseA"),
     lwd=2)
axis(2,lwd=2)

```

# PLA : Ctcf-Nono

```{r,fig.align='center',fig.width=5,fig.height=5}
Ctcf_nono = read.delim(paste0(data_directory,"PLA_microscopy/Fig-PLA-Nono-Ctcf-WT-ES_NS.txt"),
                   header=TRUE)
x = split(Ctcf_nono[,2],Ctcf_nono$Cell.type)

par(bty="n",mfrow=c(1,1),mar=c(3,3,2,1),pty="m")
boxplot( x,
         col="white",border=c("red","blue"),
         lwd=2,ylim=c(0,40),axes=FALSE,main="Ctcf-Nono")
axis(1,c(1,2), c("ES","NS"), lwd=2)
axis(2,lwd=2)
t.test(x[[1]],x[[2]])
```

# PLA : FUS-Ddx5

```{r,fig.align='center',fig.width=5,fig.height=5}
ddx_fus = read.delim(paste0(data_directory,"PLA_microscopy/Fig-PLA-Ddx5-Fus-WT-ES_NS.txt"),
                   header=TRUE)
par(bty="n",mfrow=c(1,1),mar=c(3,3,2,1))
boxplot( split(ddx_fus[,2],
               ddx_fus$Cell.type),
         col="white",border=c("red","blue"),
         lwd=2,ylim=c(0,40),axes=FALSE,main="Ddx5-Fus")
axis(1,c(1,2),
     c("ES","NS"),
     lwd=2)
axis(2,lwd=2)

```

# PANTR1 PLA Ddx5-CTCF

```{r,fig.align='center',fig.width=5,fig.height=5}
pantr1 = read.delim(paste0(data_directory,"PLA_microscopy/PLA_Ddx5-CTCF_end_Dec_2023.txt"),
                   header=TRUE)
pantr1$Genotype = factor(pantr1$Genotype,levels=c("Wildtype-A2","Wildtype-A3",
                                                  "Pantr1-KO-PB6","Pantr1-KO-PE3"))


pantr1s = split(pantr1[,2],pantr1$Genotype)
par(bty="n",mfrow=c(1,1),mar=c(3,3,2,1))
boxplot( pantr1s[c(1,2,4,3)],
         col="white",border=c("blue","blue","gray60","gray60"),
         lwd=2,ylim=c(0,100),axes=FALSE,main="CTCF-Ddx5")
axis(1,c(1,2,3,4),
     c("Wt1","Wt2",
       "PE3","PB6"),
     lwd=2)
axis(2,lwd=2)

t.test(c(pantr1s[[1]],pantr1s[[2]]), c(pantr1s[[3]],pantr1s[[4]]))
```

# PANTR1 PLA FUS-CTCF

```{r,fig.align='center',fig.width=5,fig.height=5}
pantr1_fus = read.delim(paste0(data_directory,"PLA_microscopy/PLA-Fus-CTCF-Pantr-KO-new.txt"),
                   header=TRUE)
pantr1_fus$Genotype = factor(pantr1_fus$Genotype,
                             levels=c("Wildtype-A2","Wildtype-A3",
                                      "Pantr1-KO-PB6","Pantr1-KO-PE3"))
pantr1_fus = pantr1_fus[pantr1_fus$Genotype %in% c("Wildtype-A2","Wildtype-A3","Pantr1-KO-PB6","Pantr1-KO-PE3"),]
pantr1_fus$Genotype = droplevels(pantr1_fus$Genotype)

pantr1s = split(pantr1_fus[,2],pantr1_fus$Genotype)
par(bty="n",mfrow=c(1,1),mar=c(3,3,2,1))
boxplot( pantr1s,
         col="white",border=c("blue","blue","gray60","gray60"),
         lwd=2,ylim=c(0,100),axes=FALSE,main="CTCF-FUS")
axis(1,c(1,2,3,4),
     c("Wt1","Wt2",
       "PE3","PB6"),
     lwd=2)
axis(2,lwd=2)

t.test(c(unlist(pantr1s[c(1,2)])),c(unlist(pantr1s[c(3,4)])))
```


# qRT-PCR

```{r}
pantr1_qPCR = c(0.34,0,0.01,0,0.01,0)
names(pantr1_qPCR) = c("Wt +","Wt -","PB6+","PB6-","PE3+","PE3-")
barplot(pantr1_qPCR,col=c("blue","blue",rep("gray",4)),ylim=c(0,0.4) )
axis(2,lwd=2)
```

# CTCF clustering - AiryScan on pre-extracted nuclei

```{r,fig.align='center',fig.width=5,fig.height=5}
ctcf_clusters = read.delim(paste0(data_directory,"PLA_microscopy/Figure_CTCF-Clusters-WT_ES_NS.txt"),header=TRUE)

par(bty="n",mfrow=c(1,1),mar=c(3,3,2,1))
x=split(ctcf_clusters[,1],ctcf_clusters$Cell.type)
boxplot( x, col="white",border=c("red","blue"),
         lwd=2,ylim=c(0,200),axes=FALSE,main="CTCF cluster size")
axis(1,c(1,2),
     c('ES','NS'),
     lwd=2)
axis(2,lwd=2)
t.test(x[[1]],x[[2]])
```


# CTCF peaks

Overwhelming majority of CTCF peaks intersects a motif.

```{r,ctcf_motif_peaks}
ctcf_motif = readBed_filterChromsStraded( paste0(data_directory,'CTCF_HUMAN.H11MO.0.A.bed'),
                                          chroms=paste0('chr',c(1:19,'X','Y')), 5 )
ctcf_wt_NS_peaks = import.bed( paste0(chipseq_directory,'ChIP_SEQ_CTCF_Merged_rpgc_narrow_summits.bed'))
seqlevelsStyle(ctcf_wt_NS_peaks)="ucsc"
ctcf_wt_NS_peaks = ctcf_wt_NS_peaks[which(chrom(ctcf_wt_NS_peaks) %in% paste0("chr",c(1:19,"x")))]

ctcf_wt_NS_peaks = GenomicRanges::resize(ctcf_wt_NS_peaks,width=200,fix="center")
ctcf_wt_NS_peaks = appendMotifInformation( ctcf_wt_NS_peaks, ctcf_motif,summitFile=ctcf_wt_NS_peaks )
table(ctcf_wt_NS_peaks$motif_strand)

ctcf_wt_NS_peaks_summit = GenomicRanges::resize(ctcf_wt_NS_peaks,fix="center",1)
names(ctcf_wt_NS_peaks_summit) = seq(1:length(ctcf_wt_NS_peaks_summit))
ctcf_wt_NS_peaks_resized = GenomicRanges::resize( ctcf_wt_NS_peaks_summit, fix="center",width=500 )

write.table( ctcf_wt_NS_peaks,
             file=paste0(data_directory,"ctcf_wt_NS_peaks.txt"),
             sep='\t',quote=FALSE,row.names=FALSE,col.names=TRUE )

```


## CTCF AUC

```{r,eval=TRUE}
a3_1_ctcf_rpgc = import.bw(paste0(chipseq_directory,"ChIP_Seq_CTCF_06-23_MusMus_es-NPC_MOD_CTCF-Cterm_HALO_A3_Control_Rep_1_RPGC.bw"))
a3_2_ctcf_rpgc = import.bw(paste0(chipseq_directory,"ChIP_Seq_CTCF_08-23_MusMus_es-NPC_MOD_CTCF-Cterm_HALO_A3_Control_Rep_2_RPGC.bw"))
cb1_ctcf_rpgc = import.bw(paste0(chipseq_directory,"ChIP_Seq_CTCF_03-23_MusMus_es-NPC_DDX5_KO_CTCF-Cterm_HALO_CB1_Rep_1_RPGC.bw"))
ce10_ctcf_rpgc = import.bw(paste0(chipseq_directory,"ChIP_Seq_CTCF_03-23_MusMus_es-NPC_DDX5_KO_CTCF-Cterm_HALO_CE10_Rep_1_RPGC.bw"))
seqlevelsStyle(a3_1_ctcf_rpgc) = "ucsc"
seqlevelsStyle(a3_2_ctcf_rpgc) = "ucsc"
seqlevelsStyle(cb1_ctcf_rpgc) = "ucsc"
seqlevelsStyle(ce10_ctcf_rpgc) = "ucsc"
```

```{r,eval=TRUE}
a3_1_ctcf_raw = import.bw(paste0(chipseq_directory,"ChIP_Seq_CTCF_06-23_MusMus_es-NPC_MOD_CTCF-Cterm_HALO_A3_Control_Rep_1_filtered.bw"))
a3_2_ctcf_raw = import.bw(paste0(chipseq_directory,"ChIP_Seq_CTCF_08-23_MusMus_es-NPC_MOD_CTCF-Cterm_HALO_A3_Control_Rep_2_filtered.bw"))
cb1_ctcf_raw = import.bw(paste0(chipseq_directory,"ChIP_Seq_CTCF_03-23_MusMus_es-NPC_DDX5_KO_CTCF-Cterm_HALO_CB1_Rep_1_filtered.bw"))
ce10_ctcf_raw = import.bw(paste0(chipseq_directory,"ChIP_Seq_CTCF_03-23_MusMus_es-NPC_DDX5_KO_CTCF-Cterm_HALO_CE10_Rep_1_filtered.bw"))
seqlevelsStyle(a3_1_ctcf_raw) = "ucsc"
seqlevelsStyle(a3_2_ctcf_raw) = "ucsc"
seqlevelsStyle(cb1_ctcf_raw) = "ucsc"
seqlevelsStyle(ce10_ctcf_raw) = "ucsc"
```

```{r,ranges, eval=FALSE}
ctcf_NS_ranges = do.call('rbind', lapply( as.list(seq(1:length(ctcf_wt_NS_peaks_summit))), 
                                          function(i){
  g = ctcf_wt_NS_peaks_summit[i]
  tss = start(g)
  chr = as.character( chrom(g) )
  peak=names(ctcf_wt_NS_peaks_summit)[i]
      return( data.frame( chr = rep( (chr), 200),
                          starts = seq( tss-1000, tss+990, length.out=200),
                          ends =  seq( tss-1000, tss+990, length.out=200)+9,
                          peak = rep( peak, 200) ) ) } ) )


ctcf_NS_ranges = GRanges(seqnames = Rle(ctcf_NS_ranges$chr),
                         ranges = IRanges(as.numeric(ctcf_NS_ranges$starts),
                                          end = as.numeric(ctcf_NS_ranges$ends),
                                          names = seq(1, nrow(ctcf_NS_ranges))),
                         strand = Rle(rep("*", nrow(ctcf_NS_ranges))),
                         peak = ctcf_NS_ranges$peak )

save(ctcf_NS_ranges,file=paste0(objects_directory,'ctcf_NS_ranges.RData'))

a3_1_ctcf_rpgc_ctcf_AP = getSignalInBins(ctcf_NS_ranges,a3_1_ctcf_rpgc,1)
a3_2_ctcf_rpgc_ctcf_AP = getSignalInBins(ctcf_NS_ranges,a3_2_ctcf_rpgc,1)
cb1_ctcf_rpgc_ctcf_AP = getSignalInBins(ctcf_NS_ranges,cb1_ctcf_rpgc,1)
ce10_ctcf_rpgc_ctcf_AP = getSignalInBins(ctcf_NS_ranges,ce10_ctcf_rpgc,1)
rownames(a3_1_ctcf_rpgc_ctcf_AP) = names(ctcf_wt_NS_peaks_summit)
rownames(a3_2_ctcf_rpgc_ctcf_AP) = names(ctcf_wt_NS_peaks_summit)
rownames(cb1_ctcf_rpgc_ctcf_AP) = names(ctcf_wt_NS_peaks_summit)
rownames(ce10_ctcf_rpgc_ctcf_AP) = names(ctcf_wt_NS_peaks_summit)

save(a3_1_ctcf_rpgc_ctcf_AP,
     a3_2_ctcf_rpgc_ctcf_AP,
     cb1_ctcf_rpgc_ctcf_AP,
     ce10_ctcf_rpgc_ctcf_AP,
     file=paste0(objects_directory,"CTCF_Ddx5ko_NS_A3_RPGC.RData"))

a3_1_ctcf_raw_ctcf_AP = getSignalInBins(ctcf_NS_ranges,a3_1_ctcf_raw,1)
a3_2_ctcf_raw_ctcf_AP = getSignalInBins(ctcf_NS_ranges,a3_2_ctcf_raw,1)
cb1_ctcf_raw_ctcf_AP = getSignalInBins(ctcf_NS_ranges,cb1_ctcf_raw,1)
ce10_ctcf_raw_ctcf_AP = getSignalInBins(ctcf_NS_ranges,ce10_ctcf_raw,1)
rownames(a3_1_ctcf_raw_ctcf_AP) = names(ctcf_wt_NS_peaks_summit)
rownames(a3_2_ctcf_raw_ctcf_AP) = names(ctcf_wt_NS_peaks_summit)
rownames(cb1_ctcf_raw_ctcf_AP) = names(ctcf_wt_NS_peaks_summit)
rownames(ce10_ctcf_raw_ctcf_AP) = names(ctcf_wt_NS_peaks_summit)

save(a3_1_ctcf_raw_ctcf_AP,
     a3_2_ctcf_raw_ctcf_AP,
     cb1_ctcf_raw_ctcf_AP,
     ce10_ctcf_raw_ctcf_AP,
     file=paste0(objects_directory,"CTCF_Ddx5ko_NS_A3_RAW.RData"))
```


```{r,deseq2_ctcf_AUC,fig.align='center',fig.width=5,fig.height=5}
load(paste0(objects_directory,"CTCF_Ddx5ko_NS_A3_RAW.RData"))
load(paste0(objects_directory,'ctcf_NS_ranges.RData'))
a=90; b=110

elbat_ctcf = data.frame( a3_1 = ( rowSums(a3_1_ctcf_raw_ctcf_AP[,a:b])),
                         a3_2 = ( rowSums(a3_2_ctcf_raw_ctcf_AP[,a:b])),
                         cb1 = ( rowSums(cb1_ctcf_raw_ctcf_AP[,a:b])),
                         ce10 = ( rowSums(ce10_ctcf_raw_ctcf_AP[,a:b])) )
metadata_CTCF_peaks = data.frame( genotype = c("wt","wt","Ddx5","Ddx5"),
                                  clone = c("a3_1","a3_2","cb1","ce10"),
                                  row.names = colnames(elbat_ctcf))
Ddx5_ctcf_Deseq2_RPGC = DESeqDataSetFromMatrix(
 countData = elbat_ctcf,
 colData = metadata_CTCF_peaks,
 design = ~ genotype )

Ddx5_ctcf_Deseq2_RPGC = DESeq(Ddx5_ctcf_Deseq2_RPGC, fitType = 'local')
res_Ddx5_ctcf_Deseq2_RPGC = results(Ddx5_ctcf_Deseq2_RPGC, 
                              contrast = c("genotype", "Ddx5", "wt"))
summary( res_Ddx5_ctcf_Deseq2_RPGC )

ctcf_normalized = counts( Ddx5_ctcf_Deseq2_RPGC,normalized=TRUE )
```

```{r,MAplot_CTCF,eval=FALSE}
heatscatter( x=res_Ddx5_ctcf_Deseq2_RPGC$baseMean,
             y=res_Ddx5_ctcf_Deseq2_RPGC$log2FoldChange, 
             pch=19, cex=0.1, add.contour = T, 
             xlim=c(0,1200),ylim=c(-2,2),
             xlab=expression(Log[2] ~ (Signal)),
             ylab=expression(Log[2] ~ (LFC)), 
             main="WT mutant")
abline( h=0 )
axis(1,lwd=2)
axis(2,lwd=2)
box(col="black",lwd=2)

df = data.frame( M=res_Ddx5_ctcf_Deseq2_RPGC$baseMean,A=res_Ddx5_ctcf_Deseq2_RPGC$log2FoldChange)
write.table(df,file=paste0(source_data_directory,"MA_ddx5KO.txt"),row.names = FALSE, sep="\t",quote=FALSE)
```


```{r,fig.align='center',fig.width=5,fig.height=5}
res_Ddx5_ctcf_Deseq2_RPGC = res_Ddx5_ctcf_Deseq2_RPGC[!is.na(res_Ddx5_ctcf_Deseq2_RPGC$pvalue),]
res_Ddx5_ctcf_Deseq2_RPGC = res_Ddx5_ctcf_Deseq2_RPGC[!is.na(res_Ddx5_ctcf_Deseq2_RPGC$padj),]

res_Ddx5_ctcf_Deseq2_RPGC = res_Ddx5_ctcf_Deseq2_RPGC[!is.na(res_Ddx5_ctcf_Deseq2_RPGC$padj),]
res_Ddx5_ctcf_Deseq2_RPGC$col = "gray90"

res_Ddx5_ctcf_Deseq2_RPGC$col[res_Ddx5_ctcf_Deseq2_RPGC$padj<0.25 & res_Ddx5_ctcf_Deseq2_RPGC$log2FoldChange>0]="#049494"
res_Ddx5_ctcf_Deseq2_RPGC$col[res_Ddx5_ctcf_Deseq2_RPGC$padj<0.25 & res_Ddx5_ctcf_Deseq2_RPGC$log2FoldChange<0 ]="#305494"
res_Ddx5_ctcf_Deseq2_RPGC$pvalue[res_Ddx5_ctcf_Deseq2_RPGC$pvalue<0.0000000001] = 0.0000000001


par(mfrow=c(1,1),mar=c(5,5,5,5))
plot(res_Ddx5_ctcf_Deseq2_RPGC$log2FoldChange,
     -log10(res_Ddx5_ctcf_Deseq2_RPGC$pvalue),
     col=res_Ddx5_ctcf_Deseq2_RPGC$col,pch=19, cex=0.25,
     ylab=expression(-Log[10] ~ (P-val.)),
     xlab=expression(Log[2] ~ (Ddx5/WT)), 
     axes=FALSE, xlim=c(-3,3),cex.lab=1.5 )
axis(1,lwd=2,cex.axis=1.5)
axis(2,lwd=2,cex.axis=1.5)
box(lwd=2, col='black')
points( x=res_Ddx5_ctcf_Deseq2_RPGC$log2FoldChange[res_Ddx5_ctcf_Deseq2_RPGC$col=="#049494"],
        y=-log10(res_Ddx5_ctcf_Deseq2_RPGC$pvalue[res_Ddx5_ctcf_Deseq2_RPGC$col=="#049494"]),
        col="#049494")
points( x=res_Ddx5_ctcf_Deseq2_RPGC$log2FoldChange[res_Ddx5_ctcf_Deseq2_RPGC$col=="#305494"],
        y=-log10(res_Ddx5_ctcf_Deseq2_RPGC$pvalue[res_Ddx5_ctcf_Deseq2_RPGC$col=="#305494"]),
        col="#305494")
table(res_Ddx5_ctcf_Deseq2_RPGC$col)

df = data.frame( LFC=res_Ddx5_ctcf_Deseq2_RPGC$log2FoldChange,
                 P=res_Ddx5_ctcf_Deseq2_RPGC$log2FoldChange)
write.table(df,file=paste0(source_data_directory,"MA_ddx5KO.txt"),row.names = FALSE, sep="\t",quote=FALSE)

```


```{r,lost_peaks_gained_Ddx5}
lost_peaks = rownames(res_Ddx5_ctcf_Deseq2_RPGC[res_Ddx5_ctcf_Deseq2_RPGC$padj<0.2 & res_Ddx5_ctcf_Deseq2_RPGC$log2FoldChange<0,])
gained_peaks = rownames(res_Ddx5_ctcf_Deseq2_RPGC[res_Ddx5_ctcf_Deseq2_RPGC$padj<0.2 & res_Ddx5_ctcf_Deseq2_RPGC$log2FoldChange>0,])

lost_Ddx5 = ctcf_wt_NS_peaks_resized[which(names(ctcf_wt_NS_peaks_resized) %in% lost_peaks)]
gained_Ddx5 = ctcf_wt_NS_peaks_resized[which(names(ctcf_wt_NS_peaks_resized) %in% gained_peaks)]

write.table( res_Ddx5_ctcf_Deseq2_RPGC,
             file=paste0(objects_directory,"res_Ddx5_ctcf_Deseq2_RPGC.txt"),
             sep='\t',quote=FALSE,row.names=FALSE,col.names=TRUE )
```

```{r,AP_CTCF,fig.align='center',fig.width=10,fig.height=7}
load(paste0(objects_directory,"CTCF_Ddx5ko_NS_A3_RPGC.RData"))
par(mfrow=c(1,2),mar=c(5,5,5,3))
plot( x=seq(-1000,1000,length.out=200),
      y=colMeans(a3_1_ctcf_rpgc_ctcf_AP[rownames(a3_1_ctcf_rpgc_ctcf_AP) %in% lost_peaks,]),
      ty="l", col="blue3", ylim=c(0,100), 
      ylab="RPGC", xlab="Distance from CTCF peak summit")
lines(x=seq(-1000,1000,length.out=200,lwd=2),
      y=colMeans(a3_2_ctcf_rpgc_ctcf_AP[rownames(a3_2_ctcf_rpgc_ctcf_AP) %in% lost_peaks,]),
      col="blue3",lwd=2 )
lines(x=seq(-1000,1000,length.out=200),
      y=colMeans(cb1_ctcf_rpgc_ctcf_AP[rownames(cb1_ctcf_rpgc_ctcf_AP) %in% lost_peaks,]),
      col="steelblue3",lwd=2 )
lines(x=seq(-1000,1000,length.out=200),
      y=colMeans(ce10_ctcf_rpgc_ctcf_AP[rownames(ce10_ctcf_rpgc_ctcf_AP) %in% lost_peaks,]),
      col="steelblue3",lwd=2 )


plot( x=seq(-1000,1000,length.out=200),
      y=colMeans(a3_1_ctcf_rpgc_ctcf_AP[rownames(a3_1_ctcf_rpgc_ctcf_AP) %in% gained_peaks,]),
      ty="l", col="blue3", ylim=c(0,100), ylab="RPGC", xlab="Distance from CTCF peak summit",lwd=2)
lines(x=seq(-1000,1000,length.out=200),
      y=colMeans(a3_2_ctcf_rpgc_ctcf_AP[rownames(a3_2_ctcf_rpgc_ctcf_AP) %in% gained_peaks,]),
      col="blue3",lwd=2 )
lines(x=seq(-1000,1000,length.out=200),
      y=colMeans(cb1_ctcf_rpgc_ctcf_AP[rownames(cb1_ctcf_rpgc_ctcf_AP) %in% gained_peaks,]),
      col="steelblue3",lwd=2 )
lines(x=seq(-1000,1000,length.out=200),
      y=colMeans(ce10_ctcf_rpgc_ctcf_AP[rownames(ce10_ctcf_rpgc_ctcf_AP) %in% gained_peaks,]),
      col="steelblue3",lwd=2 )

df = data.frame( location=seq(-1000,1000,length.out=200),
                 lost_wt1=colMeans(a3_1_ctcf_rpgc_ctcf_AP[rownames(a3_1_ctcf_rpgc_ctcf_AP) %in% lost_peaks,]),
                 lost_wt2=colMeans(a3_2_ctcf_rpgc_ctcf_AP[rownames(a3_2_ctcf_rpgc_ctcf_AP) %in% lost_peaks,]),
                 lost_cb1=colMeans(cb1_ctcf_rpgc_ctcf_AP[rownames(cb1_ctcf_rpgc_ctcf_AP) %in% lost_peaks,]),
                 lost_ce10=colMeans(ce10_ctcf_rpgc_ctcf_AP[rownames(ce10_ctcf_rpgc_ctcf_AP) %in% lost_peaks,]),
                 gained_wt1=colMeans(a3_1_ctcf_rpgc_ctcf_AP[rownames(a3_1_ctcf_rpgc_ctcf_AP) %in% gained_peaks,]),
                 gained_wt2=colMeans(a3_2_ctcf_rpgc_ctcf_AP[rownames(a3_2_ctcf_rpgc_ctcf_AP) %in% gained_peaks,]),
                 gained_cb1=colMeans(cb1_ctcf_rpgc_ctcf_AP[rownames(cb1_ctcf_rpgc_ctcf_AP) %in% gained_peaks,]),
                 gained_ce10=colMeans(ce10_ctcf_rpgc_ctcf_AP[rownames(ce10_ctcf_rpgc_ctcf_AP) %in% gained_peaks,]))
                 
write.table(df,file=paste0(source_data_directory,"AP_CTCF_wt_ddx5KO.txt"),row.names = FALSE, sep="\t",quote=FALSE)
```


```{r,ctcf_tracks_4F11,eval=FALSE}
DMSO1_ctcf_rpgc = import.bw(paste0(chipseq_directory,"ChIP_Seq_CTCF_11-24_MusMus_es-NPC_DDX5_FKBP_KI_CTCF-Cterm_HALO+DDX5-FKBP-KI_NPC_Ddx5-FKBP_KI_4F11_DMSO-Rep1_Rep_1_RPGC.bw"))
dTAG1_ctcf_rpgc = import.bw(paste0(chipseq_directory,"ChIP_Seq_CTCF_11-24_MusMus_es-NPC_DDX5_FKBP_KI_CTCF-Cterm_HALO+DDX5-FKBP-KI_NPC_Ddx5-FKBP_KI_4F11_dTAG13-Rep1_Rep_1_RPGC.bw"))
DMSO2_ctcf_rpgc = import.bw(paste0(chipseq_directory,"ChIP_Seq_CTCF_11-24_MusMus_es-NPC_DDX5_FKBP_KI_CTCF-Cterm_HALO+DDX5-FKBP-KI_NPC_Ddx5-FKBP_KI_4F11_DMSO-Rep2_Rep_1_RPGC.bw"))
dTAG2_ctcf_rpgc = import.bw(paste0(chipseq_directory,"ChIP_Seq_11-24_MusMus_es-NPC_DDX5_FKBP_KI_CTCF-Cterm_HALO+DDX5-FKBP-KI_NPC_Ddx5-FKBP_KI_4F11_dTAG13-Rep2_Rep_1_RPGC.bw"))
seqlevelsStyle(DMSO1_ctcf_rpgc) = "ucsc"
seqlevelsStyle(dTAG1_ctcf_rpgc) = "ucsc"
seqlevelsStyle(DMSO2_ctcf_rpgc) = "ucsc"
seqlevelsStyle(dTAG2_ctcf_rpgc) = "ucsc"


DMSO1_ctcf_rpgc_AP = getSignalInBins(ctcf_NS_ranges,DMSO1_ctcf_rpgc,1)
dTAG1_ctcf_rpgc_AP = getSignalInBins(ctcf_NS_ranges,dTAG1_ctcf_rpgc,1)
DMSO2_ctcf_rpgc_AP = getSignalInBins(ctcf_NS_ranges,DMSO2_ctcf_rpgc,1)
dTAG2_ctcf_rpgc_AP = getSignalInBins(ctcf_NS_ranges,dTAG2_ctcf_rpgc,1)
rownames(DMSO1_ctcf_rpgc_AP) = ctcf_wt_NS_peaks_summit$name
rownames(dTAG1_ctcf_rpgc_AP) = ctcf_wt_NS_peaks_summit$name
rownames(DMSO2_ctcf_rpgc_AP) = ctcf_wt_NS_peaks_summit$name
rownames(dTAG2_ctcf_rpgc_AP) = ctcf_wt_NS_peaks_summit$name

save(DMSO1_ctcf_rpgc_AP,
     dTAG1_ctcf_rpgc_AP,
     DMSO2_ctcf_rpgc_AP,
     dTAG2_ctcf_rpgc_AP,
     file=paste0(objects_directory,"CTCF_4F11_NS_RPGC.RData"))

```

```{r,heatscatter_CTCF_4F11,fig.align='center',fig.width=8,fig.height=8}
load(paste0(objects_directory,"CTCF_4F11_NS_RPGC.RData"))
a=90;b=110
c4f11_ctcf = data.frame( dmso1 = ( rowSums(DMSO1_ctcf_rpgc_AP[,a:b])),
                         dmso2 = ( rowSums(DMSO2_ctcf_rpgc_AP[,a:b])),
                         dTAG1 = ( rowSums(dTAG1_ctcf_rpgc_AP[,a:b])),
                         dTAG2 = ( rowSums(dTAG2_ctcf_rpgc_AP[,a:b])),
                         row.names = rownames(DMSO1_ctcf_rpgc_AP))
```


Check with raw signal like Ddx5

```{r,RAW_heatscatter_dTAG_DMSO,fig.align='center',fig.width=5,fig.height=5}
load(paste0(objects_directory,'ctcf_NS_ranges.RData'))
DMSO1_ctcf_raw = import.bw(paste0(chipseq_directory,"ChIP_Seq_CTCF_11-24_MusMus_es-NPC_DDX5_FKBP_KI_CTCF-Cterm_HALO+DDX5-FKBP-KI_NPC_Ddx5-FKBP_KI_4F11_DMSO-Rep1_Rep_1_filtered_unnormalized.bw"))
dTAG1_ctcf_raw = import.bw(paste0(chipseq_directory,"ChIP_Seq_CTCF_11-24_MusMus_es-NPC_DDX5_FKBP_KI_CTCF-Cterm_HALO+DDX5-FKBP-KI_NPC_Ddx5-FKBP_KI_4F11_dTAG13-Rep1_Rep_1_filtered_unnormalized.bw"))
DMSO2_ctcf_raw = import.bw(paste0(chipseq_directory,"ChIP_Seq_CTCF_11-24_MusMus_es-NPC_DDX5_FKBP_KI_CTCF-Cterm_HALO+DDX5-FKBP-KI_NPC_Ddx5-FKBP_KI_4F11_DMSO-Rep2_Rep_1_filtered_unnormalized.bw"))
dTAG2_ctcf_raw = import.bw(paste0(chipseq_directory,"ChIP_Seq_11-24_MusMus_es-NPC_DDX5_FKBP_KI_CTCF-Cterm_HALO+DDX5-FKBP-KI_NPC_Ddx5-FKBP_KI_4F11_dTAG13-Rep2_Rep_1_filtered_unnormalized.bw"))
seqlevelsStyle(DMSO1_ctcf_raw) = "ucsc"
seqlevelsStyle(dTAG1_ctcf_raw) = "ucsc"
seqlevelsStyle(DMSO2_ctcf_raw) = "ucsc"
seqlevelsStyle(dTAG2_ctcf_raw) = "ucsc"

DMSO1_ctcf_raw_AP = getSignalInBins(ctcf_NS_ranges,DMSO1_ctcf_raw,1)
dTAG1_ctcf_raw_AP = getSignalInBins(ctcf_NS_ranges,dTAG1_ctcf_raw,1)
DMSO2_ctcf_raw_AP = getSignalInBins(ctcf_NS_ranges,DMSO2_ctcf_raw,1)
dTAG2_ctcf_raw_AP = getSignalInBins(ctcf_NS_ranges,dTAG2_ctcf_raw,1)
rownames(DMSO1_ctcf_raw_AP) = ctcf_wt_NS_peaks_summit$name
rownames(dTAG1_ctcf_raw_AP) = ctcf_wt_NS_peaks_summit$name
rownames(DMSO2_ctcf_raw_AP) = ctcf_wt_NS_peaks_summit$name
rownames(dTAG2_ctcf_raw_AP) = ctcf_wt_NS_peaks_summit$name

save(DMSO1_ctcf_raw_AP,
     dTAG1_ctcf_raw_AP,
     DMSO2_ctcf_raw_AP,
     dTAG2_ctcf_raw_AP,
     file=paste0(objects_directory,"CTCF_4F11_NS_RAW.RData"))

dTAGD_ctcf = data.frame( dmso1 = ( rowSums(DMSO1_ctcf_raw_AP[,a:b])),
                         dmso2 = ( rowSums(DMSO2_ctcf_raw_AP[,a:b])),
                         dtag1 = ( rowSums(dTAG1_ctcf_raw_AP[,a:b])),
                         dtag2 = ( rowSums(dTAG2_ctcf_raw_AP[,a:b])) )
metadata_dTAG = data.frame( treatment = c("dmso","dmso","dtag","dtag"),
                                  row.names = colnames(dTAGD_ctcf))


dTAG_ctcf_Deseq2 = DESeqDataSetFromMatrix(
 countData = dTAGD_ctcf,
 colData = metadata_dTAG,
 design = ~ treatment )
dTAG_ctcf_Deseq2 = DESeq(dTAG_ctcf_Deseq2, fitType = 'local')
res_dTAG_ctcf_Deseq2 = results(dTAG_ctcf_Deseq2, 
                              contrast = c("treatment", "dtag", "dmso"))
summary( res_dTAG_ctcf_Deseq2 )
dtag_normalized = counts( dTAG_ctcf_Deseq2,normalized=TRUE )
```


```{r,MAplot_CTCF_dTAG}
heatscatter( x=res_dTAG_ctcf_Deseq2$baseMean,
             y=res_dTAG_ctcf_Deseq2$log2FoldChange, 
             pch=19, cex=0.1, add.contour = T, 
             xlim=c(0,1200),ylim=c(-2,2),
             xlab=expression(Log[2] ~ (Signal)),
             ylab=expression(Log[2] ~ (LFC)), 
             main="dTAG13/DMSO")
abline( h=0 )
axis(1,lwd=2)
axis(2,lwd=2)
box(col="black",lwd=2)

df = data.frame( M=res_dTAG_ctcf_Deseq2$baseMean,A=res_dTAG_ctcf_Deseq2$log2FoldChange)
write.table(df,file=paste0(source_data_directory,"MA_dTAG.txt"),row.names = FALSE, sep="\t",quote=FALSE)

```

Peaks lost/gained upon dTAG13 and in genetic loss of Ddx5

```{r,gained_all_lost_all}

gained_all = which(1.25*c4f11_ctcf$dmso1<c4f11_ctcf$dTAG1 & 1.25*c4f11_ctcf$dmso2<c4f11_ctcf$dTAG2 & res_Ddx5_ctcf_Deseq2_RPGC$log2FoldChange>0 & res_Ddx5_ctcf_Deseq2_RPGC$padj<0.25 )
lost_all = which(c4f11_ctcf$dmso1>1.25*c4f11_ctcf$dTAG1 & c4f11_ctcf$dmso2<1.25*c4f11_ctcf$dTAG2 & res_Ddx5_ctcf_Deseq2_RPGC$log2FoldChange<0 & res_Ddx5_ctcf_Deseq2_RPGC$padj<0.25 )
length(gained_all)
length(lost_all)

gained_4F11 = rownames(c4f11_ctcf)[which(1.25*c4f11_ctcf$dmso1<c4f11_ctcf$dTAG1 & 1.25*c4f11_ctcf$dmso2<c4f11_ctcf$dTAG2  )]
lost_4F11 = rownames(c4f11_ctcf)[which(c4f11_ctcf$dmso1>1.25*c4f11_ctcf$dTAG1 & c4f11_ctcf$dmso2<1.25*c4f11_ctcf$dTAG2   )]
length(gained_4F11)
length(lost_4F11)

gained_4F11_id = which(1.25*c4f11_ctcf$dmso1<c4f11_ctcf$dTAG1 & 1.25*c4f11_ctcf$dmso2<c4f11_ctcf$dTAG2  )
lost_4F11_id = which(c4f11_ctcf$dmso1>1.25*c4f11_ctcf$dTAG1 & c4f11_ctcf$dmso2<1.25*c4f11_ctcf$dTAG2   )
length(gained_4F11_id)
length(lost_4F11_id)

acute_loss_ctcf = ctcf_wt_NS_peaks_resized[which(ctcf_wt_NS_peaks_resized$name %in% lost_4F11 )]
acute_gain_ctcf = ctcf_wt_NS_peaks_resized[which(ctcf_wt_NS_peaks_resized$name %in% gained_4F11 )]

export.bed(ctcf_NS_ranges[gained_all], 
           con = paste0( data_directory,"gained_all.bed" ) )
export.bed(ctcf_NS_ranges[lost_all], 
           con = paste0( data_directory,"lost_all.bed" ) )

```


Coordinates of gained and lost peaks for further analyses.

```{r,lost_Ddx5_gained_Ddx5_gr_sequences}

lost_Ddx5 = ctcf_wt_NS_peaks_resized[lost_all]
gained_Ddx5 = ctcf_wt_NS_peaks_resized[ gained_all ]

lost_ctcf_sequence = Biostrings::getSeq(BSgenome.Mmusculus.UCSC.mm10,lost_Ddx5)
gained_ctcf_sequence = Biostrings::getSeq(BSgenome.Mmusculus.UCSC.mm10,gained_Ddx5)

```


```{r}
write.table( c4f11_ctcf,file=paste0(data_directory,"c4f11_ctcf.txt"),
             sep='\t',quote=FALSE,row.names=FALSE,col.names=TRUE )
write.table( elbat_ctcf,file=paste0(data_directory,"elbat_ctcf.txt"),
             sep='\t',quote=FALSE,row.names=FALSE,col.names=TRUE )

write.table( res_Ddx5_ctcf_Deseq2_RPGC,
             file=paste0(data_directory,"res_Ddx5_ctcf_Deseq2_RPGC.txt"),
             sep='\t',quote=FALSE,row.names=FALSE,col.names=TRUE )

write.table( res_dTAG_ctcf_Deseq2,file=paste0(data_directory,"res_dTAG_ctcf_Deseq2.txt"),
             sep='\t',quote=FALSE,row.names=FALSE,col.names=TRUE )
```

#### Scatterplot in Extended Figure

```{r,eval=FALSE}
ctcf_wt_ES_peaks = import.bed(paste0(chipseq_directory,'ChIP_Seq_CTCF_07-22_MusMus_ESC_MOD_CTCF-Cterm_HALO_Control_merged_summits.bed'))
seqlevelsStyle(ctcf_wt_ES_peaks)="ucsc"
  
ctcf_wt_ES_Halo_ranges = do.call('rbind', lapply( as.list(seq(1:length(ctcf_wt_ES_peaks))), function(i){
  g = ctcf_wt_ES_peaks[i]
  tss = start(g)
  chr = as.character( chrom(g) )
  peak=i
      return( data.frame( chr = rep( (chr), 200),
                          starts = seq( tss-1000, tss+990, length.out=200),
                          ends =  seq( tss-1000, tss+990, length.out=200)+9,
                          peak = rep( peak, 200) ) ) } ) )


ctcf_wt_ES_Halo_ranges = GRanges(seqnames = Rle(ctcf_wt_ES_Halo_ranges$chr),
                               ranges = IRanges(as.numeric(ctcf_wt_ES_Halo_ranges$starts),
                                                end = as.numeric(ctcf_wt_ES_Halo_ranges$ends),
                                                names = seq(1, nrow(ctcf_wt_ES_Halo_ranges))),
                               strand = Rle(rep("*", nrow(ctcf_wt_ES_Halo_ranges))),
                               peak = ctcf_wt_ES_Halo_ranges$peak )
seqlevelsStyle(ctcf_wt_ES_Halo_ranges) = 'ucsc'
save(ctcf_wt_ES_Halo_ranges,file=paste0(objects_directory,'ctcf_wt_ES_Halo_ranges.RData'))


es_cterm_wt_ctcf1 = import.bw(paste0(chipseq_directory,"ChIP_Seq_CTCF_07-22_MusMus_ESC_MOD_CTCF-Cterm_HALO_Control_Rep_1_RPGC.bw"))
es_cterm_wt_ctcf2 = import.bw(paste0(chipseq_directory,"ChIP_Seq_CTCF_07-22_MusMus_ESC_MOD_CTCF-Cterm_HALO_Control_Rep_2_RPGC.bw"))

es_cterm_cb1_ctcf = import.bw(paste0(chipseq_directory,"ChIP_Seq_CTCF_07-22_MusMus_ESC_DDX5_KO_CTCF-Cterm_HALO_CB1_Rep_1_RPGC.bw"))
es_cterm_ce10_ctcf = import.bw(paste0(chipseq_directory,"ChIP_Seq_CTCF_07-22_MusMus_ESC_DDX5_KO_CTCF-Cterm_HALO_CE10_Rep_1_RPGC.bw"))
seqlevelsStyle(es_cterm_wt_ctcf1) = "ucsc"
seqlevelsStyle(es_cterm_wt_ctcf2) = "ucsc"
seqlevelsStyle(es_cterm_cb1_ctcf) = "ucsc"
seqlevelsStyle(es_cterm_ce10_ctcf) = "ucsc"


es_cterm_wt_ctcf_AP1 = getSignalInBins(ctcf_wt_ES_Halo_ranges,es_cterm_wt_ctcf1,1)
es_cterm_wt_ctcf_AP2 = getSignalInBins(ctcf_wt_ES_Halo_ranges,es_cterm_wt_ctcf2,1)

es_cterm_cb1_ctcf_AP = getSignalInBins(ctcf_wt_ES_Halo_ranges,es_cterm_cb1_ctcf,1)
es_cterm_ce10_ctcf_AP = getSignalInBins(ctcf_wt_ES_Halo_ranges,es_cterm_ce10_ctcf,1)

save(es_cterm_wt_ctcf_AP1,es_cterm_wt_ctcf_AP2,
     es_cterm_cb1_ctcf_AP,es_cterm_ce10_ctcf_AP,
     file=paste0(outputs_directory,"CTCF_Ddx5ko_ES.RData"))

```


Plot

```{r}
load(paste0(outputs_directory,"CTCF_Ddx5ko_ES.RData"))
load(paste0(objects_directory,"CTCF_Ddx5ko_NS_A3_RPGC.RData"))

es_cterm_ddx5_wt = (es_cterm_wt_ctcf_AP1+es_cterm_wt_ctcf_AP2)/2
es_cterm_ddx5_ko = (es_cterm_ce10_ctcf_AP+es_cterm_cb1_ctcf_AP)/2
ns_cterm_ddx5_wt = (a3_1_ctcf_rpgc_ctcf_AP+a3_2_ctcf_rpgc_ctcf_AP)/2
ns_cterm_ddx5_ko = (cb1_ctcf_rpgc_ctcf_AP+ce10_ctcf_rpgc_ctcf_AP)/2

boxplot(log10(rowSums(es_cterm_ddx5_ko[,95:105]))-log10(rowSums(es_cterm_ddx5_wt[,95:105])),
        log10(rowSums(ns_cterm_ddx5_ko[,95:105]))-log10(rowSums(ns_cterm_ddx5_wt[,95:105])),
        outline=FALSE, border=c("red","blue"),col="white",names=c("ES","NS") )
axis(1,lwd=2,at=c(1,2),c("ES","NS"))
axis(2,lwd=2)
box(col="black",lwd=2)

N = max(c(nrow(es_cterm_ddx5_ko),nrow(ns_cterm_ddx5_ko)))
df = data.frame( ES = rep(NA, N), NS=rep(NA,N))
df$ES[1:nrow(es_cterm_ddx5_ko)] = log10(rowSums(es_cterm_ddx5_ko[,95:105]))-log10(rowSums(es_cterm_ddx5_wt[,95:105]))
df$NS[1:nrow(ns_cterm_ddx5_ko)] = log10(rowSums(ns_cterm_ddx5_ko[,95:105]))-log10(rowSums(ns_cterm_ddx5_wt[,95:105]))

write.table(df,file=paste0(source_data_directory,"boxplot_CTCF_level.txt"),row.names = FALSE, sep="\t",quote=FALSE)

```


## Motif search

In 500bp window centered at the peak summit.

```{r,hocomoco_preps}
library(motifbreakR)
data(hocomoco)

findAllHOCOMOCO = function( this_seq, hcdb ){
  # this_seq = lost_ctcf_sequence[[10]]; hcdb = hocomoco; i=1
  do.call("c",lapply(as.list(seq(1,length(hcdb))), function(x){
    countPWM( hcdb[[x]], this_seq, min.score="80%" )
  }))
}

lost_ctcf_motif = do.call("rbind",lapply(as.list(1:length(lost_ctcf_sequence)),function(x){findAllHOCOMOCO(lost_ctcf_sequence[[x]],hocomoco)}))
gained_ctcf_motif = do.call("rbind",lapply(as.list(1:length(gained_ctcf_sequence)),function(x){findAllHOCOMOCO(gained_ctcf_sequence[[x]],hocomoco)}))

```

```{r,fig.align='center',fig.width=8,fig.height=8}
lost_tfs_freq = colMeans(lost_ctcf_motif>0)
gained_tfs_freq = colMeans(gained_ctcf_motif>0)

lost_tfs_N = colSums(lost_ctcf_motif>0)
gained_tfs_N = colSums(gained_ctcf_motif>0)

res_Fisher = do.call("rbind",lapply(as.list(1:length(lost_tfs_N)), function(x){
  m = matrix(c(lost_tfs_N[x],nrow(lost_ctcf_motif),
               gained_tfs_N[x],nrow(gained_ctcf_motif)),2,2)
  m = fisher.test(m)
  return( data.frame(pval = round(m$p.value,5), est = m$estimate) )
}))
res_Fisher$padj = fdrtool::fdrtool( res_Fisher$pval, statistic="pvalue", plot=FALSE )$qval
rownames(res_Fisher) = names(hocomoco)

colVector = rep( "gray", nrow(res_Fisher) )
colVector[res_Fisher$padj<0.1 & res_Fisher$est>1.25] = "purple4"
colVector[res_Fisher$padj<0.1 & res_Fisher$est<1/1.25] = "orange3"

extract_TF = function(x){
  tp = unlist(strsplit( x,"Hsapiens-HOCOMOCO-"))
  tp = tp[seq(2,length(tp),by=2)]
  tp = unlist(strsplit( tp,"_"))
  return( tp[seq(1,length(tp),by=2)] )
}

rich_Lost = extract_TF(rownames(res_Fisher[colVector=="purple4",]))
rich_Gained = extract_TF(rownames(res_Fisher[colVector=="orange3",]))

par(pty="s",mar=c(4,4,4,4),mfrow=c(1,1))
plot( x=lost_tfs_freq, 
      y=gained_tfs_freq,
      xlim=c(0,1),ylim=c(0,1),
      xlab="Lost",ylab="Gained",
      pch=19, cex=0.75,
      col=colVector )
abline(a=0,b=1,col="gray",lwd=2)
axis(1,lwd=2)
axis(2,lwd=2)
box(col="black",lwd=2)
text( x=lost_tfs_freq[colVector=="purple4"]+0.013, 
      y=gained_tfs_freq[colVector=="purple4"]-0.013, 
      rich_Lost,cex=0.4)
text( x=lost_tfs_freq[colVector=="orange3"]+0.013, 
      y=gained_tfs_freq[colVector=="orange3"]-0.013, 
      rich_Gained,cex=0.4)


write.table( res_Fisher,file=paste0(data_directory,"res_Fisher.txt"),
             sep='\t',quote=FALSE,row.names=FALSE,col.names=TRUE )

```


## Factors enriched at CTCF sites losing CTCF signal in Ddx5-/- NS cells

MAZ is an example. This does not make any sense. Ddx5 loss should stabilise G4, these sould fister CTCF binding... We see that loss of CTCF is observed at sites prone to forming G4 quadruplexes. 

```{r}
rich_Lost
```

## Factors enriched at CTCF sites gaining CTCF signal in Ddx5-/- NS cells

```{r}
rich_Gained
```

## CTCF motif strength

```{r}
par(mfrow=c(1,1),mar=c(5,5,1,1),pty="m")
boxplot( ctcf_wt_NS_peaks[lost_all]$motif_score,
         ctcf_wt_NS_peaks[gained_all]$motif_score, 
         outline=FALSE, col="white",border=c("purple4","orange3"),
         names=c("lost","gained"),xlab="CTCF peaks",lwd=2, 
         ylab="CTCF motif score" )
t.test( ctcf_wt_NS_peaks[lost_all]$motif_score, ctcf_wt_NS_peaks[gained_all]$motif_score ) # a significant difference
axis(1,lwd=2,at=c(1,2),c("lost","gained"))
axis(2,lwd=2)
box(col="black",lwd=2)
```


```{r,eval=FALSE}
theNtimes = max(c(length(lost_all),length(gained_all)))
df = data.frame( lost_score = rep(NA,theNtimes), 
                 gained_score = rep(NA,theNtimes) )
df$lost_score[1:length(lost_all)] = ctcf_wt_NS_peaks[lost_all]$motif_score
df$gained_score[1:length(gained_all)] = ctcf_wt_NS_peaks[gained_all]$motif_score
write.table(df,file=paste0(source_data_directory,"boxplots_CTCF_motif_strength.txt"),row.names = FALSE, sep="\t",quote=FALSE)
```


## G4

```{r}
library(ChIPseeker)
library(sigminer)
library(pqsfinder)

lost_Ddx5 = lost_Ddx5[which(chrom(lost_Ddx5) %in% paste0("chr",c(1:19,"X")))]
gained_Ddx5 = gained_Ddx5[which(chrom(gained_Ddx5) %in% paste0("chr",c(1:19,"X")))]

lost_ctcf_sequence = Biostrings::getSeq(BSgenome.Mmusculus.UCSC.mm10,lost_Ddx5)
gained_ctcf_sequence = Biostrings::getSeq(BSgenome.Mmusculus.UCSC.mm10,gained_Ddx5)

```


```{r,fig.align='center',fig.width=5,fig.height=5}
CpG = DNAString("CG")
lost_CpG = vcountPattern(CpG, lost_ctcf_sequence)
gained_CpG = vcountPattern(CpG, gained_ctcf_sequence)

par(mfrow=c(1,1),mar=c(5,5,1,1),pty="m")
boxplot( lost_CpG, 
         gained_CpG, 
         outline=FALSE, col="white",border=c("purple4","orange3"),
         names=c("lost","gained"),xlab="CTCF peaks",lwd=2, 
         ylab="number of CpGs/peak" )
t.test( lost_CpG, gained_CpG ) # a significant difference
axis(1,lwd=2,at=c(1,2),c("lost","gained"))
axis(2,lwd=2)
box(col="black",lwd=2)
```

```{r,eval=FALSE}
theNtimes = max(c(length(lost_all),length(gained_all)))
df = data.frame( lost_score = rep(NA,theNtimes), 
                 gained_score = rep(NA,theNtimes) )
df$lost_score[1:length(lost_all)] = lost_CpG
df$gained_score[1:length(gained_all)] = gained_CpG
write.table(df,file=paste0(source_data_directory,"boxplots_CpG_motif_strength.txt"),row.names = FALSE, sep="\t",quote=FALSE)
```


```{r,eval=FALSE}
lost_ctcf_sequence_G4 = lapply( as.list(1:length(lost_ctcf_sequence)), 
                                     function(le){
                                       pqsfinder(lost_ctcf_sequence[le][[1]], 
                                                 max_defects = 0, 
                                                 min_score = 20)
                                       })
gained_ctcf_sequence_G4 = lapply( as.list(1:length(gained_ctcf_sequence)), 
                                      function(le){
                                       
                                       pqsfinder(gained_ctcf_sequence[le][[1]], 
                                                 max_defects = 0,
                                                 min_score = 20)})

save( lost_ctcf_sequence_G4,gained_ctcf_sequence_G4,
      file=paste0(objects_directory,"G4_analysis.RData"))
```


```{r,G4qs2,fig.align='center',fig.width=5,fig.height=5}
load(paste0(objects_directory,"G4_analysis.RData"))
lost_G4_general = unlist(lapply(lost_ctcf_sequence_G4,function(x){length(score(x))}))
gained_G4_general = unlist(lapply(gained_ctcf_sequence_G4,function(x){length(score(x))}))


par(mfrow=c(1,1),mar=c(5,5,1,1),pty="m")
boxplot( lost_G4_general, 
         gained_G4_general, 
         outline=FALSE, col="white",border=c("purple4","orange3"),
         names=c("lost","gained"),xlab="CTCF peaks",lwd=2, 
         ylab="number of putative G4" )
t.test( lost_G4_general, gained_G4_general ) # a significant difference
axis(1,lwd=2,at=c(1,2),c("lost","gained"))
axis(2,lwd=2)
box(col="black",lwd=2)
```

```{r,eval=FALSE}
theNtimes = max(c(length(lost_all),length(gained_all)))
df = data.frame( lost_score = rep(NA,theNtimes), 
                 gained_score = rep(NA,theNtimes) )
df$lost_score[1:length(lost_all)] = lost_G4_general
df$gained_score[1:length(gained_all)] = gained_G4_general
write.table(df,file=paste0(source_data_directory,"boxplots_number_G4.txt"),row.names = FALSE, sep="\t",quote=FALSE)
```


```{r,G4qs3,fig.align='center',fig.width=5,fig.height=5}
load(paste0(objects_directory,"G4_analysis.RData"))
extractMaxScore = function( sr ){
  tp=score(sr)
  if(length(tp)>0) { 
    tp=tp[is.finite(tp)]
    return( max(tp) )}
}
lost_G4_general = unlist(lapply(lost_ctcf_sequence_G4,extractMaxScore))
gained_G4_general = unlist(lapply(gained_ctcf_sequence_G4,extractMaxScore))


par(mfrow=c(1,1),mar=c(5,5,1,1),pty="m")
boxplot( lost_G4_general, 
         gained_G4_general, 
         outline=FALSE, col="white",border=c("purple4","orange3"),
         names=c("lost","gained"),xlab="CTCF peaks",lwd=2, 
         ylab="Max G4 score" )
t.test( lost_G4_general, gained_G4_general ) # a significant difference
axis(1,lwd=2,at=c(1,2),c("lost","gained"))
axis(2,lwd=2)
box(col="black",lwd=2)


```

```{r,eval=FALSE}
theNtimes = max(c(length(lost_all),length(gained_all)))
df = data.frame( lost_score = rep(NA,theNtimes), 
                 gained_score = rep(NA,theNtimes) )
df$lost_score[1:length(lost_G4_general)] = lost_G4_general
df$gained_score[1:length(gained_G4_general)] = gained_G4_general
write.table(df,file=paste0(source_data_directory,"boxplots_max_G4_score.txt"),row.names = FALSE, sep="\t",quote=FALSE)
```

```{r,eval=FALSE,echo=FALSE}
ctcf_wt_NS_peaks_big = GenomicRanges::resize(ctcf_wt_NS_peaks,
                                             width=2000,
                                             fix = "center")
all_CTCF_sequence = Biostrings::getSeq(BSgenome.Mmusculus.UCSC.mm10,
                                       ctcf_wt_NS_peaks_big)
all_CTCF_sequence_G4 = lapply( as.list(1:length(all_CTCF_sequence)), 
                                     function(le){
                                       
                                       pqsfinder(all_CTCF_sequence[le][[1]], 
                                                 max_defects = 0, 
                                                 min_score = 10)})

save( all_CTCF_sequence_G4, file=paste0(objects_directory,"all_CTCF_sequence_G4.RData"))
```

```{r,G4_AP_loop_not_loop,fig.align='center',fig.width=5,fig.height=5}
load(paste0(objects_directory,"all_CTCF_sequence_G4.RData"))
## average profile of G4
getAPvector_G4 = function(G5res,peak_width, scoreThr){
  # G5res=all_CTCF_sequence_G4[[4]];peak_width=1000;scoreThr=20
  tpgr = IRanges(seq(1,peak_width,by=5),seq(5,peak_width,by=5))
  theser = G5res@ranges[which(G5res@elementMetadata$score>scoreThr)]
  if(length(theser)>0){res =  countOverlaps(tpgr,theser)}
  if(length(theser)==0){res =  rep(0, length(tpgr))}
  return(res)
}

G4_all_CTCF_AP = do.call("rbind",lapply(all_CTCF_sequence_G4,
                                        function(x){getAPvector_G4(x,peak_width=2000,scoreThr=10)}))

```


# Load loops

```{r,loops_a1_a3}
getGR = function(chr,start,end,offset){
  tp = GRanges(seqnames = Rle(chr),
                  ranges = IRanges(start-offset,
                                   end = end+offset),
                  strand = Rle(rep("*", length(start))),
                  loop = seq(1, length(start)) ) 
  seqlevelsStyle(tp)='ucsc' 
  return(tp)}

genome = BSgenome.Mmusculus.UCSC.mm10
si = seqinfo(genome)

ga = binAnno( si, as.list(paste0('chr', c(1:19,'X','Y'))), 10000)
ga$binid = unlist(lapply( split(ga,ga$chr)[paste0('chr', c(1:19,'X','Y'))], function(x){seq(1,nrow(x))}) )

gagr = GRanges(seqnames = Rle(ga$chr),
                 ranges = IRanges(as.numeric(ga$start),
                                  end = as.numeric(ga$end),
                                  names = seq(1, nrow(ga))),
                 strand = Rle(rep("*", nrow(ga))),
               binid = ga$binid)

ga5 = binAnno( si, as.list(paste0('chr', c(1:19,'X','Y'))), 5000)
ga5$binid = unlist(lapply( split(ga5,ga5$chr)[paste0('chr', c(1:19,'X','Y'))], function(x){seq(1,nrow(x))}) )
gagr5 = GRanges(seqnames = Rle(ga5$chr),
                 ranges = IRanges(as.numeric(ga5$start),
                                  end = as.numeric(ga5$end),
                                  names = seq(1, nrow(ga5))),
                 strand = Rle(rep("*", nrow(ga5))),
               binid = ga5$binid,
               seqlengths = seqlengths(BSgenome.Mmusculus.UCSC.mm10))
gagr5 = trim(gagr5)
names(gagr5) = paste(chrom(gagr5),names(gagr5),sep="_")

loops_a1_a3 = read.delim( paste0(hic_directory,"A1_A3_merged_loops.bedpe"),
                       as.is=TRUE )
loops_a1_a3 = loops_a1_a3[-1,]
loops_a1_a3 = do.call("rbind",lapply(as.list(paste0("chr",c(1:19,"X","Y"))),function(chr){
  tp = loops_a1_a3[loops_a1_a3$X.chr1==chr,]
  tp = tp[order(tp$x1,decreasing=FALSE),]
  return(tp)
}))

rownames(loops_a1_a3) = paste0( loops_a1_a3$X.chr1,":",loops_a1_a3$x1,"-",loops_a1_a3$y2 )

loops_A1_A3_left = GRanges( seqnames = Rle(loops_a1_a3$X.chr1),
                         ranges = IRanges(start=loops_a1_a3$centroid1,
                                             end=loops_a1_a3$centroid1),
                         names=rownames(loops_a1_a3) )

loops_A1_A3_right = GRanges( seqnames = Rle(loops_a1_a3$chr2),
                          ranges = IRanges(start=loops_a1_a3$centroid2,
                                             end=loops_a1_a3$centroid2),
                          names=rownames(loops_a1_a3) )
loops_a1_a3$left_binID = gagr$binid[ subjectHits(findOverlaps(loops_A1_A3_left,gagr))]
loops_a1_a3$right_binID = gagr$binid[ subjectHits(findOverlaps(loops_A1_A3_right,gagr))]

loops_a1_a3$left_binID_random = gagr$binid[ subjectHits(findOverlaps(loops_A1_A3_left,gagr))]+8 #+8
loops_a1_a3$right_binID_random = gagr$binid[ subjectHits(findOverlaps(loops_A1_A3_right,gagr))]+8 #-8
loops_a1_a3$size = loops_a1_a3$y2-loops_a1_a3$x2

loops_a1_a3$left_CTCF = overlapsAny( GenomicRanges::resize( loops_A1_A3_left, 20000,fix="center"), ctcf_wt_NS_peaks[which(ctcf_wt_NS_peaks$motif_strand=="+")])
loops_a1_a3$right_CTCF = overlapsAny( GenomicRanges::resize( loops_A1_A3_right, 20000,fix="center"), ctcf_wt_NS_peaks[which(ctcf_wt_NS_peaks$motif_strand=="-")])

## ------
loops_to_consider = which( loops_a1_a3$size>200000 &  rowSums(loops_a1_a3[,c("left_CTCF","right_CTCF")])==2 )
anchors_left_big = GenomicRanges::resize(loops_A1_A3_left,fix="center",width=20000)
anchors_right_big = GenomicRanges::resize(loops_A1_A3_right,fix="center",width=20000)

random_loops = loops_a1_a3
random_loops$left_binID = random_loops$left_binID_random
random_loops$right_binID = random_loops$right_binID_random
random_loops$size = 10000 * (random_loops$right_binID-random_loops$left_binID)

```

# CTCF and G4 at loop anchors

```{r}
ctcf_wt_NS_peaks_at_loop_anchors = unique(queryHits(findOverlaps(ctcf_wt_NS_peaks,c(GenomicRanges::resize( loops_A1_A3_left, 20000,fix="center"),GenomicRanges::resize( loops_A1_A3_right, 20000,fix="center")))))
ctcf_wt_NS_peaks_not_at_loop_anchors = (1:length(ctcf_wt_NS_peaks))[-unique(queryHits(findOverlaps(ctcf_wt_NS_peaks,c(GenomicRanges::resize( loops_A1_A3_left, 20000,fix="center"),GenomicRanges::resize( loops_A1_A3_right, 20000,fix="center")))))]

ctcf_wt_NS_peaks_correct_ori_left = ctcf_wt_NS_peaks[ which(ctcf_wt_NS_peaks$motif_strand=="+")]
ctcf_wt_NS_peaks_correct_ori_left = ctcf_wt_NS_peaks_correct_ori_left[unique(queryHits(findOverlaps(ctcf_wt_NS_peaks_correct_ori_left,GenomicRanges::resize( loops_A1_A3_left, 10000,fix="center"))))]

ctcf_wt_NS_peaks_correct_ori_right = ctcf_wt_NS_peaks[ which(ctcf_wt_NS_peaks$motif_strand=="-")]
ctcf_wt_NS_peaks_correct_ori_right = ctcf_wt_NS_peaks_correct_ori_right[unique(queryHits(findOverlaps(ctcf_wt_NS_peaks_correct_ori_right,GenomicRanges::resize( loops_A1_A3_right, 10000,fix="center"))))]

```

```{r,CTCF_AP_loop_not_loop_anchor,fig.align='center',fig.width=8,fig.height=8}
par(mfrow=c(1,1),mar=c(5,5,5,3))
plot( x=seq(-1000,1000,length.out=200),
      y=colMeans(a3_1_ctcf_rpgc_ctcf_AP[which(ctcf_wt_NS_peaks$name %in% c(ctcf_wt_NS_peaks_correct_ori_left$name,ctcf_wt_NS_peaks_correct_ori_right$name)),]),
      ty="l", col="green4", ylim=c(0,60), 
      ylab="RPGC", xlab="Distance from CTCF peak summit", main="",lwd=2)
lines(x=seq(-1000,1000,length.out=200),
      y=colMeans(a3_1_ctcf_rpgc_ctcf_AP[ctcf_wt_NS_peaks_not_at_loop_anchors,]),
      lwd=2,
      col="brown" )
axis(1,lwd=2)
axis(2,lwd=2)
box(col="black",lwd=2)
```


```{r,eval=FALSE}
df = data.frame( location=seq(-1000,1000,length.out=200),
                 loop=colMeans(a3_1_ctcf_rpgc_ctcf_AP[which(ctcf_wt_NS_peaks$name %in% c(ctcf_wt_NS_peaks_correct_ori_left$name,ctcf_wt_NS_peaks_correct_ori_right$name)),]),
                 not_loop =colMeans(a3_1_ctcf_rpgc_ctcf_AP[ctcf_wt_NS_peaks_not_at_loop_anchors,]) )
                 
write.table(df,file=paste0(source_data_directory,"AP_CTCF_loop_no_loop.txt"),row.names = FALSE, sep="\t",quote=FALSE)
```


```{r,G4_loop-anchors_CTCF,fig.align='center',fig.width=8,fig.height=6}
library(forecast)
load(paste0(objects_directory,"all_CTCF_sequence_G4.RData"))

getAPvector_G4_Pos = function(G5res,peak_width, scoreThr){
    # G5res=all_CTCF_sequence_G4[[4]];peak_width=1000;scoreThr=20
    tpgr = IRanges(seq(1,peak_width,by=20),seq(20,peak_width,by=20))
    theser = G5res@ranges[which(G5res@elementMetadata$score>scoreThr & G5res@elementMetadata$strand=="+")]
    if(length(theser)>0){res = countOverlaps(tpgr,theser)}
    if(length(theser)==0){res =  rep(0, length(tpgr))}
    return(res) }
getAPvector_G4_Neg = function(G5res,peak_width, scoreThr){
    # G5res=all_CTCF_sequence_G4[[4]];peak_width=1000;scoreThr=20
    tpgr = IRanges(seq(1,peak_width,by=20),seq(20,peak_width,by=20))
    theser = G5res@ranges[which(G5res@elementMetadata$score>scoreThr & G5res@elementMetadata$strand=="-")]
    if(length(theser)>0){res = countOverlaps(tpgr,theser)}
    if(length(theser)==0){res =  rep(0, length(tpgr))}
    return(res) }

G4_all_CTCF_AP_Pos = do.call("rbind",lapply(all_CTCF_sequence_G4,
                                        function(x){getAPvector_G4_Pos(x,peak_width=2000,scoreThr=20)}))

G4_all_CTCF_AP_Neg = do.call("rbind",lapply(all_CTCF_sequence_G4,
                                        function(x){getAPvector_G4_Neg(x,peak_width=2000,scoreThr=20)}))

sma1=TTR::SMA((colMeans(G4_all_CTCF_AP_Pos[which(ctcf_wt_NS_peaks$name %in% c(ctcf_wt_NS_peaks_correct_ori_left$name)),]>0)+rev(colMeans(G4_all_CTCF_AP_Neg[which(ctcf_wt_NS_peaks$name %in% c(ctcf_wt_NS_peaks_correct_ori_right$name)),]>0)))/2,n=3)
sma2=TTR::SMA((colMeans(G4_all_CTCF_AP_Neg[which(ctcf_wt_NS_peaks$name %in% c(ctcf_wt_NS_peaks_correct_ori_left$name)),]>0)+rev(colMeans(G4_all_CTCF_AP_Pos[which(ctcf_wt_NS_peaks$name %in% c(ctcf_wt_NS_peaks_correct_ori_right$name)),]>0)))/2,n=3)


par(mfrow=c(1,1),mar=c(5,4,4,1),pty="m")
plot(x=seq(-1000,1000,
           length.out=length(sma1)),
     sma1, 
     ty="l",lwd=2,
     ylab="presence of G4q",
     xlab="Distance from CTCF summit (bp)", col="black",
     ylim=c(0.05,0.1))
lines( x=seq(-1000,1000,length.out=length(sma1)),
       sma2, col="orange2",lwd=2 )
box(col="black",lwd=2)
axis(1,lwd=2)
axis(2,lwd=2)
abline(v=0,lwd=1.5,col="gray")
abline(h=mean(c(sma1[1:50],sma2[1:50]),na.rm=TRUE),
       lty=2,lwd=0.75,col="gray")
abline(h=mean(c(sma1[51:100],sma2[51:100]),na.rm=TRUE),
       lty=2,lwd=0.75,col="gray")
```

```{r,eval=FALSE}
df = data.frame( location=seq(-1000,1000,
                              length.out=length(sma1)),
                 pos=sma1,
                 neg=sma2)
                 
write.table(df,file=paste0(source_data_directory,"G4dist.txt"),row.names = FALSE, sep="\t",quote=FALSE)
```


# Ddx5 and CTCF at loop anchors

```{r}
m = matrix(c(sum(gained_all %in% ctcf_wt_NS_peaks_not_at_loop_anchors ),
             sum(gained_all %in% ctcf_wt_NS_peaks_at_loop_anchors ),
             sum(lost_all %in% ctcf_wt_NS_peaks_not_at_loop_anchors ),
             sum(lost_all %in% ctcf_wt_NS_peaks_at_loop_anchors ) ),2,2,byrow = T)
barplot(m, beside=TRUE, col= c("orange3","purple4"),
        lwd=2,ylim=c(0,200), names=c("Other","Anchor") )
fisher.test(m)
```


# Deep coverage data preparations

```{r,deep_coverage_data_load}
load( paste0( hic_directory,"wt_A3_full.RData" ) )
load(paste0( hic_directory,"A1_10kb_hic.RData" ) ) # NT1
load(paste0( hic_directory,"cb1_lib28_10kb.RData" ) ) # cb1_lib28_10kb
load(paste0( hic_directory,"ce10_10kb.RData" ) ) # ce10_10kb
```

# Distance decline plot

```{r,dd_preps}
getDD = function( ipf_chr_object, binSize, distance2consider ){
  # tp = NT1$chr1$balanced;binSize=10000;distance2consider=10000000
  tp = as.data.frame(summary(ipf_chr_object))
  tp$distance = binSize*(abs(tp$j-tp$i))
  tp = tp[ tp$distance<distance2consider,]
  distances = data.frame( seq(0,distance2consider,by=binSize) )
  colnames(distances) = "distance"
  tps = split(tp,tp$distance)
  res = lapply(tps, function(x){ median(x$x) })
  res = do.call("rbind",res)
  distances$x = NA
  distances$x[match(as.numeric(rownames(res)), distances$distance)] = res[,1]
  return(distances) }

wt1_dd = lapply( NT1, function(x){
  ipf_chr_object=x$balanced
  return( getDD(ipf_chr_object,10000,50000000))})
wt3_dd = lapply( wt_A3, function(x){
  ipf_chr_object=x$balanced
  return( getDD(ipf_chr_object,10000,50000000))})
cb1_dd = lapply( cb1_lib28_10kb, function(x){
  ipf_chr_object=x$balanced
  return( getDD(ipf_chr_object,10000,50000000))})
ce10_dd = lapply( ce10_10kb, function(x){
  ipf_chr_object=x$balanced
  return( getDD(ipf_chr_object,10000,50000000))})

```

We can apply mean

```{r, DD_final,fig.align='center', fig.width=10,fig.height=6}
chroms=c(1,2,3,4,5,6,7,8,9,10,11,12,13,15,16,17,18,19)

wt1_DD = do.call("cbind",lapply( wt1_dd[chroms],function(x){x$x}))
wt3_DD = do.call("cbind",lapply( wt3_dd[chroms],function(x){x$x}))
cb1_DD = do.call("cbind",lapply( cb1_dd[chroms],function(x){x$x}))
ce10_DD = do.call("cbind",lapply( ce10_dd[chroms],function(x){x$x}))

par(mfrow=c(1,1),mar=c(5,5,5,2))
plot( x=log10( wt1_dd[[1]]$distance ),
      y=log10(rowMeans(cbind(wt1_DD,wt3_DD))), 
      ty="l", col="blue3", main="",
      xlab = expression(Log[10] ~ (Distance (bp))),
      ylab =  expression(Log[10] ~ (Median (HiC))),
      ylim=c(-4,-1.5), lwd=2, cex.lab=1.5, cex.axis=1.5 )
lines( x=log10( cb1_dd[[1]]$distance ),
       y=log10(rowMeans(cbind(cb1_DD,ce10_DD))),col="steelblue3",lwd=2)
axis(1,lwd=2,cex.axis=1.5)
axis(2,lwd=2,cex.axis=1.5)
box(col="black",lwd=2)

```

```{r,eval=FALSE}
df = data.frame( distance=log10( wt1_dd[[1]]$distance ),
                 wt=log10(rowMeans(cbind(wt1_DD,wt3_DD))),
                 ddx5_KO=log10(rowMeans(cbind(cb1_DD,ce10_DD))))
                 
write.table(df,file=paste0(source_data_directory,"DD_wt_mut.txt"),row.names = FALSE, sep="\t",quote=FALSE)
```


# Loop analysis

```{r,gather_IPF,echo=FALSE}
APA_A1_IPF = GetCentroidSignal( loops_a1_a3, 
                            NT1, 10,
                            paste0("chr",c(1:19) ), 
                            "balanced" )
APA_A1_IPF_sig = ProcessLoops( APA_A1_IPF )


APA_A3_IPF = GetCentroidSignal( loops_a1_a3, 
                            wt_A3, 10,
                            paste0("chr",c(1:19) ), 
                            "balanced" )
APA_A3_IPF_sig = ProcessLoops( APA_A3_IPF )


APA_CB1_IPF = GetCentroidSignal( loops_a1_a3, 
                                 cb1_lib28_10kb, 10,
                            paste0("chr",c(1:19) ), 
                            "balanced" )
APA_CB1_IPF_sig = ProcessLoops( APA_CB1_IPF )


APA_CE10_IPF = GetCentroidSignal( loops_a1_a3, 
                                 ce10_10kb, 10,
                            paste0("chr",c(1:19) ), 
                            "balanced" )
APA_CE10_IPF_sig = ProcessLoops( APA_CE10_IPF )

```

```{r,tables_Ddx5}
i=9;j=13

A1_loop_IPF_signal = unlist(lapply(APA_A1_IPF_sig,function(x){sum(x[i:j,i:j],
                                                                  na.rm = TRUE)}))
A3_loop_IPF_signal = unlist(lapply(APA_A3_IPF_sig,function(x){sum(x[i:j,i:j],
                                                                  na.rm = TRUE)}))

CB1_loop_IPF_signal = unlist(lapply(APA_CB1_IPF_sig,function(x){sum(x[i:j,i:j],
                                                                  na.rm = TRUE)}))
CE10_loop_IPF_signal = unlist(lapply(APA_CE10_IPF_sig,function(x){sum(x[i:j,i:j],
                                                                  na.rm = TRUE)}))


ipf = data.frame(a1=A1_loop_IPF_signal,
                 a3=A3_loop_IPF_signal,
                 cb1 = CB1_loop_IPF_signal,
                 ce10 = CE10_loop_IPF_signal)

```

# Loop signal

Prepare IPF, loop signal and LFM signal.

```{r,loop_signal,eval=FALSE}
loop_signal = data.frame( a1 = getLoopSignal(APA_A1_IPF_sig,2),
                          a3 = getLoopSignal(APA_A3_IPF_sig,2),
                          cb1 = getLoopSignal(APA_CB1_IPF_sig,2),
                          ce10 = getLoopSignal(APA_CE10_IPF_sig,2))
real_loops = rownames( loop_signal[ rowMeans(loop_signal)>1,] )
real_loops = real_loops[real_loops %in% rownames(loops_a1_a3[rowSums(loops_a1_a3[,c("left_CTCF","right_CTCF")])==2 ,])]

wt_ls = rowMeans( loop_signal[rownames(loop_signal) %in% real_loops,c("a1","a3")])
mt_ls = rowMeans( loop_signal[rownames(loop_signal) %in% real_loops,c("cb1","ce10")])

ko_ls_minus_wt_ls = mt_ls-wt_ls
save( loop_signal, real_loops, wt_ls, mt_ls, ko_ls_minus_wt_ls,
      file=paste0(objects_directory,"loop_singal_Ddx5ko_Wt.RData"))
```


# Lost and gained loops in the wt and Ddx5-/- cells

Differential loops - both the IPF signal and loop signal gained in all the possible combinations.

```{r}
load( paste0(objects_directory,"loop_singal_Ddx5ko_Wt.RData") )
lost_loops = ipf[ipf$a1>ipf$cb1 & ipf$a1>ipf$ce10 & ipf$a3>ipf$cb1 & ipf$a3>ipf$ce10 & loop_signal$a1>loop_signal$cb1 & loop_signal$a1>loop_signal$ce10 & loop_signal$a3>loop_signal$cb1 & loop_signal$a3>loop_signal$ce10,]
gained_loops = ipf[ipf$cb1>ipf$a1 & ipf$cb1>ipf$a3 & ipf$ce10>ipf$a1 & ipf$cb1>ipf$a3 & loop_signal$a1<loop_signal$cb1 & loop_signal$a1<loop_signal$ce10 & loop_signal$a3<loop_signal$cb1 & loop_signal$a3<loop_signal$ce10,]

dim(lost_loops)
dim(gained_loops)

par(mfrow=c(1,1),mar=c(5,5,4,1),pty="m")
barplot( c(nrow(lost_loops),nrow(gained_loops)),
         col = c("gray40","green3"), ylim=c(0,1500),
         names=c("lost","gained"),main="Loop change upon Ddx5 loss")
axis(2,lwd=2)
```


```{r,APA_final_Ddx5_KO1,fig.align='center',fig.width=10,fig.height=5}
loop4analysis = rownames(lost_loops)
loop4analysis = loop4analysis[loop4analysis %in% rownames(loops_a1_a3[loops_a1_a3$size>100000,])]
length(loop4analysis)
A1_loops_A1_sig_AP = Reduce("+",APA_A1_IPF_sig[names(APA_A1_IPF_sig) %in% loop4analysis])/length(loop4analysis) 
A1_loops_A3_sig_AP = Reduce("+",APA_A3_IPF_sig[names(APA_A3_IPF_sig) %in% loop4analysis])/length(loop4analysis) 

A1_loops_CB1_sig_AP = Reduce("+",APA_CB1_IPF_sig[names(APA_CB1_IPF_sig) %in% loop4analysis])/length(loop4analysis) 
A1_loops_CE10_sig_AP = Reduce("+",APA_CE10_IPF_sig[names(APA_CE10_IPF_sig) %in% loop4analysis])/length(loop4analysis) 

loops_wt_sig_AP = ( A1_loops_A1_sig_AP + A1_loops_A3_sig_AP )/2
loops_Ddx5_sig_AP = ( A1_loops_CB1_sig_AP + A1_loops_CE10_sig_AP )/2

loops_wt_sig_AP = t(matrix(apply(loops_wt_sig_AP,2,rev),21,21))
loops_Ddx5_sig_AP = t(matrix(apply(loops_Ddx5_sig_AP,2,rev),21,21))

sum( loops_wt_sig_AP[10:12,10:12] ) / sum( loops_wt_sig_AP[16:18,4:6] )
sum( loops_Ddx5_sig_AP[10:12,10:12] ) / sum( loops_Ddx5_sig_AP[16:18,4:6] )


loops_wt_sig_AP = matrix( cut(as.numeric(loops_wt_sig_AP),
                              c(seq(0.00005,0.0075,length.out=255),Inf),labels = FALSE), 21,21 )
loops_Ddx5_sig_AP = matrix( cut(as.numeric(loops_Ddx5_sig_AP),
                              c(seq(0.00005,0.0075,length.out=255),Inf),labels = FALSE), 21,21 )

loops_wt_sig_AP[1,1]=256
loops_wt_sig_AP[21,21]=1

loops_Ddx5_sig_AP[1,1]=256
loops_Ddx5_sig_AP[21,21]=1

par(mfrow=c(1,2), pty='s',mar=c(2,2,2,2) )
image( loops_wt_sig_AP, 
       col=colorRampPalette(c("black","white","orange","red"))(256),
       axes=FALSE, main="Wild type")
box(col="black")
image( loops_Ddx5_sig_AP, 
       col=colorRampPalette(c("black","white","orange","red"))(256),
       axes=FALSE, main="Ddx5-/-")
box(col="black")


```


# IPF loop signal in the intervals of genomic distances

```{r, random_pixels,eval=FALSE}

ran_A1_IPF = GetCentroidSignal( random_loops, 
                            NT1, 10,
                            paste0("chr",c(1:19) ), 
                            "balanced" )
ran_A1_IPF_sig = ProcessLoops( ran_A1_IPF )


ran_A3_IPF = GetCentroidSignal( random_loops, 
                            wt_A3, 10,
                            paste0("chr",c(1:19) ), 
                            "balanced" )
ran_A3_IPF_sig = ProcessLoops( ran_A3_IPF )


ran_CB1_IPF = GetCentroidSignal( random_loops, 
                                 cb1_lib28_10kb, 10,
                            paste0("chr",c(1:19) ), 
                            "balanced" )
ran_CB1_IPF_sig = ProcessLoops( ran_CB1_IPF )


ran_CE10_IPF = GetCentroidSignal( random_loops, 
                                 ce10_10kb, 10,
                            paste0("chr",c(1:19) ), 
                            "balanced" )
ran_CE10_IPF_sig = ProcessLoops( ran_CE10_IPF )

i=9;j=13
ran_A1_loop_IPF_signal = unlist(lapply(ran_A1_IPF_sig,function(x){sum(x[i:j,i:j],
                                                                  na.rm = TRUE)}))
ran_A3_loop_IPF_signal = unlist(lapply(ran_A3_IPF_sig,function(x){sum(x[i:j,i:j],
                                                                  na.rm = TRUE)}))

ran_CB1_loop_IPF_signal = unlist(lapply(ran_CB1_IPF_sig,function(x){sum(x[i:j,i:j],
                                                                  na.rm = TRUE)}))
ran_CE10_loop_IPF_signal = unlist(lapply(ran_CE10_IPF_sig,function(x){sum(x[i:j,i:j],
                                                                  na.rm = TRUE)}))


ran = data.frame(a1=ran_A1_loop_IPF_signal,
                 a3=ran_A3_loop_IPF_signal,
                 cb1 = ran_CB1_loop_IPF_signal,
                 ce10 = ran_CE10_loop_IPF_signal)
rand_signal = data.frame( a1 = getLoopSignal(ran_A3_IPF_sig,2),
                          a3 = getLoopSignal(ran_A3_IPF_sig,2),
                          cb1 = getLoopSignal(ran_CB1_IPF_sig,2),
                          ce10 = getLoopSignal(ran_CE10_IPF_sig,2))

save( ran, rand_signal, ran_A1_loop_IPF_signal, ran_A3_loop_IPF_signal, ran_CB1_loop_IPF_signal, 
      ran_CE10_loop_IPF_signal,
      ran_A3_IPF_sig, ran_A3_IPF_sig, ran_CB1_IPF_sig, 
      ran_CE10_IPF_sig,rand_signal,
      file=paste0(data_directory,"loops_signals_all.RData"))
```

Big list

```{r}
load(paste0(data_directory,"loops_signals_all.RData"))
loops_a1_a3$dist_bin = cut(loops_a1_a3$size,c(0,100000,
                                              200000,400000,
                                              800000, 1600000,
                                              100000000),labels=FALSE)
loops_categories = split(rownames(loops_a1_a3),loops_a1_a3$dist_bin)

random_loops$dist_bin = cut(random_loops$size,c(0,100000,200000,
                                                400000,800000,
                                                1600000,
                                                100000000),labels=FALSE)
loops_categories_ran = split(rownames(random_loops),loops_a1_a3$dist_bin)
```

Merge them into one thing

```{r,loop_strength_change_Ddx5KO,fig.align='center',fig.width=10,fig.height=5}
id = which( rownames(loop_signal) %in% real_loops )
ratio_ipf_mut_wt = rowMeans(loop_signal[id,c("cb1","ce10")])-rowMeans(loop_signal[id,c("a1","a3")])

ratio_ipf_mut_wt_ran = rowMeans(rand_signal[,c("cb1","ce10")])-rowMeans(rand_signal[,c("a1","a3")])

resl = vector("list",2*length(loops_categories))
resl[c(1,3,5,7,9,11)] = lapply( loops_categories_ran, function(ll){ratio_ipf_mut_wt_ran[names(ratio_ipf_mut_wt_ran) %in% ll]})
resl[c(2,4,6,8,10,12)] = lapply( loops_categories, function(ll){ratio_ipf_mut_wt[names(ratio_ipf_mut_wt) %in% ll]})
resl = lapply(resl,function(x){tp=x[!is.na(x)];tp=tp[is.finite(tp)];return(tp)})


par(mfrow=c(1,1),mar=c(4,4,4,1))
boxplot(resl,outline=FALSE, notch=TRUE,
        ylim=c(-1,1), col="white", border=c("gray","purple4"),
        cex.lab=1,cex.axis=1,
        ylab=expression(Log[2] ~ (Ddx5/WT)),lwd=2)
axis(1,lwd=2,at=1:12,cex.axis=1)
axis(2,lwd=2,cex.axis=1)
box(col="black",lwd=2)
abline(h=0,lwd=2,col="red4")

t.test(resl[[1]],resl[[2]])
t.test(resl[[3]],resl[[4]])
t.test(resl[[5]],resl[[6]])
t.test(resl[[7]],resl[[8]])
t.test(resl[[9]],resl[[10]])
t.test(resl[[11]],resl[[12]])

unlist(lapply(resl,length))

```

```{r,eval=FALSE}
theNtimes = max(unlist(lapply(resl,length)))
df = data.frame( gr1_matched=rep(NA,theNtimes),
                 gr1_loops=rep(NA,theNtimes),
                 gr2_matched=rep(NA,theNtimes),
                 gr2_loops=rep(NA,theNtimes),
                 gr3_matched=rep(NA,theNtimes),
                 gr3_loops=rep(NA,theNtimes),
                 gr4_matched=rep(NA,theNtimes),
                 gr4_loops=rep(NA,theNtimes),
                 gr5_matched=rep(NA,theNtimes),
                 gr5_loops=rep(NA,theNtimes),
                 gr6_matched=rep(NA,theNtimes),
                 gr6_loops=rep(NA,theNtimes))
df$gr1_matched[1:length(resl[[1]])] = resl[[1]]
df$gr1_loops[1:length(resl[[2]])] = resl[[2]]
df$gr2_matched[1:length(resl[[3]])] = resl[[3]]
df$gr2_loops[1:length(resl[[4]])] = resl[[4]]
df$gr3_matched[1:length(resl[[5]])] = resl[[5]]
df$gr3_loops[1:length(resl[[6]])] = resl[[6]]
df$gr4_matched[1:length(resl[[7]])] = resl[[7]]
df$gr4_loops[1:length(resl[[8]])] = resl[[8]]
df$gr5_matched[1:length(resl[[9]])] = resl[[9]]
df$gr5_loops[1:length(resl[[10]])] = resl[[10]]
df$gr6_matched[1:length(resl[[11]])] = resl[[11]]
df$gr6_loops[1:length(resl[[12]])] = resl[[12]]

write.table(df,file=paste0(source_data_directory,"boxplots_loop_change_wt_Ddx5_distance.txt"),row.names = FALSE, sep="\t",quote=FALSE)
```

# Examples of loops lost in the NS cells

```{r,eval=TRUE}
rm(list=c("wt_A3","NT1","cb1_lib28_10kb","ce10_10kb"))
gc()
```

```{r}
load(paste0( hic_directory,"ko_10kb.RData"))
load(paste0( hic_directory,"wt_A1_A3_10kb.RData"))
names(wt_10kb) = paste0("chr",c(1:19,"X"))
names(ko_10kb) = paste0("chr",c(1:19,"X"))
```

```{r,fig.width=10,fig.height=5}
par(mfrow=c(1,1),mar=c(3,3,3,3), pty="s")
w=0;chr="chr10";s=102200000;en=103200000
TOP = getMatrixForARegion( lowertri=wt_10kb,
                             uppertri=ko_10kb,
                             CHROM=chr,
                             START=s-w,
                             END=en+w,
                             ga=ga,
                             upperLimit=0.012 )

image( TOP,axes=FALSE, col=colorRampPalette(c("white","red"))(256))
box(col="black",lwd=3)
```

```{r,fig.width=10,fig.height=5}
par(mfrow=c(1,1),mar=c(3,3,3,3), pty="s")
w=0;chr="chr12";s=15600000;en=16800000
TOP = getMatrixForARegion( lowertri=wt_10kb,
                             uppertri=ko_10kb,
                             CHROM=chr,
                             START=s-w,
                             END=en+w,
                             ga=ga,
                             upperLimit=0.012 )

image( TOP,axes=FALSE, col=colorRampPalette(c("white","red"))(256))
box(col="black",lwd=3)
```

```{r,fig.width=10,fig.height=5}
par(mfrow=c(1,1),mar=c(3,3,3,3), pty="s")
w=0;chr="chr2";s=37600000;en=38600000


TOP = getMatrixForARegion( lowertri=wt_10kb,
                             uppertri=ko_10kb,
                             CHROM=chr,
                             START=s-w,
                             END=en+w,
                             ga=ga,
                             upperLimit=0.012 )

image( TOP,axes=FALSE, col=colorRampPalette(c("white","red"))(256))
box(col="black",lwd=3)
```

```{r,fig.width=10,fig.height=5}
par(mfrow=c(1,1),mar=c(3,3,3,3), pty="s",bty="O")
w=0;chr="chr7";s=142200000;en=142800000


TOP = getMatrixForARegion( lowertri=wt_10kb,
                             uppertri=ko_10kb,
                             CHROM=chr,
                             START=s-w,
                             END=en+w,
                             ga=ga,
                             upperLimit=0.012 )

image( TOP,axes=FALSE, col=colorRampPalette(c("white","red"))(256))
box(col="black",lwd=2)
```


## APA - general

```{r}
wt_IPF = GetCentroidSignal( loops_a1_a3,
                            wt_10kb, 11,
                            paste0("chr",c(1:19) ), 
                            "balanced" )
wt_IPF_sig = ProcessLoops( wt_IPF )

ko_IPF = GetCentroidSignal( loops_a1_a3,
                            ko_10kb, 11,
                            paste0("chr",c(1:19) ), 
                            "balanced" )
ko_IPF_sig = ProcessLoops( ko_IPF )
```


```{r,eval=TRUE}
rm(list=c("wt_10kb","ko_10kb"))
gc()
```


# 4F11 - global analysis of architectural loops

```{r}
load(paste0( hic_directory,"4F11_DMSO_10kb_hic.RData" ) ) # DMSO_10kb
load(paste0( hic_directory,"4F11_dTAG_10kb_hic.RData" ) ) # dTAG_10kb
```

## Loops

```{r}
DMSO_4F11_loops_IPF = GetCentroidSignal( loops_a1_a3, 
                                  DMSO_10kb, 10, 
                                  paste0("chr",c(1:19) ),
                                  which_file="balanced"  )
DMSO_4F11_loops_IPF_sig = ProcessLoops( DMSO_4F11_loops_IPF )

dTAG_4F11_loops_IPF = GetCentroidSignal( loops_a1_a3, 
                                  dTAG_10kb, 10, 
                                  paste0("chr",c(1:19) ),
                                  which_file="balanced"  )
dTAG_4F11_loops_IPF_sig = ProcessLoops( dTAG_4F11_loops_IPF )


DMSO_4F11_random_IPF = GetCentroidSignal( random_loops, 
                                  DMSO_10kb, 10, 
                                  paste0("chr",c(1:19) ),
                                  which_file="balanced"  )
DMSO_4F11_random_IPF_sig = ProcessLoops( DMSO_4F11_random_IPF )

dTAG_4F11_random_IPF = GetCentroidSignal( random_loops, 
                                  dTAG_10kb, 10, 
                                  paste0("chr",c(1:19) ),
                                  which_file="balanced"  )
dTAG_4F11_random_IPF_sig = ProcessLoops( dTAG_4F11_random_IPF )


```

```{r}
i=9;j=13

APA_4F11_DMSO_signal = unlist(lapply(DMSO_4F11_loops_IPF_sig,function(x){sum(x[i:j,i:j],
                                                                   na.rm = TRUE)}))
APA_4F11_dTAG_signal = unlist(lapply(dTAG_4F11_loops_IPF_sig,function(x){sum(x[i:j,i:j],
                                                                   na.rm = TRUE)}))

ran_4F11_DMSO_signal = unlist(lapply(DMSO_4F11_random_IPF_sig,function(x){sum(x[i:j,i:j],
                                                                   na.rm = TRUE)}))
ran_4F11_dTAG_signal = unlist(lapply(dTAG_4F11_random_IPF_sig,function(x){sum(x[i:j,i:j],
                                                                   na.rm = TRUE)}))

degron_ipf = data.frame(dmso = APA_4F11_DMSO_signal,
                        dtag = APA_4F11_dTAG_signal)
random_ipf = data.frame(dmso = ran_4F11_DMSO_signal,
                        dtag = ran_4F11_dTAG_signal)
```

This plot is nice. Here we look at loops with anchors intersecting CTCF peaks losign signal upon dTAG13 treatment.


```{r}
loop4analysis = unique(c(anchors_left_big[unique(queryHits(findOverlaps(anchors_left_big,acute_loss_ctcf)))]$names,anchors_right_big[unique(queryHits(findOverlaps(anchors_right_big,acute_loss_ctcf)))]$names))
length(loop4analysis)
```

The fold change of loop signal in the DMSO and dTAG13 treated cells for the loops which lose CTCF

```{r,fig.align='center',fig.width=8,fig.height=6}
fc_dTAG = log2((degron_ipf$dtag)/(degron_ipf$dmso))
sig_dTAG = cut( degron_ipf$dmso,
                c(0,0.04,0.08,0.16,0.32,Inf),
                labels=FALSE )

table(sig_dTAG)
fcs = split(fc_dTAG,sig_dTAG)
par(pty="m")
boxplot(fcs,outline=FALSE,notch=TRUE, col="white",
        border=colorRampPalette(c("green4","blue4"))(5),lwd=2)
abline(h=0,lwd=2)
axis(1,lwd=2)
axis(2,lwd=2)
box(col="black",lwd=2)

t.test(fcs[[1]])
t.test(fcs[[2]])
t.test(fcs[[3]])
t.test(fcs[[4]])
t.test(fcs[[5]])
t.test(fcs[[1]],fcs[[5]])
```

```{r,eval=FALSE}
theNtimes = max(unlist(lapply(fcs,length)))
df = data.frame( gr1=rep(NA,theNtimes),
                 gr2=rep(NA,theNtimes),
                 gr3=rep(NA,theNtimes),
                 gr4=rep(NA,theNtimes),
                 gr5=rep(NA,theNtimes))
df$gr1[1:length(fcs[[1]])] = fcs[[1]]
df$gr2[1:length(fcs[[2]])] = fcs[[2]]
df$gr3[1:length(fcs[[3]])] = fcs[[3]]
df$gr4[1:length(fcs[[4]])] = fcs[[4]]
df$gr5[1:length(fcs[[5]])] = fcs[[5]]
write.table(df,file=paste0(source_data_directory,"boxplots_Loop_signal_FC_dTAG.txt"),row.names = FALSE, sep="\t",quote=FALSE)
```


# Can we link loop loss to Ddx5 effect on CTCF?

```{r}
lost_loop_anchors_left = anchors_left_big[which(anchors_left_big$names %in% rownames(lost_loops))]
lost_loop_anchors_right = anchors_right_big[which(anchors_right_big$names %in% rownames(lost_loops))]
all(lost_loop_anchors_left$names==lost_loop_anchors_right$names)

l = data.frame( lost_left_lost_ctcf = countOverlaps(lost_loop_anchors_left,acute_loss_ctcf),
                lost_right_lost_ctcf = countOverlaps(lost_loop_anchors_right,acute_loss_ctcf),
                lost_left_lost_ctcf_ko = countOverlaps(lost_loop_anchors_left,ctcf_wt_NS_peaks[as.numeric(rownames(res_Ddx5_ctcf_Deseq2_RPGC[res_Ddx5_ctcf_Deseq2_RPGC$col=="#305494",]))]),
                lost_right_lost_ctcf_ko = countOverlaps(lost_loop_anchors_right,ctcf_wt_NS_peaks[as.numeric(rownames(res_Ddx5_ctcf_Deseq2_RPGC[res_Ddx5_ctcf_Deseq2_RPGC$col=="#305494",]))]),
                row.names = lost_loop_anchors_right$names )

## ko_ls_minus_wt_ls --> all the architectural loops
## rownames(l[rowSums(l[,1:2])>0,]) --> architectural loops whereby I see a loss of CTCF binding in dTAG13 treated cells
## ko_ls_minus_wt_ls[names(ko_ls_minus_wt_ls) %in% rownames(l[rowSums(l[,3:4])>0,])]
par(mfrow=c(1,1),pty="m",mar=c(5,5,5,1),bty="n")
boxplot( ko_ls_minus_wt_ls,
         ko_ls_minus_wt_ls[names(ko_ls_minus_wt_ls) %in% rownames(l[rowSums(l[,1:2])>0,])],
         ko_ls_minus_wt_ls[names(ko_ls_minus_wt_ls) %in% rownames(l[rowSums(l[,3:4])>0,])],
         names=c("all loops","dTAG","KO"),
         notch=TRUE, outline=FALSE,ylim=c(-1,1),
         col=c("white"), border=c("black","gray40","steelblue3"),lwd=2,
         ylab="Loop strength change LFC Mut vs Wt")
axis(1,lwd=2,at=c(1,2,3),c("all loops","dTAG","KO"))
axis(2,lwd=2)
abline(h=0,lwd=2,lty=2)
t.test( ko_ls_minus_wt_ls, ko_ls_minus_wt_ls[names(ko_ls_minus_wt_ls) %in% rownames(l[rowSums(l[,1:2])>0,])] )
t.test( ko_ls_minus_wt_ls, ko_ls_minus_wt_ls[names(ko_ls_minus_wt_ls) %in% rownames(l[rowSums(l[,3:4])>0,])] )

length(ko_ls_minus_wt_ls)
length( ko_ls_minus_wt_ls[names(ko_ls_minus_wt_ls) %in% rownames(l[rowSums(l[,1:2])>0,])])
length(ko_ls_minus_wt_ls[names(ko_ls_minus_wt_ls) %in% rownames(l[rowSums(l[,3:4])>0,])])
```

```{r,eval=FALSE}
theNtimes = length(ko_ls_minus_wt_ls)
df = data.frame( gr1=rep(NA,theNtimes),
                 gr2=rep(NA,theNtimes),
                 gr3=rep(NA,theNtimes))
df$gr1[1:length(ko_ls_minus_wt_ls)] = ko_ls_minus_wt_ls
df$gr2[1:length(ko_ls_minus_wt_ls[names(ko_ls_minus_wt_ls) %in% rownames(l[rowSums(l[,1:2])>0,])])] = ko_ls_minus_wt_ls[names(ko_ls_minus_wt_ls) %in% rownames(l[rowSums(l[,1:2])>0,])]
df$gr3[1:length(ko_ls_minus_wt_ls[names(ko_ls_minus_wt_ls) %in% rownames(l[rowSums(l[,3:4])>0,])])] = ko_ls_minus_wt_ls[names(ko_ls_minus_wt_ls) %in% rownames(l[rowSums(l[,3:4])>0,])]

write.table(df,file=paste0(source_data_directory,"boxplots_Loop_signal_FC_ctcf_ko_dTAG.txt"),
            row.names = FALSE, sep="\t",quote=FALSE)
```

## dTAG13 and chromatin interactions

```{r}
load(paste0( hic_directory,"4F11_DMSO_5kb_hic.RData" ) ) 
load(paste0( hic_directory,"4F11_dTAG_5kb_hic.RData" ) ) 
```

```{r,fig.width=10,fig.height=5}
par(mfrow=c(1,1),mar=c(3,3,3,3), pty="s",bty="O")
chr="chr3";s=123160000;en=123355000;w=150000

TOP = getMatrixForARegion( lowertri=DMSO_5kb,
                             uppertri=dTAG_5kb,
                             CHROM=chr,
                             START=s-w,
                             END=en+w,
                             ga=ga5,
                             upperLimit=0.012 )

image( TOP,axes=FALSE, col=colorRampPalette(c("white","red"))(256))
box(col="black",lwd=3)

```


Loop signals for tables

```{r,eval=FALSE}
loop_singals_Ddx5 = cbind(ipf,degron_ipf)
write.table( loop_singals_Ddx5, file=paste0(data_directory,"loop_singals_Ddx5.txt"),
             quote=FALSE, row.names=TRUE, col.names = TRUE,
             sep="\t" )
```

# Pantr1 - general Hi-C

```{r}
rm(list=c("DMSO_5kb","dTAG_5kb"))
load(paste0( hic_directory,"A3_rep2_10kb_hic.RData" ) ) # A3_rep2
load(paste0( hic_directory,"PB6_10kb_hic.RData" ) ) # pb6
load(paste0( hic_directory,"PE3_10kb_hic.RData" ) ) # Treated
pe3=Treated
rm(list=c("Treated"))
gc()
```

Distance decline

```{r,dd_preps2,eval=FALSE}
getDD = function( ipf_chr_object, binSize, distance2consider ){
  # tp = NT1$chr1$balanced;binSize=10000;distance2consider=10000000
  tp = as.data.frame(summary(ipf_chr_object))
  tp$distance = binSize*(abs(tp$j-tp$i))
  tp = tp[ tp$distance<distance2consider,]
  distances = data.frame( seq(0,distance2consider,by=binSize) )
  colnames(distances) = "distance"
  tps = split(tp,tp$distance)
  res = lapply(tps, function(x){ median(x$x) })
  res = do.call("rbind",res)
  distances$x = NA
  distances$x[match(as.numeric(rownames(res)), distances$distance)] = res[,1]
  return(distances) }

a3_2_dd = lapply( A3_rep2, function(x){
  ipf_chr_object=x$balanced
  return( getDD(ipf_chr_object,10000,50000000))})
pb6_dd = lapply( pb6, function(x){
  ipf_chr_object=x$balanced
  return( getDD(ipf_chr_object,10000,50000000))})
pe3_dd = lapply( pe3, function(x){
  ipf_chr_object=x$balanced
  return( getDD(ipf_chr_object,10000,50000000))})

save( a3_2_dd, pb6_dd, pe3_dd, 
      file=paste0(objects_directory,"Pantr1_DD.RData") )
```


We can apply mean

```{r, DD_all_clones_sep_Pantr1,fig.align='center', fig.width=10,fig.height=6}
chroms=c(2,3,4,5,6,7,8,9,10,11,12,13,15,16,17,18,19)
load(paste0(objects_directory,"Pantr1_DD.RData"))

wt1_DD = do.call("cbind",lapply( wt1_dd[chroms],function(x){x$x}))
wt3_DD = do.call("cbind",lapply( wt3_dd[chroms],function(x){x$x}))
a3_2_DD = do.call("cbind",lapply( a3_2_dd[chroms],function(x){x$x}))
pb6_DD = do.call("cbind",lapply( pb6_dd[chroms],function(x){x$x}))
pe3_DD = do.call("cbind",lapply( pe3_dd[chroms],function(x){x$x}))

par(mfrow=c(1,1))
plot( x=log10( a3_2_dd$chr1$distance ),
      y=log10(rowMeans(a3_2_DD)), 
      ty="l", col="blue3", main="",
      xlab = expression(Log[10] ~ (Distance (bp))),
      ylab =  expression(Log[10] ~ (Median (HiC))),
      ylim=c(-4,-1.5), lwd=2 )
lines( x=log10( a3_2_dd$chr1$distance ),
       y=log10(rowMeans(wt1_DD)),col="blue3",lwd=2)
lines( x=log10( a3_2_dd$chr1$distance ),
       y=log10(rowMeans(wt3_DD)),col="blue3",lwd=2)

lines( x=log10( a3_2_dd$chr1$distance ),
       y=log10(rowMeans(pb6_DD)),col="deeppink4",lwd=2)
lines( x=log10( a3_2_dd$chr1$distance ),
       y=log10(rowMeans(pe3_DD)),col="deeppink4",lwd=2)

axis(1,lwd=2)
axis(2,lwd=2)
box(col="black",lwd=2)
```

```{r,eval=FALSE}
df = data.frame( distance=log10( a3_2_dd$chr1$distance ),
                 wt1=log10(rowMeans(a3_2_DD)),
                 wt2=log10(rowMeans(wt1_DD)),
                 wt3=log10(rowMeans(wt3_DD)),
                 pantr1_ko_pb6=log10(rowMeans(pb6_DD)),
                 pantr1_ko_pe3=log10(rowMeans(pe3_DD)) )
                 
write.table(df,file=paste0(source_data_directory,"DD_wt_mutPantr1.txt"),
            row.names = FALSE, sep="\t",quote=FALSE)
```


Example loci

```{r,fig.align='center',fig.width=10,fig.height=4}
chr="chr5";s=99200000;en=100050000;w=300000;ul=0.02 # in the fig.
chr="chr1";s=125775000;en=126425000;w=300000;ul=0.01

TO1 = getMatrixForARegion( lowertri=A3_rep2,
                           uppertri=A3_rep2,
                           CHROM=chr,
                           START=s-w,
                           END=en+w,
                           ga=ga,
                           upperLimit=ul )
TO2 = getMatrixForARegion( lowertri=pe3,
                           uppertri=pe3,
                           CHROM=chr,
                           START=s-w,
                           END=en+w,
                           ga=ga,
                           upperLimit=ul )
TO3 = getMatrixForARegion( lowertri=pb6,
                           uppertri=pb6,
                           CHROM=chr,
                           START=s-w,
                           END=en+w,
                           ga=ga,
                           upperLimit=ul )

par(mfrow=c(1,3),mar=c(1,1,2,1), pty="s",bty="O")
image( TO1,axes=FALSE, col=colorRampPalette(c("white","red"))(256),
       main="Wild type")
box(col="black",lwd=3) 
image( TO2,axes=FALSE, col=colorRampPalette(c("white","red"))(256),
       main="Pantr1 - PE3")
box(col="black",lwd=3) 
image( TO3,axes=FALSE, col=colorRampPalette(c("white","red"))(256),
       main="Pantr1 - PB6")
box(col="black",lwd=3) 

```


Loop signal

```{r}
i=9;j=13

a3_2_loops_IPF = GetCentroidSignal( loops_a1_a3, 
                                    A3_rep2, 10, 
                                    paste0("chr",c(1:19) ),
                                    which_file="balanced"  )
a3_2_loops_IPF_sig = ProcessLoops( a3_2_loops_IPF )

pe3_loops_IPF = GetCentroidSignal( loops_a1_a3, 
                                  pe3, 10, 
                                  paste0("chr",c(1:19) ),
                                  which_file="balanced"  )
pe3_loops_IPF_sig = ProcessLoops( pe3_loops_IPF )

pb6_loops_IPF = GetCentroidSignal( loops_a1_a3, 
                                  pb6, 10, 
                                  paste0("chr",c(1:19) ),
                                  which_file="balanced"  )
pb6_loops_IPF_sig = ProcessLoops( pb6_loops_IPF )


A3_loop_signal2 = unlist(lapply(a3_2_loops_IPF_sig,function(x){sum(x[i:j,i:j],
                                                                  na.rm = TRUE)}))
PE3_loop_IPF_signal = unlist(lapply(pe3_loops_IPF_sig,function(x){sum(x[i:j,i:j],
                                                                  na.rm = TRUE)}))
PB6_loop_IPF_signal = unlist(lapply(pb6_loops_IPF_sig,function(x){sum(x[i:j,i:j],
                                                                  na.rm = TRUE)}))

all(names(A3_loop_signal2)==names(PE3_loop_IPF_signal) & names(PE3_loop_IPF_signal)==names(PB6_loop_IPF_signal))
ipf_pantr1 = data.frame(a3=A3_loop_signal2,
                        pe3 = PE3_loop_IPF_signal,
                        pb6 = PB6_loop_IPF_signal,
                        row.names = names(A3_loop_signal2))

## random intervals
a3_2_random_loops_IPF = GetCentroidSignal( random_loops, 
                                    A3_rep2, 10, 
                                    paste0("chr",c(1:19) ),
                                    which_file="balanced"  )
a3_2_random_loops_IPF_sig = ProcessLoops( a3_2_random_loops_IPF )

pe3_random_loops_IPF = GetCentroidSignal( random_loops, 
                                  pe3, 10, 
                                  paste0("chr",c(1:19) ),
                                  which_file="balanced"  )
pe3_random_loops_IPF_sig = ProcessLoops( pe3_random_loops_IPF )

pb6_random_loops_IPF = GetCentroidSignal( random_loops, 
                                  pb6, 10, 
                                  paste0("chr",c(1:19) ),
                                  which_file="balanced"  )
pb6_random_loops_IPF_sig = ProcessLoops( pb6_random_loops_IPF )
A3_loop_random_signal2 = unlist(lapply(a3_2_random_loops_IPF_sig,function(x){sum(x[i:j,i:j],
                                                                  na.rm = TRUE)}))
PE3_loop_random_signal = unlist(lapply(pe3_random_loops_IPF_sig,function(x){sum(x[i:j,i:j],
                                                                  na.rm = TRUE)}))
PB6_loop_random_signal = unlist(lapply(pb6_random_loops_IPF_sig,function(x){sum(x[i:j,i:j],
                                                                  na.rm = TRUE)}))

ipf_pantr1_ran = data.frame(a3=A3_loop_random_signal2,
                        pe3 = PE3_loop_random_signal,
                        pb6 = PB6_loop_random_signal,
                        row.names = names(A3_loop_random_signal2))

```

```{r,eval=FALSE}
write.table( ipf_pantr1_ran, file=paste0(data_directory,"ipf_pantr1_ran.txt"),
             quote=FALSE, row.names=TRUE, col.names = TRUE,
             sep="\t" )
write.table( ipf_pantr1, file=paste0(data_directory,"ipf_pantr1.txt"),
             quote=FALSE, row.names=TRUE, col.names = TRUE,
             sep="\t" )
```

Loop signal - impact of Pantr1

```{r,fig.align='center',fig.width=3,fig.height=6}
loop_signal_pantr1 = data.frame( a3 = getLoopSignal(a3_2_loops_IPF_sig,2),
                                 pe3 = getLoopSignal(pe3_loops_IPF_sig,2),
                                 pb6 = getLoopSignal(pb6_loops_IPF_sig,2))
real_loops_pantr1 = rownames( loop_signal_pantr1[loop_signal_pantr1$a3 >1,] )
real_loops_pantr1 = real_loops_pantr1[real_loops_pantr1 %in% rownames(loops_a1_a3[rowSums(loops_a1_a3[,c("left_CTCF","right_CTCF")])==2 ,])]

a3_ls = loop_signal_pantr1[match( real_loops_pantr1,rownames(loop_signal_pantr1)),"a3"]
pantr1_ls = rowMeans( loop_signal_pantr1[match( real_loops_pantr1,rownames(loop_signal_pantr1)),c("pe3","pb6")])


loops_gained_pantr = ipf_pantr1[which( ipf_pantr1$pe3>ipf_pantr1$a3 & ipf_pantr1$pb6>ipf_pantr1$a3 & loop_signal_pantr1$pe3>loop_signal_pantr1$a3 & loop_signal_pantr1$pb6>loop_signal_pantr1$a3),]

loops_lost_pantr = ipf_pantr1[which( ipf_pantr1$pe3<ipf_pantr1$a3 & ipf_pantr1$pb6<ipf_pantr1$a3 & loop_signal_pantr1$pe3<loop_signal_pantr1$a3 & loop_signal_pantr1$pb6<loop_signal_pantr1$a3),]

par(mfrow=c(1,1),mar=c(5,5,4,1),pty="m")
barplot( c(nrow(loops_lost_pantr),nrow(loops_gained_pantr)),
         col = c("gray40","green3"), ylim=c(0,4000),
         names=c("lost","gained"),main="Loop change upon Pantr1 loss")
axis(2,lwd=2)

save( loop_signal_pantr1, real_loops_pantr1, a3_ls, pantr1_ls,
      loops_gained_pantr, loops_lost_pantr, file=paste0(data_directory,"pantr1_loops_singals.RData") )
```

```{r,eval=FALSE}
write.table( loops_lost_pantr,file=paste0(data_directory,"loops_lost_pantr.txt"),
             quote=FALSE,row.names=TRUE, col.names = TRUE,
             sep="\t" )
write.table( loops_gained_pantr,file=paste0(data_directory,"loops_gained_pantr.txt"),
             quote=FALSE,row.names=TRUE, col.names = TRUE,
             sep="\t" )
```


```{r}
load(paste0(data_directory,"pantr1_loops_singals.RData"))
fc_Pantr1 = log2(rowMeans(ipf_pantr1[match(real_loops_pantr1,rownames(ipf_pantr1)),2:3 ])/((ipf_pantr1$a3[match(real_loops_pantr1,rownames(ipf_pantr1)) ])))
sig_Pantr = cut( ipf_pantr1$a3[match(real_loops_pantr1,rownames(ipf_pantr1))],
                c(0,0.04,0.08,0.16,0.32,Inf),
                labels=FALSE )

table(sig_Pantr)
fcs2 = split(fc_Pantr1,sig_Pantr)
save(fc_Pantr1,sig_Pantr, fcs2, file=paste0(data_directory,"Pantr1_arch_loop_strength.RData"))
```


```{r,fig.align='center',fig.width=5,fig.height=6}
load(paste0(data_directory,"Pantr1_arch_loop_strength.RData"))
par(pty="m")
boxplot(fcs2,outline=FALSE,notch=TRUE, col="white",
        border=colorRampPalette(c("green4","blue4"))(5),lwd=2,
        ylim=c(-1,1), ylab="LFC (Mut vs. Pantr1-/-)")
abline(h=0,lwd=1,lty=2)
axis(1,lwd=2)
axis(2,lwd=2)
box(col="black",lwd=2)

t.test(fcs2[[1]])
t.test(fcs2[[2]])
t.test(fcs2[[3]])
t.test(fcs2[[4]])
t.test(fcs2[[5]])
t.test(fcs2[[1]],fcs2[[5]])

unlist(lapply(fcs2, length))
```


```{r,eval=FALSE}
theNtimes = max(unlist(lapply(fcs2,length)))
df = data.frame( gr1=rep(NA,theNtimes),
                 gr2=rep(NA,theNtimes),
                 gr3=rep(NA,theNtimes),
                 gr4=rep(NA,theNtimes),
                 gr5=rep(NA,theNtimes))
df$gr1[1:length(fcs2[[1]])] = fcs2[[1]]
df$gr2[1:length(fcs2[[2]])] = fcs2[[2]]
df$gr3[1:length(fcs2[[3]])] = fcs2[[3]]
df$gr4[1:length(fcs2[[4]])] = fcs2[[4]]
df$gr5[1:length(fcs2[[5]])] = fcs2[[5]]
write.table(df,file=paste0(source_data_directory,"boxplots_arch_Loop_signal_FC_Pantr1.txt"),
            row.names = FALSE, sep="\t",quote=FALSE)
```


# CTCF in Pantr1-/-

```{r}
load(paste0(objects_directory,'ctcf_NS_ranges.RData'))
pe3_1_ctcf_rpgc = import.bw(paste0(chipseq_directory,"ChIP_Seq_CTCF_10-24_MusMus_es-NPC_PANTR1_KO_CTCF-Cterm_HALO_Pantr1_KO_NPC_Pantr1_KO_PE3_Rep_1_RPGC.bw"))
pb6_2_ctcf_rpgc = import.bw(paste0(chipseq_directory,"ChIP_Seq_CTCF_10-24_MusMus_es-NPC_PANTR1_KO_CTCF-Cterm_HALO_Pantr1_KO_NPC_Pantr1_KO_PB6_Rep_1_RPGC.bw"))
seqlevelsStyle(pe3_1_ctcf_rpgc) = "ucsc"
seqlevelsStyle(pb6_2_ctcf_rpgc) = "ucsc"

pe3_1_ctcf_rpgc_AP = getSignalInBins(ctcf_NS_ranges,pe3_1_ctcf_rpgc,1)
pb6_1_ctcf_rpgc_AP = getSignalInBins(ctcf_NS_ranges,pb6_2_ctcf_rpgc,1)

a=90;b=110
pantr_ctcf = data.frame( wt1 = ( rowSums(a3_1_ctcf_rpgc_ctcf_AP[,a:b])),
                         wt2 = ( rowSums(a3_2_ctcf_rpgc_ctcf_AP[,a:b])),
                         pe3 = ( rowSums(pe3_1_ctcf_rpgc_AP[,a:b])),
                         pb6 = ( rowSums(pb6_1_ctcf_rpgc_AP[,a:b])),
                         row.names = rownames(a3_1_ctcf_rpgc_ctcf_AP))

peaks_lost_in_Pantr = which( pantr_ctcf$wt1>1.25*pantr_ctcf$pe3 & pantr_ctcf$wt2>1.25*pantr_ctcf$pe3 & pantr_ctcf$wt1>1.25*pantr_ctcf$pb6 & pantr_ctcf$wt2>1.25*pantr_ctcf$pb6 )

peaks_gained_in_Pantr = which( 1.25*pantr_ctcf$wt1<pantr_ctcf$pe3 & 1.25*pantr_ctcf$wt2<pantr_ctcf$pe3 & 1.25*pantr_ctcf$wt1<pantr_ctcf$pb6 & 1.25*pantr_ctcf$wt2<pantr_ctcf$pb6 )

peaks_at_loops_lost_in_Pantr = unique( c(unique(queryHits(findOverlaps(ctcf_wt_NS_peaks,anchors_left_big[which(anchors_left_big$names %in% rownames(loops_lost_pantr))]))),
                                 unique(queryHits(findOverlaps(ctcf_wt_NS_peaks,anchors_right_big[which(anchors_right_big$names %in% rownames(loops_lost_pantr))])))))


par(mfrow=c(1,1),mar=c(5,5,4,1),pty="m")
barplot( c(length(peaks_lost_in_Pantr),length(peaks_gained_in_Pantr)),
         col = c("gray40","green3"), ylim=c(0,4000),
         names=c("lost","gained"),main="CTCF peak change")
axis(2,lwd=2)

boxplot( rowSums(pantr_ctcf),
         rowSums(pantr_ctcf[peaks_lost_in_Pantr,]), 
         rowSums(pantr_ctcf[peaks_gained_in_Pantr,]), 
         outline=FALSE,
         notch=TRUE, col="white", border=c("black","gray","green3"),
         lwd=2)
axis(1,lwd=2, at=c(1,2,3))
axis(2,lwd=2)
box(col="black",lwd=2)

```


```{r,eval=FALSE}
theNtimes = max(c(length(rowSums(pantr_ctcf)),
                  length(rowSums(pantr_ctcf[peaks_lost_in_Pantr,])), 
                  length(rowSums(pantr_ctcf[peaks_gained_in_Pantr,]))))
df = data.frame( All=rep(NA,theNtimes),
                 Lost=rep(NA,theNtimes),
                 Gained=rep(NA,theNtimes))
df$All[1:length((rowSums(pantr_ctcf)))] = (rowSums(pantr_ctcf))
df$Lost[1:length((rowSums(pantr_ctcf[peaks_lost_in_Pantr,])))] = (rowSums(pantr_ctcf[peaks_lost_in_Pantr,]))
df$Gained[1:length((rowSums(pantr_ctcf[peaks_gained_in_Pantr,])))] = (rowSums(pantr_ctcf[peaks_gained_in_Pantr,]))

write.table(df,file=paste0(source_data_directory,"boxplots_CTCF_signal__Pantr1KO.txt"),row.names = FALSE, sep="\t",quote=FALSE)
```


```{r}
write.table( pantr_ctcf, file=paste0(data_directory,"pantr_ctcf.txt"),
             quote=FALSE, row.names=FALSE, col.names = TRUE,
             sep="\t" )
sum(rownames(lost_loops) %in% rownames(loops_lost_pantr))
sum(rownames(gained_loops) %in% rownames(loops_gained_pantr))

sum(peaks_lost_in_Pantr %in%  peaks_at_loops_lost_in_Pantr)

lost_peal_lost_loop_Pantr = data.frame( left=countOverlaps(anchors_left_big[which(anchors_left_big$names %in% rownames(loops_lost_pantr))],ctcf_wt_NS_peaks[ peaks_lost_in_Pantr]),
                                        right=countOverlaps(anchors_right_big[which(anchors_right_big$names %in% rownames(loops_lost_pantr))],ctcf_wt_NS_peaks[peaks_lost_in_Pantr]))

```

```{r, eval=FALSE, include=FALSE,echo=FALSE}
save( ipf, ipf_pantr1,degron_ipf, file=paste0(data_directory,"IPF_loops.RData")  )
```

# APA in Pantr1 on loops lost in Ddx5

```{r}

lostInAll = which( ipf$a1>ipf$cb1 & ipf$a1>ipf$ce10 & ipf$a3>ipf$cb1 & ipf$a3>ipf$ce10 & ipf_pantr1$a3>ipf_pantr1$pe3 & ipf_pantr1$a3>ipf_pantr1$pb6 & degron_ipf$dmso>degron_ipf$dtag )

gainedInAll = which( ipf$a1<ipf$cb1 & ipf$a1<ipf$ce10 & ipf$a3<ipf$cb1 & ipf$a3<ipf$ce10 & ipf_pantr1$a3<ipf_pantr1$pe3 & ipf_pantr1$a3<ipf_pantr1$pb6 & degron_ipf$dmso<degron_ipf$dtag )

write.table( rownames(ipf)[lostInAll], file=paste0(data_directory,"lostInAll.txt"),
             quote=FALSE, row.names=FALSE, col.names = TRUE,
             sep="\t" )

write.table( rownames(ipf)[gainedInAll], file=paste0(data_directory,"gainedInAll.txt"),
             quote=FALSE, row.names=FALSE, col.names = TRUE,
             sep="\t" )

```

Strong loops are affected by Pantr1/Ddx5

```{r,fig.align='center',fig.width=5,fig.height=8}
load(paste0(data_directory,"IPF_loops.RData"))
loop_strength = rowMeans(cbind(ipf$a1,ipf$a3,ipf_pantr1$a3))
names(loop_strength) = rownames(ipf)
boxplot( loop_strength[names(loop_strength) %in% rownames(ipf)[lostInAll]],
         loop_strength[names(loop_strength) %in% rownames(ipf)[gainedInAll]],
         loop_strength[names(loop_strength) %in% rownames(ipf)[-c(lostInAll,gainedInAll)]],
         outline=FALSE, notch=TRUE,
         names=c("Lost","Gained","Other"),
         col="white",
         border=c("gray","green3","black"),lwd=2,ylab="Hi-C IPF signal")
axis(1,lwd=1,at=c(1,2,3),c("Lost","Gained","Other"))
axis(2,lwd=1)
length(loop_strength[names(loop_strength) %in% rownames(ipf)[lostInAll]])
length(loop_strength[names(loop_strength) %in% rownames(ipf)[gainedInAll]])
length(loop_strength[names(loop_strength) %in% rownames(ipf)[-c(lostInAll,gainedInAll)]])
```

```{r,eval=FALSE}
theNtimes = max(c(length(lostInAll),length(gainedInAll), length(rownames(ipf)[-c(lostInAll,gainedInAll)])))
df = data.frame( lost=rep(NA,theNtimes),
                 gained=rep(NA,theNtimes),
                 other=rep(NA,theNtimes))
df$lost[1:length(loop_strength[names(loop_strength) %in% rownames(ipf)[lostInAll]])] = loop_strength[names(loop_strength) %in% rownames(ipf)[lostInAll]]
df$gained[1:length(loop_strength[names(loop_strength) %in% rownames(ipf)[gainedInAll]])] =  loop_strength[names(loop_strength) %in% rownames(ipf)[gainedInAll]]  
df$other[1:length(loop_strength[names(loop_strength) %in% rownames(ipf)[-c(lostInAll,gainedInAll)]])] =  loop_strength[names(loop_strength) %in% rownames(ipf)[-c(lostInAll,gainedInAll)]]                                                                                   
write.table(df,file=paste0(source_data_directory,"boxplots_Loop_signal__loops_affected_by_Pantr1KO.txt"),
            row.names = FALSE, sep="\t",quote=FALSE)

```


# Hi-C: Insulation

```{r,insulation_functions}
getSUMMEDsignal4bins = function( B, D, A, M ){
      # B=bins-HOWFAR; D=distance; A=Area; M=thism
    rows = unlist(lapply(as.list(B), function(b){
    rep( ( (b-D) + seq(-A,A)) , (1+2*A))}))
    
    cols = unlist(lapply(as.list(B), function(b){
    rep( ( (b+D) + seq(-A,A) ), each=(1+2*A))}))
    ids = cbind(rows, cols)
    m = M[ids]
    IDS = rep( names(B), each = (1+2*A)^2 )
    # print(c(min(ids),max(ids)))
    matrices = split( m, IDS )
    return( unlist(lapply(matrices,function(m){sum(m, na.rm=T)})) )}
InsulationScore = function( bin, mat, GAGR, distance, Area, HOWFAR ){
  ## mat=ko_10kb; distance=5; Area=3;chr="chr1";GAGR=gagr;HOWFAR=10
  ## bin = gagr[which(chrom(gagr)!="chrY")]
  ## rm(list=c("mat","distance","Area","chr","GAGR","HOWFAR","B","D","A","M"))
  do.call("rbind",lapply( as.list(unique(as.character(chrom(bin)))),function(chr){
    print(paste0("processing ",chr))
    thism = mat[[chr]]$balanced
    theseb = GenomicRanges::resize( bin[which(chrom(bin)==chr)], 1, fix="center")
    
    bins = GAGR$binid[queryHits(findOverlaps(GAGR,theseb))]
    names(bins) = names(theseb[subjectHits(findOverlaps(GAGR,theseb))])
    
    bins = bins[bins-distance-HOWFAR-Area>0 & bins+distance+HOWFAR+Area<(length(GAGR[which(chrom(GAGR)==chr)]))]
    
    return(data.frame( left=getSUMMEDsignal4bins(B=bins-HOWFAR, D=distance, A=Area, M=thism ),
                       middle=getSUMMEDsignal4bins(B=bins, D=distance, A=Area, M=thism ),
                       right=getSUMMEDsignal4bins(B=bins+HOWFAR, D=distance, A=Area, M=thism ) )) } )) }
InsulationScorePublishedKR = function( bin, mat, GAGR, distance, Area, HOWFAR ){
  ## mat=ko_10kb; distance=5; Area=3;chr="chr1";GAGR=gagr;HOWFAR=10
  ## bin = gagr[which(chrom(gagr)!="chrY")]
  ## rm(list=c("mat","distance","Area","chr","GAGR","HOWFAR","B","D","A","M"))
  do.call("rbind",lapply( as.list(unique(as.character(chrom(bin)))),function(chr){
    print(paste0("processing ",chr))
    thism = mat[[chr]]
    theseb = GenomicRanges::resize( bin[which(chrom(bin)==chr)], 1, fix="center")
    
    bins = GAGR$binid[queryHits(findOverlaps(GAGR,theseb))]
    names(bins) = names(theseb[subjectHits(findOverlaps(GAGR,theseb))])
    
    bins = bins[bins-distance-HOWFAR-Area>0 & bins+distance+HOWFAR+Area<(length(GAGR[which(chrom(GAGR)==chr)]))]
    
    return(data.frame( left=getSUMMEDsignal4bins(B=bins-HOWFAR, D=distance, A=Area, M=thism ),
                       middle=getSUMMEDsignal4bins(B=bins, D=distance, A=Area, M=thism ),
                       right=getSUMMEDsignal4bins(B=bins+HOWFAR, D=distance, A=Area, M=thism ) )) } )) }
processIS = function( IS, GAGR ){
  res = GAGR
  res$binid=NULL
  res$score = 0
  res$score[match(rownames(IS),names(res))] = log2( rowMeans((0.001+IS[,c(1,3)]))/(0.001+IS[,2] ) )
  return(res) }
cleanIS = function(x){
  x[is.na(x)]=0
  x[!is.finite(x)]=0
  return(x) }
```

Genome wide insulation score - prepare gagr again

```{r}
gagr = GRanges(seqnames = Rle(ga$chr),
                 ranges = IRanges(as.numeric(ga$start),
                                  end = as.numeric(ga$end),
                                  names = seq(1, nrow(ga))),
                 strand = Rle(rep("*", nrow(ga))),
               binid = ga$binid,
               seqlengths = seqlengths(BSgenome.Mmusculus.UCSC.mm10))
gagr = trim(gagr)
names(gagr) = paste(chrom(gagr),names(gagr),sep="_")
```


```{r,IS,eval=FALSE}
load(paste0( hic_directory,"ko_10kb.RData"))
load(paste0( hic_directory,"wt_A1_A3_10kb.RData"))
names(wt_10kb) = paste0("chr",c(1:19,"X"))
names(ko_10kb) = paste0("chr",c(1:19,"X"))

# 5,1,10
genome_wide_IS_wt = InsulationScore( gagr[which(chrom(gagr)!="chrY")], 
                                     wt_10kb, 
                                     gagr, 5, 1, 15 )
genome_wide_IS_ko = InsulationScore( gagr[which(chrom(gagr)!="chrY")], 
                                     ko_10kb, gagr, 5, 1, 15 )

save(genome_wide_IS_wt,file=paste0(objects_directory,"genome_wide_IS__wt.RData"))
save(genome_wide_IS_ko,file=paste0(objects_directory,"genome_wide_IS__ko.RData"))
```

Insulation at loop anchors - is it affected?

```{r}
load(paste0(objects_directory,"genome_wide_IS__wt.RData"))
load(paste0(objects_directory,"genome_wide_IS__ko.RData"))
```


```{r}

wt_is_genome_wide = log2(rowMeans(genome_wide_IS_wt[,c(1,3)])/genome_wide_IS_wt[,2])
ko_is_genome_wide = log2(rowMeans(genome_wide_IS_ko[,c(1,3)])/genome_wide_IS_ko[,2])

wt_is_genome_wide = cleanIS(wt_is_genome_wide)
ko_is_genome_wide = cleanIS(ko_is_genome_wide)

wt_is_genome_wide_gr = gagr[which(chrom(gagr)!='chrY')]
wt_is_genome_wide_gr$score=0
wt_is_genome_wide_gr$score[match(names(wt_is_genome_wide),names(wt_is_genome_wide_gr))] = wt_is_genome_wide
wt_is_genome_wide_gr$binid=NULL


ko_is_genome_wide_gr = gagr[which(chrom(gagr)!='chrY')]
ko_is_genome_wide_gr$score=0
ko_is_genome_wide_gr$score[match(names(ko_is_genome_wide),names(ko_is_genome_wide_gr))] = ko_is_genome_wide
ko_is_genome_wide_gr$binid=NULL

export.bw( wt_is_genome_wide_gr,con=paste0(objects_directory,"wt_is_genome_wide_gr.bw"))
export.bw( ko_is_genome_wide_gr,con=paste0(objects_directory,"ko_is_genome_wide_gr.bw"))
```

IS at peaks of insulation in the wild type cells

```{r,eval=FALSE}
is_peaks = wt_is_genome_wide_gr[which(wt_is_genome_wide_gr$score>0.75)]
is_peaks_filt = GenomicRanges::reduce(is_peaks)
is_peaks_filt = is_peaks_filt[which(width(is_peaks_filt)>2)]
is_peaks_filt_binid = as.data.frame( findOverlaps(is_peaks_filt,gagr) )

is_peaks_filt_binid$wt = wt_is_genome_wide_gr$score[is_peaks_filt_binid$subjectHits]
is_peaks_filt_binid$ko = ko_is_genome_wide_gr$score[is_peaks_filt_binid$subjectHits]
is_peaks_filt_binid$wt_rand = wt_is_genome_wide_gr$score[is_peaks_filt_binid$subjectHits-10]
is_peaks_filt_binid$ko_rand = ko_is_genome_wide_gr$score[is_peaks_filt_binid$subjectHits-10]

is_peaks_filt_binid_s = split(is_peaks_filt_binid,is_peaks_filt_binid$queryHits)
save(is_peaks_filt_binid_s,file=paste0(objects_directory,'is_peaks_filt_binid_s.RData'))
```

```{r,fig.align='center',fig.width=10,fig.height=8}
load(paste0(objects_directory,'is_peaks_filt_binid_s.RData'))
wt_mut_peaks = unlist(lapply(is_peaks_filt_binid_s,function(x){mean(x$ko-x$wt)}))
wt_mut_random = unlist(lapply(is_peaks_filt_binid_s,function(x){mean(x$ko_rand-x$wt_rand)}))

par(mfrow=c(1,2),pty='m',mar=c(7,5,1,1))
hist(wt_mut_peaks,n=100,
     xlim=c(-3,3),col="steelblue", ylim=c(0,2000),main='',
     xlab='change in insulation\nDdx5 vs.Wt')
axis(1,lwd=2)
axis(2,lwd=2)
abline(v=0,col="red4",lwd=2,lty=2)
boxplot( wt_mut_peaks, wt_mut_random, outline=FALSE, 
         border=c('blue3','gray'), col='white',notch=TRUE,
         names=c('Peaks','random'),
         ylab='change in insulation (Ddx5 vs. Wt)',las=2)
axis(1,lwd=2,at=c(1,2))
axis(2,lwd=2,las=2)
box(col="black",lwd=2)
abline(h=0,col="red4",lwd=2,lty=2)


length(wt_mut_peaks)
length(wt_mut_random)

```


```{r,eval=FALSE}
df = data.frame( wt_mut_peaks=wt_mut_peaks,
                 wt_mut_random=wt_mut_random)
write.table(df,file=paste0(source_data_directory,"insulation_supplement.txt"),row.names = FALSE, sep="\t",quote=FALSE)
```


# Published data - insulation

```{r,eval=FALSE}
ns_5kb_chr7 = read.hic_files( hic_directory, "bonev_KR_dump/chr7_5kb_NS_KR_matrix_",".txt", 
                              ga5, "chr7" ) 


genome_wide_IS_ns = InsulationScorePublishedKR( gagr5[which(chrom(gagr5)=="chr7")], 
                                                ns_5kb_chr7, 
                                                gagr5, 5, 3, 10 )
ns_is = log2(genome_wide_IS_ns[,2]/rowMeans(genome_wide_IS_ns[,c(1,3)]))
ns_is = cleanIS(ns_is)


ns_is_gr = gagr5[which(chrom(gagr5)=='chr7')]
ns_is_gr$score=0
ns_is_gr$score[match(names(ns_is),names(ns_is_gr))] = ns_is
ns_is_gr$binid=NULL
export.bw( ns_is_gr, con=paste0( hic_directory,"bonev_KR_dump/IS_chr7_NS_5kb1.bw" ))
```

```{r,eval=TRUE,fig.align='center',fig.width=10,fig.height=6}
ns_is_gr = import.bw(paste0( hic_directory,"bonev_KR_dump/IS_chr7_NS_5kb1.bw" ))
plot(start(ns_is_gr[(65700/5):(66900/5)]),
     ns_is_gr[(65700/5):(66900/5)]$score,
     ty="l",xaxs="i",ylab="Insulation",xlab="chr7")
abline(h=0)
```

# Pantr1 Insulation

```{r,eval=TRUE}
rm(list=c("wt_10kb","ko_10kb"))
load(paste0( hic_directory,"A3_rep2_10kb_hic.RData" ) ) # A3_rep2
load(paste0( hic_directory,"PB6_10kb_hic.RData" ) ) # pb6
load(paste0( hic_directory,"PE3_10kb_hic.RData" ) ) # Treated
pe3=Treated
rm(list=c("Treated"))
gc()
```


```{r,eval=FALSE}
gagr = GRanges(seqnames = Rle(ga$chr),
                 ranges = IRanges(as.numeric(ga$start),
                                  end = as.numeric(ga$end),
                                  names = seq(1, nrow(ga))),
                 strand = Rle(rep("*", nrow(ga))),
               binid = ga$binid,
               seqlengths = seqlengths(BSgenome.Mmusculus.UCSC.mm10))
gagr = trim(gagr)
names(gagr) = paste(chrom(gagr),names(gagr),sep="_")
genome_wide_IS_a3 = InsulationScore( gagr[which(chrom(gagr)!="chrY")], 
                                     A3_rep2, 
                                     gagr, 5, 1, 15 )
genome_wide_IS_p3 = InsulationScore( gagr[which(chrom(gagr)!="chrY")], 
                                     pe3, 
                                     gagr, 5, 1, 15 )
genome_wide_IS_p6 = InsulationScore( gagr[which(chrom(gagr)!="chrY")], 
                                     pb6, 
                                     gagr, 5, 1, 15 )

save(genome_wide_IS_a3,file=paste0(objects_directory,"genome_wide_IS_a3.RData"))
save(genome_wide_IS_p3,file=paste0(objects_directory,"genome_wide_IS_p3.RData"))
save(genome_wide_IS_p6,file=paste0(objects_directory,"genome_wide_IS_p6.RData"))

```

```{r,eval=FALSE}
a3_is_genome_wide = log2(rowMeans(genome_wide_IS_a3[,c(1,3)])/genome_wide_IS_a3[,2])
p3_is_genome_wide = log2(rowMeans(genome_wide_IS_p3[,c(1,3)])/genome_wide_IS_p3[,2])
p6_is_genome_wide = log2(rowMeans(genome_wide_IS_p6[,c(1,3)])/genome_wide_IS_p6[,2])

a3_is_genome_wide = cleanIS(a3_is_genome_wide)
p3_is_genome_wide = cleanIS(p3_is_genome_wide)
p6_is_genome_wide = cleanIS(p6_is_genome_wide)

getbwFile = function( iso, binannoF ){
  tp = binannoF[which(chrom(binannoF)!='chrY')]
  tp$score=0
  tp$score[match(names(iso),names(tp))] = iso
  tp$binid=NULL
  return(tp)
}

a3_is_genome_wide_gr = getbwFile( a3_is_genome_wide, gagr )
p3_is_genome_wide_gr = getbwFile( p3_is_genome_wide, gagr )
p6_is_genome_wide_gr = getbwFile( p6_is_genome_wide, gagr )

export.bw( a3_is_genome_wide_gr,con=paste0(objects_directory,"a3_is_genome_wide_gr.bw"))
export.bw( p3_is_genome_wide_gr,con=paste0(objects_directory,"p3_is_genome_wide_gr.bw"))
export.bw( p6_is_genome_wide_gr,con=paste0(objects_directory,"p6_is_genome_wide_gr.bw"))
save( a3_is_genome_wide_gr, p3_is_genome_wide_gr, p6_is_genome_wide_gr,gagr,
      file = paste0( objects_directory,"is_Pantr1.RData" ) )
```

Let's check if insulation changes at insulators

```{r,fig.align='center',fig.width=5,fig.height=5, fig.height=5, fig.width=5, warning=FALSE, r,fig.align='center'}
load( paste0( objects_directory,"is_Pantr1.RData" ) )
is_peaks = a3_is_genome_wide_gr[which(a3_is_genome_wide_gr$score>0.75)]
is_peaks_filt = GenomicRanges::reduce(is_peaks)
is_peaks_filt = is_peaks_filt[which(width(is_peaks_filt)>2)]
is_peaks_filt_binid = as.data.frame( findOverlaps(is_peaks_filt,gagr) )

is_peaks_filt_binid$a3 = a3_is_genome_wide_gr$score[is_peaks_filt_binid$subjectHits]
is_peaks_filt_binid$pe3 = p3_is_genome_wide_gr$score[is_peaks_filt_binid$subjectHits]
is_peaks_filt_binid$pb6 = p6_is_genome_wide_gr$score[is_peaks_filt_binid$subjectHits]
is_peaks_filt_binid$a3_rand = a3_is_genome_wide_gr$score[is_peaks_filt_binid$subjectHits-10]
is_peaks_filt_binid$pe3_rand = p3_is_genome_wide_gr$score[is_peaks_filt_binid$subjectHits-10]
is_peaks_filt_binid$pb6_rand = p6_is_genome_wide_gr$score[is_peaks_filt_binid$subjectHits-10]

is_peaks_filt_binid_s = split(is_peaks_filt_binid,is_peaks_filt_binid$queryHits)

a3_p3_peaks = unlist(lapply(is_peaks_filt_binid_s,function(x){mean(x$pe3-x$a3)}))
a3_p3_random = unlist(lapply(is_peaks_filt_binid_s,function(x){mean(x$pe3_rand-x$a3_rand)}))
a3_p6_peaks = unlist(lapply(is_peaks_filt_binid_s,function(x){mean(x$pb6-x$a3)}))
a3_p6_random = unlist(lapply(is_peaks_filt_binid_s,function(x){mean(x$pb6_rand-x$a3_rand)}))

par(mfrow=c(1,1),pty='m',
    mar=c(7,5,3,3))
boxplot( a3_p3_peaks, 
         a3_p3_random,
         a3_p6_peaks, 
         a3_p6_random,
         outline=FALSE, 
         border=c('purple4','gray'), 
         col='white',notch=TRUE,
         names=c('Insulators','random','Insulators','random'),
         ylab='Pantr1 vs. Wt',las=2,lwd=2)
box(col="black",lwd=2)
axis(1,lwd=2,at=c(1,2,3,4), 
     c('Insulators','random','Insulators','random'),las=2)
axis(2,lwd=2,las=2)
abline(h=0,col="red4",lwd=2,lty=2)

```

# SICAP-ChIP

```{r,fig.width=10,fig.height=10,fig.align='center'}
es_sicap = read.delim( paste0(data_directory,"ES_SICAP_EMPAIMORETHAN1.txt"))
ns_sicap = read.delim( paste0(data_directory,"NS_SICAP_EMPAIMORETHAN1.txt"))

es_sicap = es_sicap[es_sicap$Benjamini<0.1,]
es_sicap = es_sicap[unlist(lapply(strsplit(es_sicap$Term,":"),function(x){x[[1]]=="GO"})),]

par(mar=c(5,20,1,1))
barplot( rev(-log10(es_sicap$Benjamini[1:30])),
         names=rev(es_sicap$Term[1:30]),las=2,
         horiz=TRUE, col="red")
axis(1,lwd=2,las=2,cex.lab=0.3)

par(mar=c(5,20,1,1))
barplot( rev(-log10(ns_sicap$Benjamini)[1:10]),
         names=rev(ns_sicap$Term[1:10]),las=2,
         horiz=TRUE, col="blue")
axis(1,lwd=2,las=2)
```

# Session Info

```{r}
sessionInfo()
```
