# Supplementary material for: RNA-binding proteins mediate the maturation of chromatin topology during differentiation
Source: Nat Cell Biol. 2025 Sep 8;27(9):1510–25. doi: 10.1038/s41556-025-01735-5 (PMC12431861; doi:10.1038/s41556-025-01735-5)
Supplement: Supplementary file 3 — ChIP–SICAP, DEGs and 3D RNA-FISH primers. [file 41556_2025_1735_MOESM3_ESM.xlsx]

## Sheet: Supplementary table 1
Accession	Protein.FDR.Confidence	Master	Description	Gene.name	p.adj	log2.average	emPAI	Exp.q.value	Sum.PEP.Score	Coverage	Peptides	PSMs	Unique.Peptides	Protein.Groups	AAs	MW.kDa.	calc.pI	Abundance.Ratio.F1.Heavy.F1.Light.	Abundance.Ratio.F2.Heavy.F2.Light.	Abundances.Scaled…NSC-R1.Light.Sample	Abundances.Scaled.2i-R1.Heavy.Sample	Abundances.Scaled…NSC-R2.Light.Sample	Abundances.Scaled.2i-R2.Heavy.Sample	Abundances.Count.NSC-R1.Light.Sample	Abundances.Count.2i-R1.Heavy.Sample	Abundances.Count.NSC-R2.Light.Sample	Abundances.Count.2i-R2.Heavy.Sample	Razor.Peptides	Score.Sequest.HT	Peptides.Sequest.HT
F8VQ93	Medium	Master Protein	PH-interacting protein OS=Mus musculus GN=Phip PE=1 SV=1	Phip	0.0369438	-0.724993	0.022	0,039435884042831	1	0,658978583196046	1	2	1	1	1821	206595	8,85	0.61	0.6	124.2	75.8	125	75	1	1	1	1	0	0	1
Q99PV0	High	Master Protein	Pre-mRNA-processing-splicing factor 8 OS=Mus musculus GN=Prpf8 PE=1 SV=2	Prpf8	0.0280356	-1.73697	0.032	0	7	0,942184154175589	2	3	2	1	2335	273443	8,84	0.314	0.286	152.2	47.8	155.5	44.5	1	1	1	1	0	4	2
G3UWX1	Medium	Master Protein	Replication factor C subunit 1 OS=Mus musculus GN=Rfc1 PE=1 SV=2	Rfc1	0.109816	-2.32916	0.034	0,0142309797482211	1	1	1	2	1	1	1145	127498	9,31	0.089	0.309	183.7	16.3	152.8	47.2	1	1	1	1	0	0	1
Q69ZX6	High	Master Protein	MORC family CW-type zinc finger protein 2A OS=Mus musculus GN=Morc2a PE=1 SV=2	Morc2a	0.382079	-0.136062	0.038	0,00916271721958926	3	0,87378640776699	1	2	1	1	1030	117256	8,34	0.98	0.84	101	99	108.7	91.3	1	1	1	1	0	1	1
P27661	High	Master Protein	Histone H2AX OS=Mus musculus GN=H2afx PE=1 SV=2	H2afx	NA	NA	58948	0	53	44	7	88	1	1	143	15133	10,74	NA	1.915	NA	NA	68.6	131.4	NA	NA	1	1	0	136	7
O35134	High	Master Protein	DNA-directed RNA polymerase I subunit RPA1 OS=Mus musculus GN=Polr1a PE=1 SV=2	Polr1a	0.785173	0.250355	0.044	0,00812407680945347	3	11648223645894	2	3	2	1	1717	193987	6,93	0.281	2.098	156.1	43.9	64.6	135.4	1	1	1	1	0	0	2
Q8CGY8	Medium	Master Protein	UDP-N-acetylglucosamine--peptide N-acetylglucosaminyltransferase 110 kDa subunit OS=Mus musculus GN=Ogt PE=1 SV=2	Ogt	0.0340018	1.94261	0.044	0,0110754881958613	2	0,956022944550669	1	2	1	1	1046	116877	6,7	3.343	4.345	46	154	37.4	162.6	1	1	1	1	0	0	1
Q8QZV7	High	Master Protein	Protein asunder homolog OS=Mus musculus GN=Asun PE=1 SV=2	Asun	0.00908163	5	0.045	0,00812407680945347	3	1	1	2	1	1	732	82728	6,92	32	32	NA	200	NA	200	NA	1	NA	1	0	17529319524765	1
Q921N6	High	Master Protein	Probable ATP-dependent RNA helicase DDX27 OS=Mus musculus GN=Ddx27 PE=1 SV=3	Ddx27	0.0620013	-0.548987	0.049	0,00812407680945347	3	1	1	2	1	1	760	85885	9,25	0.646	0.721	121.5	78.5	116.2	83.8	1	1	1	1	0	3	1
Q3V1Z7	Medium	Master Protein	Putative uncharacterized protein OS=Mus musculus GN=Ddx1 PE=2 SV=1	Ddx1	0.135177	-0.714302	0.05	0,0139442231075697	1	1	1	2	1	1	740	82449	7,21	0.489	0.73	134.3	65.7	115.6	84.4	1	1	1	1	0	0	1
F8VPR5	High	Master Protein	CREB-binding protein OS=Mus musculus GN=Crebbp PE=1 SV=1	Crebbp	0.190984	0.273814	0.05	0	6	0,368701351904957	1	3	1	1	2441	265398	8,5	1.302	1.116	86.9	113.1	94.5	105.5	1	1	1	1	0	16790519952774	1
Q921C3	High	Master Protein	Bromodomain and WD repeat-containing protein 1 OS=Mus musculus GN=Brwd1 PE=1 SV=2	Brwd1	0.194178	4.11902	0.053	0	8	1	2	4	2	1	2304	259066	8,4	32	2.752	NA	200	53.3	146.7	NA	1	1	1	0	6	2
E9PZP6	Medium	Master Protein	Protein Zfp97 OS=Mus musculus GN=Zfp97 PE=4 SV=1	Zfp97	0.00908163	5	0.053	0,0110754881958613	2	2	1	2	1	1	546	64206	8,69	32	32	NA	200	NA	200	NA	1	NA	1	0	0	1
A2APB8	Medium	Master Protein	Targeting protein for Xklp2 OS=Mus musculus GN=Tpx2 PE=1 SV=1	Tpx2	0.144829	1.67152	0.054	0,0110754881958613	2	1	1	2	1	1	745	85841	9,38	4.544	1.827	36.1	163.9	70.7	129.3	1	1	1	1	0	1	1
Q8BPY9	High	Master Protein	Fidgetin-like protein 1 OS=Mus musculus GN=Fignl1 PE=1 SV=1	Fignl1	0.00908163	5	0.056	0,00812407680945347	3	2	1	2	1	1	683	74803	6,44	32	32	NA	200	NA	200	NA	1	NA	1	0	2	1
Q6NZJ6	High	Master Protein	Eukaryotic translation initiation factor 4 gamma 1 OS=Mus musculus GN=Eif4g1 PE=1 SV=1	Eif4g1	0.0446013	-1.20423	0.062	0	5	1875	2	3	2	1	1600	175967	5,4	0.484	0.384	134.7	65.3	144.5	55.5	1	1	2	2	0	1	2
P70670	High	Master Protein	Nascent polypeptide-associated complex subunit alpha, muscle-specific form OS=Mus musculus GN=Naca PE=1 SV=2	Naca	0.457748	0.22404	0.064	0	7	1	3	6	3	1	2187	220364	9,35	0.973	1.363	101.4	98.6	84.6	115.4	1	1	2	3	0	1	3
P40201	High	Master Protein	Chromodomain-helicase-DNA-binding protein 1 OS=Mus musculus GN=Chd1 PE=1 SV=3	Chd1	0.0362871	-1.02621	0.065	0	64142080851602	1	3	5	3	1	1711	196264	7,37	0.519	0.463	131.6	68.4	136.7	63.3	3	3	2	2	0	6	3
Q6ZQ38	High	Master Protein	Cullin-associated NEDD8-dissociated protein 1 OS=Mus musculus GN=Cand1 PE=1 SV=2	Cand1	0.149513	-0.22095	0.066	0,00916271721958926	3	1	2	2	2	1	1230	136245	5,78	0.878	0.838	106.5	93.5	108.8	91.2	1	1	1	1	0	0	2
Q3UDA7	High	Master Protein	Putative uncharacterized protein (Fragment) OS=Mus musculus GN=Npm1 PE=2 SV=1	Npm1	NA	NA	14849	0	42422229805107	44	6	38	1	1	200	22,11	4,36	NA	NA	NA	NA	NA	NA	NA	NA	NA	NA	0	52	6
Q3UL32	High	Master Protein	Putative uncharacterized protein OS=Mus musculus GN=Dnajc7 PE=2 SV=1	Dnajc7	0.9839	0.0129262	0.066	0	5	4	2	3	2	1	494	56412	6,49	1.169	0.849	92.2	107.8	108.2	91.8	2	2	1	1	0	2	2
Q3TIA9	High	Master Protein	Putative uncharacterized protein OS=Mus musculus GN=Asns PE=2 SV=1	Asns	0.00908163	5	0.066	0,00916271721958926	2	1	1	3	1	1	561	64377	6,65	32	32	NA	200	NA	200	NA	1	NA	1	0	1	1
Q5SWD9	High	Master Protein	Pre-rRNA-processing protein TSR1 homolog OS=Mus musculus GN=Tsr1 PE=1 SV=1	Tsr1	0.445289	0.244278	0.068	0	4	1	1	2	1	1	803	92047	6,99	1.392	0.977	83.6	116.4	101.2	98.8	1	1	1	1	0	2	1
B1AXS5	High	Master Protein	Zinc finger MYM-type protein 3 OS=Mus musculus GN=Zmym3 PE=1 SV=1	Zmym3	0.0542385	1.69777	0.069	0	5	1	2	3	2	1	1370	152,78	6,39	3.928	2.56	40.6	159.4	56.2	143.8	1	1	2	2	0	0	2
Q9R1X4	High	Master Protein	Protein timeless homolog OS=Mus musculus GN=Timeless PE=1 SV=3	Timeless	0.0903418	0.664483	0.07	0	7	2	2	5	2	1	1197	137417	5,49	1.774	1.396	72.1	127.9	83.5	116.5	2	2	2	2	0	4	2
Q62018	High	Master Protein	RNA polymerase-associated protein CTR9 homolog OS=Mus musculus GN=Ctr9 PE=1 SV=2	Ctr9	0.755334	-0.0603973	0.071	0	6	20460358056266	2	3	2	1	1173	133326	6,49	1.346	0.572	85.3	114.7	127.3	72.7	1	1	2	2	0	2	2
A2SW42	High	Master Protein	Zinc finger protein 462 OS=Mus musculus GN=Zfp462 PE=2 SV=1	Zfp462	0.450814	-0.221791	0.072	0	8	1,56	4	5	4	1	2500	283191	7,34	1.035	0.68	98.3	101.7	119.1	80.9	2	2	2	2	0	0	4
Q6P4T2	High	Master Protein	U5 small nuclear ribonucleoprotein 200 kDa helicase OS=Mus musculus GN=Snrnp200 PE=1 SV=1	Snrnp200	0.203221	-0.360305	0.075	0	9	2	4	5	4	1	2136	244392	6,06	0.881	0.677	106.3	93.7	119.3	80.7	1	2	1	1	0	2	4
Q8R3C6	High	Master Protein	Probable RNA-binding protein 19 OS=Mus musculus GN=Rbm19 PE=1 SV=1	Rbm19	0.363679	4.04601	0.076	0	6	2	2	2	2	1	952	106018	6,57	32	1.037	NA	200	98.2	101.8	NA	1	1	1	0	2	2
Q8CJF7	High	Master Protein	Protein ELYS OS=Mus musculus GN=Ahctf1 PE=1 SV=1	Ahctf1	0.166562	-0.542668	0.077	0	12074792966829	2	4	8	4	1	2243	247493	6,55	0.808	0.565	110.6	89.4	127.8	72.2	4	4	3	3	0	2	4
Q5SUR0	High	Master Protein	Phosphoribosylformylglycinamidine synthase OS=Mus musculus GN=Pfas PE=1 SV=1	Pfas	0.479641	-0.16246	0.077	0	5	0,897531787584144	1	4	1	1	1337	144538	5,67	1.033	0.754	98.4	101.6	114	86	1	1	1	1	0	5	1
Q3TW51	High	Master Protein	Putative uncharacterized protein OS=Mus musculus GN=Snd1 PE=2 SV=1	Snd1	0.117017	-3.11404	0.08	0	5	2	2	3	2	1	910	101967	7,56	0.2	0.031	166.7	33.3	200	NA	1	1	1	NA	0	4	2
Q80VD1	High	Master Protein	Protein FAM98B OS=Mus musculus GN=Fam98b PE=1 SV=1	Fam98b	0.225503	-0.8863	0.08	0,00812407680945347	3	2	1	2	1	1	429	45321	8,5	0.32	0.762	151.6	48.4	113.5	86.5	1	1	1	1	0	3	1
Q5SVX3	High	Master Protein	DEAD (Asp-Glu-Ala-Asp) box polypeptide 56 OS=Mus musculus GN=Ddx56 PE=1 SV=1	Ddx56	0.162505	0.941482	0.08	0,00916271721958926	3	2	1	2	1	1	546	61174	9,17	2.453	1.388	57.9	142.1	83.8	116.2	1	1	1	1	0	2	1
Q8CCE5	High	Master Protein	DNA topoisomerase 2 (Fragment) OS=Mus musculus GN=Top2a PE=2 SV=1	Top2a	NA	NA	4513	0	124	25	27	118	1	1	1028	116413	8	4.877	NA	34	166	NA	NA	1	1	NA	NA	0	11645463848114	27
Q8K327	High	Master Protein	Chromosome alignment-maintaining phosphoprotein 1 OS=Mus musculus GN=Champ1 PE=1 SV=1	Champ1	0.0506997	1.47093	0.08	0	5	2	2	3	2	1	802	87506	7,85	2.307	3.237	60.5	139.5	47.2	152.8	1	1	1	2	0	1	2
L7MU96	High	Master Protein	Protein Gm13128 OS=Mus musculus GN=Gm13128 PE=4 SV=1	Gm13128	0.00908163	5	0.08	0,00916271721958926	2	2	1	3	1	1	475	55127	7,96	32	32	NA	200	NA	200	NA	1	NA	1	0	0	1
A2A791	High	Master Protein	Zinc finger MYM-type protein 4 OS=Mus musculus GN=Zmym4 PE=1 SV=1	Zmym4	0.286383	0.816395	0.082	0	8	2	3	5	3	1	1549	172326	6,8	2.389	1.133	59	141	93.7	106.3	1	1	2	2	0	0	3
Q9D8N0	High	Master Protein	Elongation factor 1-gamma OS=Mus musculus GN=Eef1g PE=1 SV=3	Eef1g	0.218786	-0.537424	0.086	0,00812407680945347	3	2	1	4	1	1	437	50029	6,74	0.847	0.531	108.3	91.7	130.7	69.3	1	1	1	1	0	3	1
Q8R1M0	High	Master Protein	Embryonic stem cell-specific 5-hydroxymethylcytosine-binding protein OS=Mus musculus GN=Hmces PE=1 SV=1	Hmces	0.0355447	1.75852	0.086	0	4	3	1	2	1	1	353	40143	8,57	3.799	2.968	41.7	158.3	50.4	149.6	1	1	1	1	0	5	1
Q8VCD7	High	Master Protein	Lysine-specific demethylase 4C OS=Mus musculus GN=Kdm4c PE=1 SV=1	Kdm4c	0.00908163	5	0.086	0	7	2	2	3	2	1	1054	119889	7,05	32	32	NA	200	NA	200	NA	1	NA	1	0	2	2
Q3UJX2	High	Master Protein	Putative uncharacterized protein OS=Mus musculus GN=Ctnnbl1 PE=2 SV=1	Ctnnbl1	0.0381941	-0.695489	0.089	0,00812407680945347	3	2	1	2	1	1	563	64998	5,05	0.616	0.619	123.8	76.2	123.5	76.5	1	1	1	1	0	2	1
E9PWW9	High	Master Protein	Protein Rsf1 OS=Mus musculus GN=Rsf1 PE=1 SV=2	Rsf1	0.0814868	-0.672313	0.089	0	8	3	3	3	3	1	1441	161651	5,02	0.699	0.556	117.7	82.3	128.6	71.4	2	2	1	1	0	0	3
Q8K1J5	High	Master Protein	Protein SDE2 homolog OS=Mus musculus GN=Sde2 PE=1 SV=1	Sde2	0.191592	4.12172	0.089	0,00916271721958926	3	2	1	2	1	1	448	48,55	5,66	32	2.817	NA	200	52.4	147.6	NA	1	1	1	0	0	1
O88379	High	Master Protein	Bromodomain adjacent to zinc finger domain protein 1A OS=Mus musculus GN=Baz1a PE=1 SV=3	Baz1a	0.0454112	-1.68038	0.09	0	12	2508038585209	3	6	3	1	1555	178349	6,54	0.367	0.257	146.3	53.7	159.1	40.9	3	3	1	1	0	6	3
Q60865	High	Master Protein	Caprin-1 OS=Mus musculus GN=Caprin1 PE=1 SV=2	Caprin1	0.582849	-0.21843	0.093	0,00916271721958926	3	1	1	2	1	1	707	78121	5,25	1.236	0.483	89.4	110.6	134.9	65.1	1	1	1	1	0	2	1
Q9D0L8	Medium	Master Protein	mRNA cap guanine-N7 methyltransferase OS=Mus musculus GN=Rnmt PE=1 SV=1	Rnmt	0.412182	4.03637	0.093	0,0108859993952223	2	2	1	2	1	1	465	53258	6,48	32	0.817	NA	200	110.1	89.9	NA	1	1	1	0	0	1
Q3UB60	Medium	Master Protein	Putative uncharacterized protein OS=Mus musculus GN=Ppid PE=2 SV=1	Ppid	0.315903	4.05996	0.093	0,026525198938992	1	2	1	2	1	1	370	40717	7,69	1.358	32	84.8	115.2	NA	200	1	1	NA	1	0	0	1
Q9CU65	High	Master Protein	Zinc finger MYM-type protein 2 OS=Mus musculus GN=Zmym2 PE=1 SV=3	Zmym2	0.31922	-0.551099	0.094	0	7	3	3	7	2	1	1376	154541	6,37	0.929	0.436	103.7	96.3	139.2	60.8	1	2	1	1	0	3	3
Q6ZQ61	High	Master Protein	MCG121979, isoform CRA_c (Fragment) OS=Mus musculus GN=Matr3 PE=2 SV=1	Matr3	0.0263836	-2.00868	0.099	0	5	2	2	3	2	1	852	95219	6,27	0.242	0.255	161	39	159.4	40.6	2	2	1	1	0	1	2
Q5SFM8	High	Master Protein	RNA-binding protein 27 OS=Mus musculus GN=Rbm27 PE=1 SV=3	Rbm27	0.593925	-0.160847	0.099	0	6	2	2	3	2	1	1060	118479	9,19	1.135	0.654	93.7	106.3	121	79	1	1	1	1	0	3	2
D3YTQ3	High	Master Protein	Heterogeneous nuclear ribonucleoprotein D-like OS=Mus musculus GN=Hnrnpdl PE=1 SV=1	Hnrnpdl	0.911917	0.0164963	0.101	0,00812407680945347	37440042732776	3	1	3	1	1	420	46242	9,57	1.074	0.949	96.4	103.6	102.6	97.4	1	1	1	1	0	4	1
P42227	High	Master Protein	Signal transducer and activator of transcription 3 OS=Mus musculus GN=Stat3 PE=1 SV=2	Stat3	0.0729201	-2.26882	0.103	0	6	4	3	4	3	1	770	87997	6,3	0.29	0.125	155.1	44.9	177.7	22.3	1	2	1	1	0	1	3
E9PXY8	High	Master Protein	Ubiquitin carboxyl-terminal hydrolase 7 OS=Mus musculus GN=Usp7 PE=1 SV=1	Usp7	0.0357082	0.832282	0.104	0	8	2	3	5	3	1	1143	132763	5,66	1.745	1.816	72.9	127.1	71	129	3	3	1	1	0	3	3
Q8R1B4	High	Master Protein	Eukaryotic translation initiation factor 3 subunit C OS=Mus musculus GN=Eif3c PE=1 SV=1	Eif3c	0.0736699	-1.41312	0.105	0	40081426178512	3	2	2	2	1	911	105465	5,78	0.469	0.282	136.1	63.9	156	44	1	1	1	1	0	0	2
Q6A068	High	Master Protein	Cell division cycle 5-like protein OS=Mus musculus GN=Cdc5l PE=1 SV=2	Cdc5l	0.777259	-0.0566412	0.105	0	6	3	2	2	2	1	802	92133	8,02	1.173	0.75	92	108	114.3	85.7	1	1	1	1	0	0	2
E9PZ26	High	Master Protein	Protein Brd1 OS=Mus musculus GN=Brd1 PE=1 SV=1	Brd1	0.445289	0.491597	0.105	0	8	3	3	4	3	1	1189	133288	8,59	1.868	0.944	69.7	130.3	102.9	97.1	1	2	1	1	0	0	3
P62737	High	Master Protein	Actin, aortic smooth muscle OS=Mus musculus GN=Acta2 PE=1 SV=1	Acta2	NA	NA	2675	0	40	24	8	28	1	1	377	41982	5,39	0.474	NA	135.7	64.3	NA	NA	1	1	NA	NA	0	33	8
Q60520-1	High	Master Protein	Isoform 2 of Paired amphipathic helix protein Sin3a OS=Mus musculus GN=Sin3a	Sin3a	0.146075	2.00126	0.105	0	9	2	3	7	3	1	1277	145384	7,25	5.984	2.023	28.6	171.4	66.2	133.8	2	2	1	1	0	8	3
Q8BRB7	High	Master Protein	Histone acetyltransferase KAT6B OS=Mus musculus GN=Kat6b PE=1 SV=3	Kat6b	0.919905	3.17808	0.107	0	12	2	4	5	4	1	1872	208394	5,97	0.092	18.01	183.1	16.9	10.5	189.5	1	2	1	2	0	9	4
Q3THW7	Medium	Master Protein	Eukaryotic translation initiation factor 3 subunit H OS=Mus musculus GN=Eif3h PE=2 SV=1	Eif3h	0.0393632	-1.1504	0.11	0,0110754881958613	2	5	1	2	1	1	352	39779	6,54	0.491	0.41	134.1	65.9	141.9	58.1	1	1	1	1	0	0	1
Q3UHX9	High	Master Protein	Putative methyltransferase C9orf114 homolog OS=Mus musculus GN=D2Wsu81e PE=1 SV=1	D2Wsu81e	0.0369438	-0.8863	0.11	0,00812407680945347	3	3	1	2	1	1	385	42931	8,03	0.566	0.516	127.7	72.3	131.9	68.1	1	1	1	1	0	26289370059967	1
Q3U8W9	High	Master Protein	Putative uncharacterized protein OS=Mus musculus GN=Hnrnpr PE=2 SV=1	Hnrnpr	0.0407956	-3.39593	0.119	0	41367502621882	3	2	3	1	1	632	70834	8,13	0.064	0.126	188	12	177.6	22.4	1	1	1	1	0	0	2
P70677	High	Master Protein	Caspase-3 OS=Mus musculus GN=Casp3 PE=1 SV=1	Casp3	0.298629	-0.244685	0.122	0,00812407680945347	3	3	1	2	1	1	277	31454	6,92	0.739	0.949	115	85	102.6	97.4	1	1	1	1	0	5	1
Q9D0M2	High	Master Protein	Cell division cycle-associated protein 7 OS=Mus musculus GN=Cdca7 PE=1 SV=1	Cdca7	0.296143	0.436162	0.122	0	4	3	1	2	1	1	382	43809	8,6	1.633	1.073	76	124	96.5	103.5	1	1	1	1	0	4	1
Q3UZH3	High	Master Protein	Putative uncharacterized protein (Fragment) OS=Mus musculus GN=Mthfd1 PE=2 SV=1	Mthfd1	0.571995	0.92486	0.122	0	10	3	3	4	3	1	937	101404	6,99	3.064	0.733	49.2	150.8	115.4	84.6	1	1	3	3	0	2	3
P45376	Medium	Master Protein	Aldose reductase OS=Mus musculus GN=Akr1b1 PE=1 SV=3	Akr1b1	0.0306859	3.75788	0.122	0,0124673818498115	2	2	1	2	1	1	316	35709	7,18	16.762	10.294	11.3	188.7	17.7	182.3	1	1	1	1	0	0	1
B9EHN0	High	Master Protein	Ubiquitin-activating enzyme E1, Chr X OS=Mus musculus GN=Uba1 PE=1 SV=1	Uba1	0.130932	-0.613741	0.124	0	6	2	2	6	2	1	1058	117734	5,66	0.759	0.548	113.7	86.3	129.2	70.8	1	1	1	1	0	0	2
Q6A0E3	High	Master Protein	MKIAA0031 protein (Fragment) OS=Mus musculus GN=Eftud2 PE=2 SV=1	Eftud2	0.216515	-0.387412	0.124	0	8	4	3	5	3	1	976	109737	5	0.882	0.647	106.3	93.7	121.5	78.5	2	2	1	1	0	4	3
Q6P5F9	High	Master Protein	Exportin-1 OS=Mus musculus GN=Xpo1 PE=1 SV=1	Xpo1	0.214591	0.950095	0.124	0	8	3	3	4	3	1	1071	123013	6,07	2.58	1.284	55.9	144.1	87.6	112.4	1	1	1	1	0	1	3
Q3UT19	High	Master Protein	Putative uncharacterized protein OS=Mus musculus GN=Prpf3 PE=2 SV=1	Prpf3	0.181515	0.453122	0.125	0	56916183059896	3	2	2	2	1	683	77217	9,57	1.564	1.174	78	122	92	108	1	1	1	1	0	1	2
E9QLG3	High	Master Protein	MAX gene-associated protein OS=Mus musculus GN=Mga PE=1 SV=1	Mga	0.0446013	2.32955	0.126	0	24	3	9	13	9	1	3042	332931	7,58	6.203	3.85	27.8	172.2	41.2	158.8	4	6	1	2	0	6	9
Q02395	High	Master Protein	Metal-response element-binding transcription factor 2 OS=Mus musculus GN=Mtf2 PE=1 SV=2	Mtf2	0.0506997	3.9613	0.129	0	6	3	2	9	2	1	593	66882	8,68	22.383	8.77	8.6	191.4	20.5	179.5	2	2	2	2	0	13446021437645	2
Q3UUX3	High	Master Protein	Putative uncharacterized protein OS=Mus musculus GN=Polr2c PE=2 SV=1	Polr2c	0.23999	4.09026	0.129	0,00916271721958926	3	3	1	2	1	1	332	37729	5,29	2.066	32	65.2	134.8	NA	200	1	1	NA	1	0	3	1
Q8C2N0	High	Master Protein	DNA polymerase OS=Mus musculus GN=Pold1 PE=2 SV=1	Pold1	0.0363002	1.46467	0.134	0	10553157978576	53393665158371	4	4	4	1	1105	123698	7,61	3.051	2.469	49.4	150.6	57.6	142.4	2	3	1	1	0	2	4
G3X963	High	Master Protein	ATPase family AAA domain-containing protein 2 OS=Mus musculus GN=Atad2 PE=1 SV=1	Atad2	0.112381	-1.50226	0.139	0	8943414672423	3	4	7	4	1	1364	155188	7,2	0.485	0.221	134.7	65.3	163.8	36.2	3	3	2	2	0	0	4
Q80TJ7	High	Master Protein	Histone lysine demethylase PHF8 OS=Mus musculus GN=Phf8 PE=1 SV=2	Phf8	0.298629	0.978196	0.139	0	8	3	3	3	3	1	1023	113482	8,44	2.807	1.133	52.5	147.5	93.7	106.3	1	2	1	1	0	6	3
Q3UHL0	High	Master Protein	Putative uncharacterized protein OS=Mus musculus GN=Gtf3c1 PE=2 SV=1	Gtf3c1	0.104829	0.768078	0.14	0	17	4569252736792	7	13	7	1	2101	237271	7,25	1.976	1.43	67.2	132.8	82.3	117.7	6	6	4	4	0	0	7
Q8JZM7	High	Master Protein	Parafibromin OS=Mus musculus GN=Cdc73 PE=1 SV=1	Cdc73	0.471066	0.476641	0.141	0	6	3	2	3	2	1	531	60539	9,61	0.921	1.862	104.1	95.9	69.9	130.1	1	1	2	2	0	1	2
Q5SQ20	High	Master Protein	Pescadillo homolog OS=Mus musculus GN=Pes1 PE=1 SV=1	Pes1	0.547052	0.483364	0.141	0	6	3	2	3	2	1	588	68188	6,84	1.943	0.853	68	132	107.9	92.1	1	2	1	1	0	2	2
Q6PCM1	High	Master Protein	Lysine-specific demethylase 3A OS=Mus musculus GN=Kdm3a PE=1 SV=1	Kdm3a	0.0572373	3.10944	0.143	0	13	4	5	8	5	1	1323	147754	7,74	12.095	5.166	15.3	184.7	32.4	167.6	2	3	3	3	0	7	5
Q3TEA8	High	Master Protein	Heterochromatin protein 1-binding protein 3 OS=Mus musculus GN=Hp1bp3 PE=1 SV=1	Hp1bp3	0.0263836	-4.23786	0.145	0	5	36101083032491	2	3	2	1	554	60829	9,7	0.06	0.046	188.7	11.3	191.3	8.7	2	2	1	1	0	2	2
P63323	High	Master Protein	40S ribosomal protein S12 OS=Mus musculus GN=Rps12 PE=1 SV=2	Rps12	NA	NA	1683	0	6	13	2	4	2	1	132	14516	7,24	0.514	NA	132.1	67.9	NA	NA	1	1	NA	NA	0	0	2
Q3UBU9	High	Master Protein	Peptidyl-prolyl cis-trans isomerase OS=Mus musculus GN=Fkbp3 PE=1 SV=1	Fkbp3	0.331972	-0.564905	0.145	0,00812407680945347	3	4	1	2	1	1	224	25132	9,28	0.941	0.411	103	97	141.7	58.3	1	1	1	1	0	3	1
P10639	High	Master Protein	Thioredoxin OS=Mus musculus GN=Txn PE=1 SV=3	Txn	NA	NA	1683	0	9	20952380952381	2	8	2	1	105	11668	4,92	NA	0.782	NA	NA	112.2	87.8	NA	NA	1	1	0	13	2
Q3TN28	High	Master Protein	Putative uncharacterized protein OS=Mus musculus GN=Xrcc1 PE=2 SV=1	Xrcc1	0.16749	0.202888	0.145	0	81576456712002	4	2	4	2	1	631	68963	6,13	1.125	1.177	94.1	105.9	91.9	108.1	2	2	2	2	0	7	2
Q6PR54-3	High	Master Protein	Isoform 3 of Telomere-associated protein RIF1 OS=Mus musculus GN=Rif1	Rif1	0.00908163	5	0.146	0	20	4	8	10	8	1	2426	266973	5,6	32	32	3.8	196.2	NA	200	1	5	NA	1	0	3	8
Q3U3I9	High	Master Protein	Zinc finger protein 865 OS=Mus musculus GN=Znf865 PE=2 SV=1	Znf865	0.0263836	-2.30757	0.148	0	8	2	2	5	2	1	1058	111604	9,13	0.215	0.189	164.6	35.4	168.2	31.8	1	1	1	1	0	2	2
Q8C338	High	Master Protein	Isocitrate dehydrogenase [NADP] OS=Mus musculus GN=Idh1 PE=2 SV=1	Idh1	0.0290774	-1.08314	0.15	0	9	3	1	4	1	1	422	47515	6,93	0.463	0.481	136.7	63.3	135	65	1	1	1	1	0	11001482963562	1
Q8BX09	High	Master Protein	Retinoblastoma-binding protein 5 OS=Mus musculus GN=Rbbp5 PE=1 SV=2	Rbbp5	0.192528	-0.742989	0.15	0	5	4	2	4	2	1	538	59061	5,1	0.425	0.77	140.3	59.7	113	87	2	2	2	2	0	2	2
Q542P8	Medium	Master Protein	EMG1 nucleolar protein homolog (S. cerevisiae), isoform CRA_a OS=Mus musculus GN=Emg1 PE=1 SV=1	Emg1	0.516285	-0.0778022	0.155	0,0101195952161914	2	3	1	2	1	1	244	26957	8,91	0.897	0.998	105.4	94.6	100.1	99.9	1	1	1	1	0	0	1
G5E8N7	High	Master Protein	Bifunctional polynucleotide phosphatase/kinase OS=Mus musculus GN=Pnkp PE=1 SV=1	Pnkp	0.660569	1.99621	0.155	0	5	4	2	4	2	1	522	57179	7,88	0.451	7.528	137.9	62.1	23.5	176.5	1	2	1	2	0	2	2
Q62383	High	Master Protein	Transcription elongation factor SPT6 OS=Mus musculus GN=Supt6h PE=1 SV=2	Supt6h	0.363679	0.399991	0.157	0	16716192223465	4	6	7	6	1	1726	198962	4,93	1.625	1.014	76.2	123.8	99.3	100.7	4	5	2	2	0	1	6
E9Q166	High	Master Protein	Protein Atad2b OS=Mus musculus GN=Atad2b PE=1 SV=1	Atad2b	0.112286	-0.768568	0.159	0	12	4	4	6	4	1	1460	164621	6,96	0.48	0.694	135.1	64.9	118.1	81.9	4	4	1	1	0	2	4
Q61990	High	Master Protein	Poly(rC)-binding protein 2 OS=Mus musculus GN=Pcbp2 PE=1 SV=1	Pcbp2	NA	NA	1512	0	24	13	4	18	1	1	362	38197	6,79	NA	NA	NA	NA	NA	NA	NA	NA	NA	NA	0	20	4
Q61466	High	Master Protein	SWI/SNF-related matrix-associated actin-dependent regulator of chromatin subfamily D member 1 OS=Mus musculus GN=Smarcd1 PE=1 SV=3	Smarcd1	0.173383	2.41197	0.16	0	7	5	2	4	2	1	515	58208	9,25	2.057	8.587	65.4	134.6	20.9	179.1	2	2	1	1	0	4	2
P97358	High	Master Protein	TATA box-binding protein-associated factor RNA polymerase I subunit B OS=Mus musculus GN=Taf1b PE=1 SV=2	Taf1b	0.214877	4.10522	0.16	0	5	4	2	3	2	1	586	67,91	8,03	2.421	32	58.5	141.5	NA	200	1	1	NA	1	0	16826651096344	2
Q3U1J4	High	Master Protein	DNA damage-binding protein 1 OS=Mus musculus GN=Ddb1 PE=1 SV=2	Ddb1	0.383825	0.614003	0.163	0	9	3	4	7	4	1	1140	126772	5,26	0.991	2.07	100.4	99.6	65.1	134.9	3	3	1	2	0	0	4
Q9JL35	High	Master Protein	High mobility group nucleosome-binding domain-containing protein 5 OS=Mus musculus GN=Hmgn5 PE=1 SV=2	Hmgn5	0.0251018	-4.25154	0.166	0	6	5	2	3	2	1	406	45317	4,37	0.058	0.047	189	11	191	9	2	2	1	1	0	6	2
Q8K339	High	Master Protein	DNA/RNA-binding protein KIN17 OS=Mus musculus GN=Kin PE=1 SV=1	Kin	0.0504397	-0.548987	0.166	0	4	7	2	2	2	1	391	44694	9,04	0.671	0.696	119.7	80.3	117.9	82.1	1	1	1	1	0	0	2
Q99PT1	Medium	Master Protein	Rho GDP-dissociation inhibitor 1 OS=Mus musculus GN=Arhgdia PE=1 SV=3	Arhgdia	0.100443	0.884793	0.166	0,0287523080981271	1	7	1	3	1	1	204	23393	5,2	2.181	1.512	62.9	137.1	79.6	120.4	1	1	1	1	0	0	1
O35280	High	Master Protein	Serine/threonine-protein kinase Chk1 OS=Mus musculus GN=Chek1 PE=1 SV=2	Chek1	0.0280356	2.0917	0.166	0	6	4	2	3	2	1	476	54347	8,18	3.943	4.582	40.5	159.5	35.8	164.2	1	1	1	2	0	0	2
Q3U7P4	Medium	Master Protein	Putative uncharacterized protein OS=Mus musculus GN=Hn1l PE=2 SV=1	Hn1l	0.00908163	5	0.166	0,0101195952161914	2	7	1	2	1	1	190	20,08	8,13	32	32	NA	200	NA	200	NA	1	NA	1	0	0	1
Q61687	High	Master Protein	Transcriptional regulator ATRX OS=Mus musculus GN=Atrx PE=1 SV=3	Atrx	0.0263836	-2.1078	0.169	0	20	3	8	11	8	1	2476	278414	6,68	0.241	0.223	161.1	38.9	163.6	36.4	5	5	4	4	0	8	8
Q3TUQ5	High	Master Protein	Pinin OS=Mus musculus GN=Pnn PE=1 SV=1	Pnn	0.149513	-1.48803	0.17	0	5	2	3	3	3	1	726	82455	7,01	0.188	0.525	168.3	31.7	131.1	68.9	1	1	1	1	0	0	3
Q3THK7	High	Master Protein	GMP synthase [glutamine-hydrolyzing] OS=Mus musculus GN=Gmps PE=1 SV=2	Gmps	0.727932	0.103665	0.17	0	10086419608705	5	3	11	3	1	693	76675	6,73	1.243	0.906	89.2	110.8	104.9	95.1	3	3	2	3	0	13	3
Q569Z6	High	Master Protein	Thyroid hormone receptor-associated protein 3 OS=Mus musculus GN=Thrap3 PE=1 SV=1	Thrap3	0.0263836	-1.71549	0.172	0	14	4	3	6	2	1	951	108114	10,17	0.31	0.299	152.7	47.3	153.9	46.1	2	2	1	1	0	10	3
Q04692	High	Master Protein	SWI/SNF-related matrix-associated actin-dependent regulator of chromatin subfamily A containing DEAD/H box 1 OS=Mus musculus GN=Smarcad1 PE=1 SV=2	Smarcad1	0.123208	0.311503	0.172	0	9	3	3	6	3	1	1021	116378	5,68	1.178	1.304	91.8	108.2	86.8	113.2	3	3	1	1	0	4	3
Q9WUV0	High	Master Protein	Origin recognition complex subunit 5 OS=Mus musculus GN=Orc5 PE=2 SV=1	Orc5	0.344663	1.8922	0.172	0	4	4	2	3	2	1	435	50185	8,06	6.34	1.084	27.2	172.8	96	104	1	1	1	1	0	2	2
Q6ZQL4	High	Master Protein	WD repeat-containing protein 43 OS=Mus musculus GN=Wdr43 PE=2 SV=2	Wdr43	0.135177	-0.903738	0.174	0	9	2	2	3	2	1	677	75334	5,38	0.672	0.397	119.6	80.4	143.2	56.8	1	1	1	1	0	4	2
P02798	High	Master Protein	Metallothionein-2 OS=Mus musculus GN=Mt2 PE=1 SV=2	Mt2	NA	NA	1154	0,00916271721958926	32466467873585	19672131147541	1	1	1	1	61	6,11	7,83	NA	32	NA	NA	NA	200	NA	NA	NA	1	0	0	1
Q3TAH3	High	Master Protein	Putative uncharacterized protein OS=Mus musculus GN=Npm3 PE=2 SV=1	Npm3	NA	NA	1154	0	9	8	1	3	1	1	175	19041	4,82	NA	0.873	NA	NA	106.8	93.2	NA	NA	2	2	0	2	1
Q61584	High	Master Protein	Fragile X mental retardation syndrome-related protein 1 OS=Mus musculus GN=Fxr1 PE=1 SV=2	Fxr1	0.323832	-0.266212	0.174	0	11103174791144	5	3	5	3	1	677	76175	6,98	0.961	0.702	102	98	117.5	82.5	3	3	2	2	0	4	3
B9EKS2	High	Master Protein	Jumonji domain containing 1B OS=Mus musculus GN=Kdm3b PE=1 SV=1	Kdm3b	0.0509381	1.00827	0.175	0	21	5	7	10	7	1	1762	191,34	7,23	2.229	1.794	61.9	138.1	71.6	128.4	5	6	2	3	0	12098165512085	7
E9QAZ2	High	Master Protein	Ribosomal protein L15 OS=Mus musculus GN=Gm10020 PE=3 SV=1	Gm10020	0.0407956	-1.35476	0.179	0,00916271721958926	2	4	1	2	1	1	204	24062	11,58	0.344	0.438	148.8	51.2	139.1	60.9	1	1	1	1	0	0	1
P47963	High	Master Protein	60S ribosomal protein L13 OS=Mus musculus GN=Rpl13 PE=1 SV=3	Rpl13	0.0290774	-1.24127	0.179	0,00916271721958926	3	5	1	3	1	1	211	24291	11,55	0.408	0.438	142	58	139.1	60.9	1	1	1	1	0	0	1
Q9R0P4	High	Master Protein	Small acidic protein OS=Mus musculus GN=Smap PE=1 SV=1	Smap	NA	NA	1154	0	8	22	2	3	2	1	181	20034	4,82	NA	0.708	NA	NA	117.1	82.9	NA	NA	1	1	0	2	2
Q06180	High	Master Protein	Tyrosine-protein phosphatase non-receptor type 2 OS=Mus musculus GN=Ptpn2 PE=1 SV=2	Ptpn2	0.0290774	1.64131	0.179	0	6	5	2	3	2	1	406	47,33	8,37	2.889	3.35	51.4	148.6	46	154	1	1	2	2	0	3	2
B9EIG6	High	Master Protein	Pogo transposable element with ZNF domain OS=Mus musculus GN=Pogz PE=1 SV=1	Pogz	0.119535	-0.700169	0.182	0	14	49680624556423	4	8	4	1	1409	154812	7,52	0.723	0.508	116.1	83.9	132.7	67.3	2	2	1	1	0	8	4
Q6AXC6	High	Master Protein	Probable ATP-dependent DNA helicase DDX11 OS=Mus musculus GN=Ddx11 PE=1 SV=1	Ddx11	0.218786	0.935837	0.182	0	12	5	4	5	4	1	880	98666	6,87	2.556	1.27	56.2	143.8	88.1	111.9	2	3	1	1	0	2	4
G5E870	High	Master Protein	E3 ubiquitin-protein ligase TRIP12 OS=Mus musculus GN=Trip12 PE=1 SV=1	Trip12	0.0446013	1.02715	0.184	0	24903288823173	4	8	20	8	1	2025	223988	8,35	1.854	2.222	70.1	129.9	62.1	137.9	6	7	5	7	0	19	8
Q571F9	High	Master Protein	MKIAA4115 protein (Fragment) OS=Mus musculus GN=G3bp1 PE=2 SV=1	G3bp1	0.037402	-0.974262	0.186	0	52192644397464	5	2	8	2	1	505	56121	6,46	0.478	0.54	135.3	64.7	129.9	70.1	1	1	1	1	0	0	2
Q9CX22	High	Master Protein	Putative uncharacterized protein OS=Mus musculus GN=Cfl1 PE=2 SV=1	Cfl1	NA	NA	1031	0	15254990692807	13	2	9	2	1	229	24,78	8,34	0.747	NA	114.4	85.6	NA	NA	2	2	NA	NA	0	10	2
Q8R323	High	Master Protein	Replication factor C subunit 3 OS=Mus musculus GN=Rfc3 PE=1 SV=1	Rfc3	0.256562	-0.264478	0.186	0	4	5	2	3	2	1	356	40,5	8,38	0.737	0.928	115.2	84.8	103.7	96.3	1	1	2	2	0	3	2
Q3TDF8	High	Master Protein	Putative uncharacterized protein OS=Mus musculus GN=Etf1 PE=2 SV=1	Etf1	0.0283224	1.28718	0.186	0	5	4	2	4	2	1	437	48973	5,71	2.458	2.423	57.8	142.2	58.4	141.6	1	2	2	2	0	0	2
Q924W5	High	Master Protein	Structural maintenance of chromosomes protein 6 OS=Mus musculus GN=Smc6 PE=1 SV=1	Smc6	0.106272	2.21677	0.191	0	14	5	6	8	6	1	1097	127118	7,17	6.718	2.579	25.9	174.1	55.9	144.1	4	5	1	1	0	33930481672287	6
Q8K019	High	Master Protein	Bcl-2-associated transcription factor 1 OS=Mus musculus GN=Bclaf1 PE=1 SV=2	Bclaf1	0.0728358	-1.662	0.194	0	8	4	3	5	2	1	919	105939	9,99	0.225	0.407	163.3	36.7	142.1	57.9	3	3	1	1	1	1	3
Q3TL53	High	Master Protein	40S ribosomal protein S6 OS=Mus musculus PE=2 SV=1	NA	0.0496316	-1.074	0.194	0,00916271721958926	31322379753498	3	1	2	1	1	249	28664	10,77	0.528	0.422	130.9	69.1	140.7	59.3	1	1	1	1	0	0	1
P00375	Medium	Master Protein	Dihydrofolate reductase OS=Mus musculus GN=Dhfr PE=1 SV=3	Dhfr	0.0921349	0.592158	0.194	0,0139442231075697	1	53475935828877	1	2	1	1	187	21592	8,53	1.349	1.666	85.1	114.9	75	125	1	1	1	1	0	0	1
Q3THK3	High	Master Protein	General transcription factor IIF subunit 1 OS=Mus musculus GN=Gtf2f1 PE=1 SV=2	Gtf2f1	0.0413514	0.867106	0.194	0	5	5	2	3	2	1	508	57206	7,01	1.714	1.934	73.7	126.3	68.2	131.8	2	2	1	1	0	2	2
Q3V214	High	Master Protein	DNA-directed RNA polymerases I, II, and III subunit RPABC1 OS=Mus musculus GN=Polr2e PE=1 SV=1	Polr2e	0.0356511	1.19724	0.194	0,00916271721958926	2	4	1	2	1	1	210	24555	5,95	2.131	2.455	63.9	136.1	57.9	142.1	1	1	1	1	0	0	1
O88708	High	Master Protein	Origin recognition complex subunit 4 OS=Mus musculus GN=Orc4 PE=1 SV=2	Orc4	0.141604	1.52607	0.194	0	7	5	2	3	2	1	433	49,95	7,15	4.001	1.759	40	160	72.5	127.5	2	2	1	1	0	42257513999939	2
E9Q7G0	High	Master Protein	Protein Numa1 OS=Mus musculus GN=Numa1 PE=1 SV=1	Numa1	0.118447	0.466236	0.2	0	37	5	10	16	10	1	2094	235487	5,87	1.518	1.245	79.4	120.6	89.1	110.9	4	4	4	5	0	19	10
G5E8N5	High	Master Protein	L-lactate dehydrogenase OS=Mus musculus GN=Ldha PE=1 SV=1	Ldha	0.0570001	-0.663145	0.202	0	6	6	2	3	2	1	361	39733	8,35	0.587	0.676	126	74	119.3	80.7	1	1	2	2	0	2	2
Q80Y84	High	Master Protein	Lysine-specific demethylase 5B OS=Mus musculus GN=Kdm5b PE=1 SV=1	Kdm5b	0.0263836	1.71017	0.204	0	19	4	7	12	7	1	1544	175442	6,43	3.222	3.322	47.4	152.6	46.3	153.7	2	3	3	4	0	7	7
Q8BLH7	High	Master Protein	HIRA-interacting protein 3 OS=Mus musculus GN=Hirip3 PE=1 SV=1	Hirip3	0.196484	-0.676918	0.205	0	70846914020057	64891846921797	3	4	3	1	601	65176	7,84	0.459	0.792	137.1	62.9	111.6	88.4	1	1	2	2	0	3	3
A6PWY4	High	Master Protein	WD repeat-containing protein 76 OS=Mus musculus GN=Wdr76 PE=1 SV=1	Wdr76	0.0340018	2.38004	0.205	0	8	5	3	5	3	1	622	68964	9,36	6.065	4.346	28.3	171.7	37.4	162.6	1	3	2	2	0	39140191078186	3
Q5NBY9	High	Master Protein	Protein Patz1 OS=Mus musculus GN=Patz1 PE=1 SV=1	Patz1	0.186042	4.12644	0.205	0	5	5	3	3	3	1	687	74072	8,35	2.931	32	50.9	149.1	NA	200	1	1	NA	1	0	0	3
E9PVX6	High	Master Protein	Protein Mki67 OS=Mus musculus GN=Mki67 PE=1 SV=1	Mki67	0.0369438	-0.83779	0.206	0	42	6	10	25	10	1	3177	350,65	9,72	0.538	0.581	130	70	126.5	73.5	4	4	7	8	0	20	10
Q6P5D8	High	Master Protein	Structural maintenance of chromosomes flexible hinge domain-containing protein 1 OS=Mus musculus GN=Smchd1 PE=1 SV=2	Smchd1	0.0540111	-0.644984	0.212	0	33	5	9	15	9	1	2007	225506	7,24	0.676	0.603	119.4	80.6	124.7	75.3	8	8	3	3	0	8	9
Q3TZP3	High	Master Protein	Putative uncharacterized protein OS=Mus musculus GN=Mta2 PE=2 SV=1	Mta2	0.110238	-0.405451	0.212	0	12	6	4	7	4	1	668	75045	9,72	0.812	0.698	110.4	89.6	117.8	82.2	4	4	2	2	0	8	4
Q3ULN2	High	Master Protein	General transcription factor IIB OS=Mus musculus GN=Gtf2b PE=1 SV=1	Gtf2b	0.316786	-0.117944	0.212	0	7	9	2	3	2	1	316	34797	8,35	0.899	0.944	105.3	94.7	102.9	97.1	2	2	1	1	0	5	2
A0A0R4J187	High	Master Protein	X-ray repair cross-complementing protein 6 OS=Mus musculus GN=Xrcc6 PE=1 SV=1	Xrcc6	0.243456	0.254594	0.212	0	9	5	3	4	3	1	608	69442	6,52	1.081	1.305	96.1	103.9	86.8	113.2	2	2	2	2	0	6	3
Q3UVN5	High	Master Protein	Putative uncharacterized protein OS=Mus musculus GN=Nsfl1c PE=2 SV=1	Nsfl1c	0.380453	4.04243	0.212	0	8	7	2	2	2	1	372	40929	5,2	32	0.955	NA	200	102.3	97.7	NA	1	1	1	0	4	2
Q8CFI2	Medium	Master Protein	Ubiquitin-conjugating enzyme E2 R1 OS=Mus musculus GN=Cdc34 PE=1 SV=1	Cdc34	0.00908163	5	0.212	0,0110754881958613	2	4	1	2	1	1	235	26605	4,56	32	32	NA	200	NA	200	NA	1	NA	1	0	0	1
E0CZ72	High	Master Protein	Kinesin-like protein OS=Mus musculus GN=Kif2a PE=1 SV=1	Kif2a	0.0369438	0.929791	0.216	0	11	6	4	6	4	1	743	83808	6,42	1.814	1.996	71.1	128.9	66.8	133.2	4	4	1	1	0	2	4
Q8CG46	High	Master Protein	Structural maintenance of chromosomes protein 5 OS=Mus musculus GN=Smc5 PE=1 SV=1	Smc5	0.0736699	2.56194	0.218	0	17	5	6	8	6	1	1101	128733	8,56	3.502	8.308	44.4	155.6	21.5	178.5	3	5	1	2	0	9	6
P56546-2	High	Master Protein	Isoform 2 of C-terminal-binding protein 2 OS=Mus musculus GN=Ctbp2	Ctbp2	0.0280356	1.83734	0.22	0	16	48582995951417	4	8	4	1	988	107,06	7,62	3.77	3.377	41.9	158.1	45.7	154.3	3	4	3	3	0	9	4
Q9WV03	High	Master Protein	Protein FAM50A OS=Mus musculus GN=Fam50a PE=1 SV=1	Fam50a	0.155386	1.15186	0.222	0	5	6	2	3	2	1	339	40227	6,83	1.501	2.943	80	120	50.7	149.3	2	2	1	1	0	0	2
Q9ESU1	High	Master Protein	Integrase interactor 1 OS=Mus musculus GN=Smarcb1 PE=2 SV=1	Smarcb1	0.28327	4.07185	0.222	0	5	7	2	3	2	1	385	44129	6,23	1.634	32	75.9	124.1	NA	200	1	2	NA	1	0	1	2
F6ZBR8	High	Master Protein	Protein Wiz (Fragment) OS=Mus musculus GN=Wiz PE=1 SV=1	Wiz	0.0706991	-0.910502	0.224	0	12099546050162	5	5	7	5	1	973	104505	9,41	0.457	0.607	137.2	62.8	124.5	75.5	2	2	4	4	0	1	5
Q3THB0	High	Master Protein	Putative uncharacterized protein OS=Mus musculus GN=Eif4b PE=2 SV=1	Eif4b	0.0340018	-1.04246	0.233	0	7	3	3	3	3	1	611	68815	5,73	0.464	0.507	136.6	63.4	132.7	67.3	1	1	1	1	0	35912754535675	3
Q3V117	High	Master Protein	ATP-citrate synthase OS=Mus musculus GN=Acly PE=1 SV=1	Acly	0.9839	0.00863031	0.233	0	15	5	5	8	5	1	1101	120718	7,44	0.92	1.092	104.2	95.8	95.6	104.4	3	4	2	3	0	20965895652771	5
B2RS19	High	Master Protein	Max protein OS=Mus musculus GN=Max PE=1 SV=1	Max	0.191762	1.10668	0.233	0,00812407680945347	3	6,25	1	3	1	1	160	18234	6,3	2.922	1.385	51	149	83.9	116.1	1	1	1	1	0	2	1
Q4FZE6	Medium	Master Protein	40S ribosomal protein S7 OS=Mus musculus GN=Rps7 PE=1 SV=1	Rps7	0.42645	1.82436	0.233	0,0108859993952223	24087127349415	4	1	3	1	1	194	22113	10,1	6.212	0.871	27.7	172.3	106.9	93.1	1	1	1	1	0	1	1
P10922	High	Master Protein	Histone H1.0 OS=Mus musculus GN=H1f0 PE=2 SV=4	H1f0	NA	NA	0.931	0	4	11	2	2	2	1	194	20848	10,9	NA	0.037	NA	NA	192.8	7.2	NA	NA	2	2	0	23913996219635	2
Q571L5	High	Master Protein	MKIAA4065 protein (Fragment) OS=Mus musculus GN=Ezh2 PE=2 SV=1	Ezh2	0.0506997	2.35614	0.239	0	9	3	4	12	4	1	779	88466	7,58	6.518	3.722	26.6	173.4	42.4	157.6	1	2	2	3	0	3	4
Q8CG47	High	Master Protein	Structural maintenance of chromosomes protein 4 OS=Mus musculus GN=Smc4 PE=1 SV=1	Smc4	0.481296	-0.318326	0.242	0	23977683290013	5	7	11	7	1	1286	146803	7,3	1.113	0.491	94.7	105.3	134.1	65.9	3	3	3	3	0	9	7
O88508	High	Master Protein	DNA (cytosine-5)-methyltransferase 3A OS=Mus musculus GN=Dnmt3a PE=1 SV=2	Dnmt3a	0.0263836	-3.47393	0.245	0	19	7	4	10	4	1	908	101607	6,65	0.101	0.079	181.7	18.3	185.4	14.6	4	4	3	3	0	8	4
A2AQ19	High	Master Protein	RNA polymerase-associated protein RTF1 homolog OS=Mus musculus GN=Rtf1 PE=1 SV=1	Rtf1	0.755334	0.110363	0.245	0	11	6	4	4	4	1	715	80748	8,16	1.277	0.882	87.8	112.2	106.3	93.7	1	1	2	2	0	6	4
E9QAE4	High	Master Protein	Histone-lysine N-methyltransferase OS=Mus musculus GN=Nsd1 PE=1 SV=1	Nsd1	0.0490493	2.56108	0.245	0	45	6	14	23	14	1	2691	296178	8,13	4.243	7.56	38.1	161.9	23.4	176.6	4	9	1	4	0	21	14
Q920F6	High	Master Protein	Structural maintenance of chromosomes protein 1B OS=Mus musculus GN=Smc1b PE=1 SV=1	Smc1b	0.0114401	4.94589	0.245	0	20	5	7	12	5	1	1248	144423	7,12	29.644	32	6.5	193.5	NA	200	1	2	NA	4	0	7	7
Q9DB05	High	Master Protein	Alpha-soluble NSF attachment protein OS=Mus musculus GN=Napa PE=1 SV=1	Napa	0.00908163	5	0.245	0	4	7	2	2	2	1	295	33168	5,45	32	32	NA	200	NA	200	NA	1	NA	1	0	0	2
Q3UAG2	High	Master Protein	6-phosphogluconate dehydrogenase, decarboxylating OS=Mus musculus GN=Pgd PE=2 SV=1	Pgd	0.237431	0.444667	0.25	0	10	7	3	5	3	1	483	53212	7,23	1.121	1.601	94.3	105.7	76.9	123.1	3	3	2	2	0	5	3
Q497E9	Medium	Master Protein	40S ribosomal protein S8 OS=Mus musculus GN=Rps8 PE=1 SV=1	Rps8	0.119535	-1.6529	0.259	0,0101195952161914	2	5	1	2	1	1	208	24,19	10,32	0.456	0.18	137.3	62.7	169.5	30.5	1	1	1	1	0	0	1
B2CY77	High	Master Protein	Laminin receptor (Fragment) OS=Mus musculus GN=Rpsa PE=2 SV=1	Rpsa	NA	NA	0.848	0	12	13	3	4	3	1	295	32829	4,87	NA	0.906	NA	NA	104.9	95.1	NA	NA	2	2	0	4	3
Q3TJG6	Medium	Master Protein	Putative uncharacterized protein OS=Mus musculus GN=Ptges3 PE=2 SV=1	Ptges3	0.11477	0.347099	0.259	0,0101195952161914	2	5	1	3	1	1	160	18735	4,55	1.199	1.345	90.9	109.1	85.3	114.7	1	1	1	1	0	3	1
P62141	High	Master Protein	Serine/threonine-protein phosphatase PP1-beta catalytic subunit OS=Mus musculus GN=Ppp1cb PE=1 SV=3	Ppp1cb	0.575626	0.798673	0.259	0	5	6	2	4	1	1	327	37163	6,19	2.726	0.753	53.7	146.3	114.1	85.9	1	1	1	1	0	0	2
Q9WU62	High	Master Protein	Inner centromere protein OS=Mus musculus GN=Incenp PE=1 SV=2	Incenp	0.0282748	1.87007	0.265	0	14	6	5	8	5	1	880	101147	9,55	3.414	3.897	45.3	154.7	40.8	159.2	3	3	1	1	0	3	5
A0A0R4J1I3	High	Master Protein	Menin OS=Mus musculus GN=Men1 PE=1 SV=1	Men1	0.0282748	1.39259	0.266	0	12	8	4	8	4	1	617	68023	6,39	2.561	2.69	56.2	143.8	54.2	145.8	2	2	1	1	0	59733544588089	4
Q3TCP5	High	Master Protein	Putative uncharacterized protein OS=Mus musculus GN=Ezr PE=2 SV=1	Ezr	0.141604	1.96791	0.266	0	11	5	3	5	3	1	586	69363	6,3	5.789	2.035	29.5	170.5	65.9	134.1	1	3	1	1	0	3	3
Q80X41	High	Master Protein	Serine/threonine-protein kinase VRK1 OS=Mus musculus GN=Vrk1 PE=1 SV=2	Vrk1	0.178428	-1.32916	0.269	0	7	9	3	5	3	1	440	49709	8,94	0.593	0.203	125.5	74.5	166.3	33.7	1	2	1	1	0	0	3
A3KG93	High	Master Protein	Lysine-specific histone demethylase 1A OS=Mus musculus GN=Kdm1a PE=1 SV=1	Kdm1a	0.0559479	1.71984	0.271	0	13	6	5	7	5	1	873	94,6	6,25	4.018	2.57	39.9	160.1	56	144	1	1	1	1	0	5	5
K4DI59	High	Master Protein	DNA ligase OS=Mus musculus GN=Lig3 PE=1 SV=1	Lig3	0.489937	-0.086201	0.272	0	19	6	6	12	6	1	1016	113087	8,98	0.888	0.996	105.9	94.1	100.2	99.8	4	4	5	5	0	4	6
Q3UJQ2	High	Master Protein	Putative uncharacterized protein (Fragment) OS=Mus musculus GN=Hmgcs1 PE=2 SV=1	Hmgcs1	NA	NA	0.778	0	4	17	1	1	1	1	105	11795	5,92	NA	NA	NA	NA	NA	NA	NA	NA	NA	NA	0	2	1
P63028	High	Master Protein	Translationally-controlled tumor protein OS=Mus musculus GN=Tpt1 PE=1 SV=1	Tpt1	NA	NA	0.778	0	5	7	1	2	1	1	172	19,45	4,86	0.934	NA	103.4	96.6	NA	NA	1	1	NA	NA	0	0	1
Q9DB42	High	Master Protein	Zinc finger protein 593 OS=Mus musculus GN=Znf593 PE=1 SV=2	Znf593	NA	NA	0.778	0	5	19	2	2	2	1	134	15138	9,55	NA	0.681	NA	NA	119	81	NA	NA	1	1	0	2	2
P63101	High	Master Protein	14-3-3 protein zeta/delta OS=Mus musculus GN=Ywhaz PE=1 SV=1	Ywhaz	0.607877	0.172488	0.274	0	4	10	2	2	2	1	245	27754	4,79	1.339	0.915	85.5	114.5	104.4	95.6	1	1	1	1	0	1	2
D3Z7I0	High	Master Protein	General transcription factor 3C polypeptide 2 OS=Mus musculus GN=Gtf3c2 PE=1 SV=1	Gtf3c2	0.0706991	0.443076	0.284	0	12	6	5	6	5	1	950	104653	6,71	1.308	1.411	86.7	113.3	82.9	117.1	1	1	3	3	0	2	5
Q9D0T1	High	Master Protein	NHP2-like protein 1 OS=Mus musculus GN=Snu13 PE=1 SV=4	Snu13	0.860215	0.0503276	0.292	0,00812407680945347	3	9375	1	5	1	1	128	14165	8,46	1.518	0.553	79.4	120.6	128.7	71.3	1	1	1	1	0	5	1
Q64213	High	Master Protein	Splicing factor 1 OS=Mus musculus GN=Sf1 PE=1 SV=6	Sf1	0.742275	0.248535	0.292	0	72013866405782	3	2	3	2	1	653	70358	8,98	0.794	1.582	111.5	88.5	77.5	122.5	2	2	1	1	0	4	2
Q9WVA3	High	Master Protein	Mitotic checkpoint protein BUB3 OS=Mus musculus GN=Bub3 PE=1 SV=2	Bub3	0.104598	1.26813	0.292	0	4	7	2	3	2	1	326	36931	6,84	3.052	1.765	49.4	150.6	72.3	127.7	1	1	1	1	0	1	2
A0A068BFR6	High	Master Protein	Kinesin-like protein OS=Mus musculus GN=Kifc1 PE=2 SV=1	Kifc1	0.0286776	3.26424	0.292	0	12785229216551	8	5	7	5	1	674	74065	8,72	8.011	11.205	22.2	177.8	16.4	183.6	2	2	1	2	0	3	5
P60521	High	Master Protein	Gamma-aminobutyric acid receptor-associated protein-like 2 OS=Mus musculus GN=Gabarapl2 PE=1 SV=1	Gabarapl2	0.00908163	4.99193	0.292	0,00916271721958926	3	94017094017094	1	2	1	1	117	13658	8,1	32	31.643	NA	200	6.1	193.9	NA	1	1	1	0	19309309720993	1
Q571M2	High	Master Protein	MKIAA4025 protein (Fragment) OS=Mus musculus GN=Hspa4 PE=2 SV=1	Hspa4	0.712209	-0.0892673	0.297	0	25	9	7	11	7	1	930	103195	5,88	0.481	1.399	135	65	83.4	116.6	4	4	3	3	0	18	7
Q3UYQ4	High	Master Protein	Putative uncharacterized protein OS=Mus musculus GN=Api5 PE=2 SV=1	Api5	0.0580082	-0.449099	0.301	0	12	6	3	5	3	1	524	59,01	7,34	0.725	0.74	115.9	84.1	114.9	85.1	3	3	1	1	0	2	3
Q3URS2	High	Master Protein	Zinc finger and SCAN domain containing protein 4F OS=Mus musculus GN=Zscan4f PE=2 SV=2	Zscan4f	0.00908163	5	0.304	0	8	9	3	3	3	1	506	57611	6,71	32	32	NA	200	NA	200	NA	2	NA	1	0	2	3
F8VQD1	High	Master Protein	Protein polybromo-1 OS=Mus musculus GN=Pbrm1 PE=1 SV=1	Pbrm1	0.350139	-0.231922	0.308	0	34	6	10	18	10	1	1704	194591	7,02	0.976	0.727	101.2	98.8	115.8	84.2	7	7	4	5	0	13	10
Q3UAY3	High	Master Protein	Putative uncharacterized protein OS=Mus musculus GN=Gtf3c4 PE=2 SV=1	Gtf3c4	0.162265	0.414136	0.308	0	19749415247751	11	7	10	7	1	817	91535	6,79	1.178	1.487	91.8	108.2	80.4	119.6	1	1	5	6	0	8	7
Q64127	High	Master Protein	Transcription intermediary factor 1-alpha OS=Mus musculus GN=Trim24 PE=1 SV=1	Trim24	0.0290774	2.92714	0.308	0	22	8	7	12	7	1	1051	116583	7,06	6.377	8.835	27.1	172.9	20.3	179.7	4	6	2	5	0	15	7
Q3UMQ2	High	Master Protein	Putative uncharacterized protein OS=Mus musculus GN=Dr1 PE=2 SV=1	Dr1	NA	NA	0.668	0	4	11	2	2	2	1	176	19453	4,75	1.011	NA	99.5	100.5	NA	NA	2	2	NA	NA	0	0	2
A2AMU9	High	Master Protein	Mrto4 protein OS=Mus musculus GN=Mrto4 PE=1 SV=1	Mrto4	0.0588738	-1.04246	0.311	0,00916271721958926	3	7	2	3	2	1	239	27528	8,54	0.554	0.417	128.7	71.3	141.2	58.8	2	2	1	1	0	0	2
Q8R2T8	High	Master Protein	General transcription factor 3C polypeptide 5 OS=Mus musculus GN=Gtf3c5 PE=2 SV=2	Gtf3c5	0.745407	0.442545	0.311	0	8	10	4	4	4	1	520	60463	6,73	2.021	0.697	66.2	133.8	117.9	82.1	1	2	1	1	0	0	4
Q8C9G3	High	Master Protein	Putative uncharacterized protein OS=Mus musculus GN=Orc1 PE=2 SV=1	Orc1	0.112286	0.818032	0.314	0	20	8	7	10	7	1	840	95071	9,1	1.441	2.085	81.9	118.1	64.8	135.2	5	5	2	3	0	10	7
Q9JMD0	High	Master Protein	BUB3-interacting and GLEBS motif-containing protein ZNF207 OS=Mus musculus GN=Znf207 PE=1 SV=1	Znf207	NA	NA	0.668	0,00812407680945347	3	5	2	2	2	1	495	52758	9,1	0.08	NA	185.2	14.8	NA	NA	1	1	NA	NA	0	0	2
A6ZI44	High	Master Protein	Fructose-bisphosphate aldolase OS=Mus musculus GN=Aldoa PE=1 SV=1	Aldoa	0.0712002	0.919531	0.318	0	10	7	3	4	3	1	418	45092	7,91	1.626	2.157	76.2	123.8	63.3	136.7	2	2	1	2	0	4	3
Q9DAU9	High	Master Protein	Zinc finger protein 654 OS=Mus musculus GN=Znf654 PE=1 SV=2	Znf654	0.0615808	2.14143	0.318	0	8	6	3	7	3	1	571	65123	6,25	5.739	3.085	29.7	170.3	49	151	1	2	1	3	0	5	3
A0A0R4J008	High	Master Protein	Histone deacetylase OS=Mus musculus GN=Hdac2 PE=1 SV=1	Hdac2	NA	NA	0.638	0	15	8	3	15	1	1	488	55295	5,91	NA	NA	NA	NA	NA	NA	NA	NA	NA	NA	0	10	3
Q6DFW4	High	Master Protein	Nucleolar protein 58 OS=Mus musculus GN=Nop58 PE=1 SV=1	Nop58	NA	NA	0.638	0	1949709960026	82089552238806	3	9	3	1	536	60305	8,34	0.512	NA	132.3	67.7	NA	NA	3	3	NA	NA	0	13	3
Q91YE5-3	High	Master Protein	Isoform 3 of Bromodomain adjacent to zinc finger domain protein 2A OS=Mus musculus GN=Baz2a	Baz2a	0.0497668	2.42908	0.318	0	32	53968253968254	9	21	9	1	1890	209558	6,51	3.926	6.845	40.6	159.4	25.5	174.5	4	7	3	6	0	28	9
A2A432	High	Master Protein	Cullin-4B OS=Mus musculus GN=Cul4b PE=1 SV=1	Cul4b	0.0286776	1.38239	0.322	0	24	11	8	15	8	1	970	110,63	8,37	2.717	2.497	53.8	146.2	57.2	142.8	3	5	4	5	0	13679191827774	8
Q80UT7	High	Master Protein	Rpl7a protein (Fragment) OS=Mus musculus GN=Rpl7a PE=2 SV=1	Rpl7a	0.140009	-2.32916	0.334	0	4	5	2	2	2	1	270	30455	10,55	0.331	0.067	150.3	49.7	187.4	12.6	1	1	1	1	0	0	2
Q60749	High	Master Protein	KH domain-containing, RNA-binding, signal transduction-associated protein 1 OS=Mus musculus GN=Khdrbs1 PE=1 SV=2	Khdrbs1	0.0282748	-2.23786	0.334	0	9893600585071	4	2	4	2	1	443	48,34	8,72	0.231	0.193	162.5	37.5	167.7	32.3	1	1	2	2	0	0	2
Q8C671	High	Master Protein	Putative uncharacterized protein OS=Mus musculus GN=Srsf2 PE=2 SV=1	Srsf2	0.0263836	-1.64611	0.334	0	8	6	1	4	1	1	254	28983	11,22	0.317	0.322	151.8	48.2	151.3	48.7	1	1	1	1	0	6	1
Q9R1T2	High	Master Protein	SUMO-activating enzyme subunit 1 OS=Mus musculus GN=Sae1 PE=1 SV=1	Sae1	0.056864	-0.655172	0.334	0	70759152041493	8	3	3	3	1	350	38596	5,36	0.678	0.592	119.2	80.8	125.6	74.4	1	1	2	2	0	5	3
D3Z687	High	Master Protein	Protein 0610010K14Rik OS=Mus musculus GN=0610010K14Rik PE=1 SV=2	0610010K14Rik	NA	NA	0.585	0	6	17	2	3	2	1	191	19988	5,66	NA	32	NA	NA	NA	200	NA	NA	NA	1	0	0	2
Q9CQ48	High	Master Protein	NudC domain-containing protein 2 OS=Mus musculus GN=Nudcd2 PE=1 SV=1	Nudcd2	0.410843	-0.271426	0.334	0,00812407680945347	3	7	1	2	1	1	157	17649	5,07	1.016	0.641	99.2	100.8	121.8	78.2	1	1	1	1	0	2	1
Q93092	High	Master Protein	Transaldolase OS=Mus musculus GN=Taldo1 PE=1 SV=2	Taldo1	0.536415	-0.0679388	0.334	0	7	10	3	4	3	1	337	37363	7,03	0.915	0.993	104.4	95.6	100.4	99.6	2	2	1	1	0	5	3
P63168	Medium	Master Protein	Dynein light chain 1, cytoplasmic OS=Mus musculus GN=Dynll1 PE=1 SV=1	Dynll1	NA	NA	0.585	0,026525198938992	1	8	1	1	1	1	89	10359	7,4	1.03	NA	98.5	101.5	NA	NA	1	1	NA	NA	0	0	1
P48024	High	Master Protein	Eukaryotic translation initiation factor 1 OS=Mus musculus GN=Eif1 PE=1 SV=2	Eif1	NA	NA	0.585	0	4	12	1	1	1	1	113	12739	7,44	NA	0.564	NA	NA	127.9	72.1	NA	NA	1	1	0	2	1
Q3ULS2	High	Master Protein	Structural maintenance of chromosomes protein OS=Mus musculus GN=Smc2 PE=2 SV=1	Smc2	0.739026	-0.0603973	0.334	0	30	9	10	15	10	1	1233	139205	8,4	1.096	0.822	95.4	104.6	109.8	90.2	5	5	7	7	0	10	10
P20263	High	Master Protein	POU domain, class 5, transcription factor 1 OS=Mus musculus GN=Pou5f1 PE=1 SV=1	Pou5f1	NA	NA	0.585	0	8	7	3	7	3	1	352	38192	6,42	32	NA	NA	200	NA	NA	NA	1	NA	NA	0	3	3
Q3TFF0	High	Master Protein	Putative uncharacterized protein OS=Mus musculus GN=Dnaja2 PE=2 SV=1	Dnaja2	0.0346192	1.20132	0.334	0	6	4	2	4	2	1	412	45718	6,35	2.147	2.452	63.6	136.4	57.9	142.1	1	1	1	1	0	1	2
Q3V0C5-2	High	Master Protein	Isoform 2 of Ubiquitin carboxyl-terminal hydrolase 48 OS=Mus musculus GN=Usp48	Usp48	0.0728358	1.54597	0.334	0	24	7	7	16	7	1	1080	123645	6,74	3.65	2.19	43	157	62.7	137.3	5	6	5	5	0	12302515745163	7
Q9D1E6	High	Master Protein	Tubulin-folding cofactor B OS=Mus musculus GN=Tbcb PE=1 SV=2	Tbcb	0.34624	4.05063	0.334	0,00916271721958926	3	8	2	4	2	1	244	27368	5,24	1.143	32	93.3	106.7	NA	200	1	2	NA	1	0	0	2
A0A0R4J170	High	Master Protein	Transcription activator BRG1 OS=Mus musculus GN=Smarca4 PE=1 SV=1	Smarca4	0.178833	0.502331	0.343	0	28	6	9	15	9	1	1617	181743	8,07	1.64	1.193	75.8	124.2	91.2	108.8	5	5	4	5	0	11	9
Q8C796	High	Master Protein	REST corepressor 2 OS=Mus musculus GN=Rcor2 PE=1 SV=1	Rcor2	0.0712002	1.42116	0.346	0	12	10	4	9	4	1	523	57872	9,01	2.077	3.279	65	135	46.7	153.3	2	2	4	4	0	5	4
Q5SUS9	High	Master Protein	RNA-binding protein EWS OS=Mus musculus GN=Ewsr1 PE=1 SV=1	Ewsr1	0.0589539	-0.97852	0.35	0	7	3	2	4	2	1	661	68994	9,29	0.574	0.441	127	73	138.8	61.2	2	2	1	1	0	1	2
Q8VCA7	High	Master Protein	Tead3 protein (Fragment) OS=Mus musculus GN=Tead3 PE=2 SV=1	Tead3	0.0567825	-0.72142	0.35	0	6	3	2	5	1	1	481	52796	8,4	0.655	0.558	120.9	79.1	128.4	71.6	2	2	1	1	1	1	2
Q3THS6	High	Master Protein	S-adenosylmethionine synthase isoform type-2 OS=Mus musculus GN=Mat2a PE=1 SV=2	Mat2a	0.248978	4.08568	0.35	0	6	11	3	3	3	1	395	43661	6,48	1.958	32	67.6	132.4	NA	200	2	2	NA	1	0	0	3
Q8VHR5	High	Master Protein	Transcriptional repressor p66-beta OS=Mus musculus GN=Gatad2b PE=1 SV=1	Gatad2b	0.0706991	0.385155	0.354	0	13192720962982	9	4	7	4	1	594	65,37	9,7	1.295	1.317	87.1	112.9	86.3	113.7	3	3	2	2	0	4	4
Q60668	High	Master Protein	Heterogeneous nuclear ribonucleoprotein D0 OS=Mus musculus GN=Hnrnpd PE=1 SV=2	Hnrnpd	0.0566202	-0.458981	0.359	0	8	3	1	8	1	1	355	38,33	7,81	0.73	0.725	115.6	84.4	116	84	1	1	1	1	0	14	1
Q53ZU7	High	Master Protein	Peroxiredoxin 6 OS=Mus musculus GN=Prdx6 PE=2 SV=1	Prdx6	0.117185	2.44467	0.359	0,00812407680945347	3	8	2	3	2	1	224	24855	6,01	8.23	2.658	21.7	178.3	54.7	145.3	1	2	1	1	0	0	2
Q3TJB1	High	Master Protein	Protein Zmym1 OS=Mus musculus GN=Zmym1 PE=1 SV=1	Zmym1	0.0194571	4.88142	0.366	0	25	9	8	18	8	1	983	110347	6,42	26.95	32	7.2	192.8	4.1	195.9	2	5	1	2	0	28	8
F6VW30	High	Master Protein	14-3-3 protein theta (Fragment) OS=Mus musculus GN=Ywhaq PE=1 SV=1	Ywhaq	0.545816	0.0621217	0.369	0	10869115254928	10	2	5	2	1	303	34327	6,38	1.016	1.072	99.2	100.8	96.5	103.5	2	2	1	1	0	9	2
P63037	High	Master Protein	DnaJ homolog subfamily A member 1 OS=Mus musculus GN=Dnaja1 PE=1 SV=1	Dnaja1	0.445289	0.482848	0.369	0	11	15	5	10	5	1	397	44839	7,08	1.851	0.944	70.1	129.9	102.9	97.1	4	4	2	2	0	10	5
Q6ZWX6	High	Master Protein	Eukaryotic translation initiation factor 2 subunit 1 OS=Mus musculus GN=Eif2s1 PE=1 SV=3	Eif2s1	0.304572	1.58688	0.369	0	10	9	3	7	3	1	315	36085	5,08	1.185	4.823	91.5	108.5	34.3	165.7	1	1	2	2	0	9	3
P61965	High	Master Protein	WD repeat-containing protein 5 OS=Mus musculus GN=Wdr5 PE=1 SV=1	Wdr5	0.0647455	2.30685	0.369	0	10	13	3	10	3	1	334	36565	8,27	3.304	6.592	46.5	153.5	26.3	173.7	2	3	2	2	0	8	3
Q4VAI2	High	Master Protein	Acid phosphatase 1, soluble OS=Mus musculus GN=Acp1 PE=2 SV=1	Acp1	NA	NA	0.52	0	66726001927623	11	1	2	1	1	158	18,18	6,74	NA	1.47	NA	NA	81	119	NA	NA	1	1	0	1	1
Q3TE40	High	Master Protein	Replication protein A 32 kDa subunit OS=Mus musculus GN=Rpa2 PE=1 SV=1	Rpa2	NA	NA	0.52	0,00812407680945347	3	12	2	2	2	1	270	29421	5,76	NA	32	NA	NA	NA	200	NA	NA	NA	1	0	0	2
Q99MR6	High	Master Protein	Serrate RNA effector molecule homolog OS=Mus musculus GN=Srrt PE=1 SV=1	Srrt	0.0484851	-0.552156	0.38	0	19	7	7	12	7	1	875	100,39	5,97	0.684	0.68	118.8	81.2	119.1	80.9	5	5	4	4	0	5	7
Q148T0	High	Master Protein	Williams Beuren syndrome chromosome region 22 OS=Mus musculus GN=Wbscr22 PE=2 SV=1	Wbscr22	NA	NA	0.52	0	7	7	1	2	1	1	281	31627	8,88	NA	0.882	NA	NA	106.3	93.7	NA	NA	1	1	0	2	1
Q6ZWN5	High	Master Protein	40S ribosomal protein S9 OS=Mus musculus GN=Rps9 PE=1 SV=3	Rps9	0.107297	-1.77349	0.389	0	4	4	1	3	1	1	194	22578	10,65	0.169	0.416	171	29	141.2	58.8	1	1	1	1	0	0	1
Q3TWW8	High	Master Protein	Serine/arginine-rich splicing factor 6 OS=Mus musculus GN=Srsf6 PE=1 SV=1	Srsf6	0.0551533	-1.31833	0.389	0	9	6	2	7	2	1	339	39002	11,46	0.469	0.333	136.2	63.8	150.1	49.9	2	2	2	2	0	3	2
A0A023T778	High	Master Protein	Mago nashi protein OS=Mus musculus GN=Magohb PE=1 SV=1	Magohb	0.336633	0.22033	0.389	0	6	20	2	3	2	1	148	17299	6,39	1.033	1.297	98.4	101.6	87.1	112.9	2	2	1	1	0	4	2
Q6NZR2	High	Master Protein	Myb/SANT-like DNA-binding domain-containing protein 2 OS=Mus musculus GN=Msantd2 PE=1 SV=1	Msantd2	0.898677	0.60502	0.389	0	15	8	3	10	3	1	559	61323	6,05	0.483	2.559	134.9	65.1	56.2	143.8	2	3	1	2	0	13	3
O54825	High	Master Protein	Bystin OS=Mus musculus GN=Bysl PE=1 SV=3	Bysl	0.358385	0.650765	0.389	0	12	13	4	4	4	1	436	49752	7,78	2.119	1.021	64.1	135.9	99	101	1	1	1	1	0	5	4
Q7TNE3	High	Master Protein	Sperm-associated antigen 7 OS=Mus musculus GN=Spag7 PE=1 SV=1	Spag7	0.256562	1.02184	0.389	0	74948079514399	10	2	3	2	1	227	25905	7,43	2.848	1.213	52	148	90.4	109.6	1	1	2	2	0	3	2
Q3T9L0	High	Master Protein	Putative uncharacterized protein OS=Mus musculus GN=Ddx39 PE=2 SV=1	Ddx39	0.0358535	1.2916	0.389	0	10	6	3	7	1	1	427	49054	5,68	2.244	2.652	61.7	138.3	54.8	145.2	1	1	1	1	0	47432165145874	3
E9QMN5	High	Master Protein	Transcriptional repressor p66 alpha OS=Mus musculus GN=Gatad2a PE=1 SV=1	Gatad2a	0.0286776	1.36849	0.389	0	18	14	6	12	6	1	630	67,42	9,89	2.492	2.672	57.3	142.7	54.5	145.5	3	3	2	3	0	6	6
Q3UBK1	High	Master Protein	Putative uncharacterized protein OS=Mus musculus GN=Morf4l1 PE=2 SV=1	Morf4l1	0.0280356	1.53007	0.389	0	10	9	3	5	3	1	323	37177	9,19	2.963	2.813	50.5	149.5	52.5	147.5	2	3	2	2	0	6	3
A2A654	High	Master Protein	Protein Bptf OS=Mus musculus GN=Bptf PE=1 SV=1	Bptf	0.0540111	1.32567	0.404	0	75	7	20	38	20	1	3036	333022	6,83	2.908	2.105	51.2	148.8	64.4	135.6	12	15	8	9	0	38	20
P97496	High	Master Protein	SWI/SNF complex subunit SMARCC1 OS=Mus musculus GN=Smarcc1 PE=1 SV=2	Smarcc1	0.0407956	1.42143	0.405	0	25	98731884057971	8	14	8	1	1104	122813	5,73	2.345	3.012	59.8	140.2	49.8	150.2	6	6	5	5	0	19	8
Q3TMB3	High	Master Protein	Putative uncharacterized protein OS=Mus musculus GN=Fdps PE=2 SV=1	Fdps	0.0981467	0.575312	0.413	0	8	84985835694051	3	3	3	1	353	40,57	5,66	1.33	1.65	85.8	114.2	75.5	124.5	1	2	1	1	0	3	3
E9QNN1	High	Master Protein	ATP-dependent RNA helicase A OS=Mus musculus GN=Dhx9 PE=1 SV=1	Dhx9	0.0290774	-1.1016	0.419	0	34	78757225433526	9	22	9	1	1384	149596	6,83	0.453	0.479	137.7	62.3	135.2	64.8	10	10	6	6	0	17615030169487	9
Q64152	High	Master Protein	Transcription factor BTF3 OS=Mus musculus GN=Btf3 PE=1 SV=3	Btf3	NA	NA	0.468	0	5	16	2	6	2	1	204	22017	9,52	0.551	NA	128.9	71.1	NA	NA	2	2	NA	NA	0	0	2
P48678	High	Master Protein	Prelamin-A/C OS=Mus musculus GN=Lmna PE=1 SV=2	Lmna	0.144537	4.16776	0.42	0	18	81203007518797	6	16	4	1	665	74193	6,98	32	3.946	NA	200	40.4	159.6	NA	1	1	1	0	14	6
B2RXM7	High	Master Protein	MCG113697 OS=Mus musculus GN=Sarnp PE=1 SV=1	Sarnp	0.140046	-0.293359	0.425	0	6	15	2	3	2	1	210	23518	6,65	0.863	0.769	107.3	92.7	113.1	86.9	2	2	1	1	0	4	2
Q61166	High	Master Protein	Microtubule-associated protein RP/EB family member 1 OS=Mus musculus GN=Mapre1 PE=1 SV=3	Mapre1	NA	NA	0.468	0	6	9	3	4	3	1	268	29997	5,22	NA	1.334	NA	NA	85.7	114.3	NA	NA	2	2	0	0	3
O35047	High	Master Protein	Homologous-pairing protein 2 homolog OS=Mus musculus GN=Psmc3ip PE=1 SV=1	Psmc3ip	0.0729201	1.72923	0.425	0	6	10	2	5	2	1	217	24733	7,4	4.251	2.38	38.1	161.9	59.2	140.8	2	2	2	2	0	6	2
Q3UI84	High	Master Protein	Replication factor C subunit 4 OS=Mus musculus GN=Rfc4 PE=1 SV=1	Rfc4	0.0251018	2.24656	0.425	0	10	10	4	6	4	1	370	40893	8,53	4.82	4.671	34.4	165.6	35.3	164.7	1	3	2	3	0	2	4
Q3TFE5	High	Master Protein	Putative uncharacterized protein OS=Mus musculus GN=Dhx15 PE=2 SV=1	Dhx15	0.0356511	-0.866436	0.431	0	21421339325162	6	5	16	5	1	795	90965	7,44	0.563	0.534	127.9	72.1	130.4	69.6	3	3	4	4	0	16	5
P52624	High	Master Protein	Uridine phosphorylase 1 OS=Mus musculus GN=Upp1 PE=1 SV=2	Upp1	NA	NA	0.468	0	7	11	3	5	3	1	311	34064	6,58	NA	NA	NA	NA	NA	NA	NA	NA	NA	NA	0	0	3
Q8BU22	High	Master Protein	Kinesin-like protein OS=Mus musculus GN=Kif2c PE=2 SV=1	Kif2c	0.0290774	1.78094	0.431	0	17	11	7	10	7	1	721	80962	8,07	3.157	3.716	48.1	151.9	42.4	157.6	3	3	2	3	0	5	7
Q3UPA3	High	Master Protein	Putative uncharacterized protein (Fragment) OS=Mus musculus GN=Gdi2 PE=2 SV=1	Gdi2	0.0764081	1.543	0.433	0	13	9765625	4	6	4	1	512	57,7	7,94	2.151	3.677	63.5	136.5	42.8	157.2	2	2	3	3	0	7	4
Q9CQM9	High	Master Protein	Glutaredoxin-3 OS=Mus musculus GN=Glrx3 PE=1 SV=1	Glrx3	0.230721	0.375735	0.438	0	8	10	3	3	3	1	337	37754	5,59	1.111	1.484	94.8	105.2	80.5	119.5	1	1	2	2	0	2	3
Q7JJ13	High	Master Protein	Bromodomain-containing protein 2 OS=Mus musculus GN=Brd2 PE=1 SV=1	Brd2	0.0570001	0.73292	0.438	0	18	11	5	7	4	1	798	88012	9,13	1.798	1.526	71.5	128.5	79.2	120.8	5	5	1	1	1	2	5
O54941	High	Master Protein	SWI/SNF-related matrix-associated actin-dependent regulator of chromatin subfamily E member 1 OS=Mus musculus GN=Smarce1 PE=1 SV=1	Smarce1	0.730941	0.149259	0.445	0	13	10	4	5	4	1	411	46,61	4,88	1.351	0.867	85.1	114.9	107.1	92.9	4	4	1	1	0	2	4
Q9CSH3	High	Master Protein	Exosome complex exonuclease RRP44 OS=Mus musculus GN=Dis3 PE=1 SV=4	Dis3	0.221265	0.358396	0.45	0	30	10	9	20	9	1	958	108769	7,53	1.45	1.114	81.6	118.4	94.6	105.4	4	4	6	6	0	20301383972168	9
Q3UGQ2	High	Master Protein	Putative uncharacterized protein OS=Mus musculus GN=Pias4 PE=2 SV=1	Pias4	0.0314558	2.23343	0.45	0	13	10	4	12	4	1	507	55565	6,37	5.353	4.052	31.5	168.5	39.6	160.4	3	3	2	3	0	1	4
Q9D0E1	High	Master Protein	Heterogeneous nuclear ribonucleoprotein M OS=Mus musculus GN=Hnrnpm PE=1 SV=3	Hnrnpm	0.0298461	-2.09851	0.458	0	22	9	6	13	6	1	729	77597	8,63	0.262	0.205	158.5	41.5	166	34	6	6	1	1	0	12	6
Q8K298	High	Master Protein	Actin-binding protein anillin OS=Mus musculus GN=Anln PE=1 SV=2	Anln	0.0286776	4.09094	0.459	0	33	15	11	17	11	1	1121	122718	6,98	20.573	13.509	9.3	190.7	13.8	186.2	3	7	4	5	0	15	11
H3BLD9	High	Master Protein	Zinc finger protein 428 OS=Mus musculus GN=Zfp428 PE=1 SV=1	Zfp428	0.0536532	-0.813499	0.468	0,00916271721958926	2	5	1	4	1	1	189	20381	4,23	0.52	0.618	131.6	68.4	123.6	76.4	1	1	1	1	0	0	1
Q3U8B3	High	Master Protein	Putative uncharacterized protein OS=Mus musculus GN=Rpa1 PE=2 SV=1	Rpa1	0.0729201	0.395611	0.468	0	16591488682129	8	6	10	6	1	644	71401	8,18	1.281	1.35	87.7	112.3	85.1	114.9	4	4	1	1	0	4	6
Q6PGB6-4	High	Master Protein	Isoform 4 of N-alpha-acetyltransferase 50 OS=Mus musculus GN=Naa50	Naa50	NA	NA	0.425	0	3	13	2	2	2	1	175	20031	8,4	0.725	NA	115.9	84.1	NA	NA	1	1	NA	NA	0	0	2
Q3TL58	High	Master Protein	Putative uncharacterized protein OS=Mus musculus GN=Skp1a PE=2 SV=1	Skp1a	0.213416	1.6663	0.468	0	5	7	2	3	2	1	163	18659	4,58	4.838	1.51	34.3	165.7	79.7	120.3	1	1	1	1	0	3	2
Q8BP27	High	Master Protein	Swi5-dependent recombination DNA repair protein 1 homolog OS=Mus musculus GN=Sfr1 PE=1 SV=2	Sfr1	0.412182	2.15462	0.468	0	9	12	3	4	3	1	319	35161	5,15	8.017	0.888	22.2	177.8	105.9	94.1	1	1	3	3	0	4	3
E9PU93	High	Master Protein	Set1/Ash2 histone methyltransferase complex subunit ASH2 OS=Mus musculus GN=Ash2l PE=1 SV=1	Ash2l	0.0658933	2.72017	0.468	0	11	11	5	11	5	1	534	60133	6,95	9.162	4.017	19.7	180.3	39.9	160.1	3	5	1	3	0	4	5
P70371	High	Master Protein	Telomeric repeat-binding factor 1 OS=Mus musculus GN=Terf1 PE=1 SV=1	Terf1	NA	NA	0.425	0	12	11	4	5	4	1	421	48193	6,8	6.746	NA	25.8	174.2	NA	NA	1	2	NA	NA	0	6	4
Q9CPY3	High	Master Protein	Sororin OS=Mus musculus GN=Cdca5 PE=1 SV=1	Cdca5	0.130932	4.18713	0.468	0	8	14	3	4	3	1	264	28973	9,58	32	4.432	5.7	194.3	36.8	163.2	1	2	1	1	0	2	3
G3UYN0	High	Master Protein	L1TD1 OS=Mus musculus GN=L1td1 PE=1 SV=1	L1td1	0.00908163	5	0.468	0	28	11	9	19	9	1	848	95376	5,05	32	32	NA	200	NA	200	NA	6	NA	6	0	18	9
Q6PGB8-2	High	Master Protein	Isoform 2 of Probable global transcription activator SNF2L1 OS=Mus musculus GN=Smarca1	Smarca1	NA	NA	0.415	0	28	7	9	20	1	1	1062	123387	8,53	0.954	NA	102.3	97.7	NA	NA	1	1	NA	NA	0	19	9
P97329	High	Master Protein	Kinesin-like protein KIF20A OS=Mus musculus GN=Kif20a PE=2 SV=1	Kif20a	0.0566202	1.49851	0.478	0	28	10	8	15	8	1	887	99814	6,99	2.275	3.376	61.1	138.9	45.7	154.3	6	8	3	4	0	11883961558342	8
Q7TMK9	High	Master Protein	Heterogeneous nuclear ribonucleoprotein Q OS=Mus musculus GN=Syncrip PE=1 SV=2	Syncrip	NA	NA	0.413	0	13	7	4	6	3	1	623	69,59	8,59	0.158	NA	172.7	27.3	NA	NA	4	4	NA	NA	1	1	4
Q3UMU9-3	High	Master Protein	Isoform 3 of Hepatoma-derived growth factor-related protein 2 OS=Mus musculus GN=Hdgfrp2	Hdgfrp2	0.778105	-0.0551416	0.482	0	22	7	5	19	5	1	678	75201	8,59	1.167	0.758	92.3	107.7	113.8	86.2	3	3	4	3	0	21	5
Q3UJZ7	High	Master Protein	Putative uncharacterized protein OS=Mus musculus GN=Nop56 PE=2 SV=1	Nop56	0.0506997	-1.10315	0.484	0	18	8	4	10	4	1	580	64546	9,19	0.409	0.522	142	58	131.4	68.6	2	2	2	2	0	94349924325943	4
Q5SVQ0	High	Master Protein	Histone acetyltransferase KAT7 OS=Mus musculus GN=Kat7 PE=1 SV=1	Kat7	0.504204	0.608809	0.484	0	13	10	6	10	6	1	613	70597	8,72	2.183	0.867	62.8	137.2	107.1	92.9	5	6	1	1	0	7	6
Q543F8	High	Master Protein	Origin recognition complex subunit 2 OS=Mus musculus GN=Orc2 PE=1 SV=1	Orc2	0.115691	0.746743	0.484	0	19636506594061	12,5	6	15	6	1	576	65853	6,81	1.963	1.393	67.5	132.5	83.6	116.4	6	6	4	4	0	19	6
P68372	High	Master Protein	Tubulin beta-4B chain OS=Mus musculus GN=Tubb4b PE=1 SV=1	Tubb4b	0.0298461	-1.83136	0.492	0	13	8	3	7	2	1	445	49799	4,89	0.31	0.252	152.7	47.3	159.8	40.2	2	3	1	2	2	8	3
Q9D0D5	High	Master Protein	General transcription factor IIE subunit 1 OS=Mus musculus GN=Gtf2e1 PE=1 SV=1	Gtf2e1	0.0263836	1.94916	0.492	0	10	11	4	7	4	1	440	49562	4,86	3.729	3.994	42.3	157.7	40.1	159.9	3	4	2	2	0	4	4
O55201	High	Master Protein	Transcription elongation factor SPT5 OS=Mus musculus GN=Supt5h PE=1 SV=1	Supt5h	0.240653	0.635522	0.498	0	28	10	9	12	9	1	1082	120589	5,05	1.159	1.948	92.6	107.4	67.9	132.1	6	7	2	3	0	10	9
P20152	High	Master Protein	Vimentin OS=Mus musculus GN=Vim PE=1 SV=3	Vim	0.0240602	-4.36587	0.501	0	15	11	5	9	5	1	466	53655	5,12	0.044	0.053	191.5	8.5	190	10	2	2	4	4	0	5	5
A0A0A6YX26	High	Master Protein	60S ribosomal protein L31 OS=Mus musculus GN=Rpl31 PE=1 SV=1	Rpl31	NA	NA	0.389	0,00916271721958926	29613798380503	6	1	1	1	1	129	14987	10,61	0.52	NA	131.6	68.4	NA	NA	1	1	NA	NA	0	0	1
Q9Z1N5	High	Master Protein	Spliceosome RNA helicase Ddx39b OS=Mus musculus GN=Ddx39b PE=1 SV=1	Ddx39b	0.451263	-0.0908029	0.509	0	11	8	4	8	2	1	428	49004	5,67	0.894	0.984	105.6	94.4	100.8	99.2	3	3	3	3	2	1	4
Q6NZQ3	High	Master Protein	Snrpf protein (Fragment) OS=Mus musculus GN=Snrpf PE=2 SV=1	Snrpf	NA	NA	0.389	0,00812407680945347	3	11	1	1	1	1	112	12194	5,03	NA	0.575	NA	NA	126.9	73.1	NA	NA	1	1	0	1	1
Q6ZPI0	High	Master Protein	Protein Jade-1 OS=Mus musculus GN=Jade1 PE=1 SV=2	Jade1	0.00908163	5	0.509	0	26	11	9	19	9	1	834	93838	7,69	32	32	5.4	194.6	4.5	195.5	1	6	2	5	0	17	9
Q9Z277	High	Master Protein	Tyrosine-protein kinase BAZ1B OS=Mus musculus GN=Baz1b PE=1 SV=2	Baz1b	0.0290774	-1.18115	0.51	0	52	10209601081812	12	28	12	1	1479	170544	8,6	0.455	0.427	137.4	62.6	140.1	59.9	8	8	7	7	0	30	12
P62996	High	Master Protein	Transformer-2 protein homolog beta OS=Mus musculus GN=Tra2b PE=1 SV=1	Tra2b	0.0290774	-1.75633	0.52	0	6	3	1	3	1	1	288	33646	11,25	0.323	0.269	151.2	48.8	157.5	42.5	1	1	1	1	0	23694543838501	1
Q9CXL3	High	Master Protein	Uncharacterized protein C7orf50 homolog OS=Mus musculus PE=1 SV=3	C7orf50 homolog	0.0767494	-1.21257	0.52	0	4	15	2	3	2	1	195	22155	9,39	0.337	0.526	149.6	50.4	131	69	2	2	1	1	0	1	2
Q61074	High	Master Protein	Protein phosphatase 1G OS=Mus musculus GN=Ppm1g PE=1 SV=3	Ppm1g	0.0850531	0.352194	0.532	0	14	10	4	9	4	1	542	58691	4,39	1.242	1.311	89.2	110.8	86.5	113.5	2	4	3	3	0	10	4
A0A0N4SVP8	High	Master Protein	Protein Gm5580 OS=Mus musculus GN=Gm5580 PE=3 SV=1	Gm5580	0.291784	0.675816	0.532	0	16	10	4	11	3	1	411	46929	7,75	1.107	2.088	94.9	105.1	64.8	135.2	3	3	2	2	0	17	4
Q8R0A2	High	Master Protein	Zinc finger and BTB domain-containing protein 44 OS=Mus musculus GN=Zbtb44 PE=1 SV=2	Zbtb44	0.0458456	4.46633	0.54	0	7	10	3	3	3	1	453	50144	6,18	12.211	32	15.1	184.9	NA	200	1	1	NA	2	0	0	3
B2RQ54	High	Master Protein	Developmental pluripotency associated 2 OS=Mus musculus GN=Dppa2 PE=1 SV=1	Dppa2	0.00908163	5	0.54	0	11	10	3	12	3	1	301	34094	9,38	32	32	NA	200	NA	200	NA	3	NA	3	0	11	3
Q8K2T8	High	Master Protein	RNA polymerase II-associated factor 1 homolog OS=Mus musculus GN=Paf1 PE=1 SV=1	Paf1	NA	NA	0.365	0	13	8	4	5	4	1	535	60481	4,65	1.16	NA	92.6	107.4	NA	NA	4	4	NA	NA	0	3	4
Q8VCG1	High	Master Protein	Deoxyuridine triphosphatase, isoform CRA_b OS=Mus musculus GN=Dut PE=1 SV=1	Dut	NA	NA	0.359	0	5	5	1	2	1	1	200	21238	9,58	1.431	NA	82.3	117.7	NA	NA	1	1	NA	NA	0	0	1
Q9DBY8	High	Master Protein	Nuclear valosin-containing protein-like OS=Mus musculus GN=Nvl PE=1 SV=1	Nvl	0.0290774	1.35614	0.544	0	31	14	10	20	10	1	855	94417	6,35	2.701	2.419	54	146	58.5	141.5	5	5	5	5	0	16086739897728	10
Q9DBJ1	High	Master Protein	Phosphoglycerate mutase 1 OS=Mus musculus GN=Pgam1 PE=1 SV=3	Pgam1	NA	NA	0.359	0	6	3	1	2	1	1	254	28814	7,18	0.863	NA	107.4	92.6	NA	NA	1	1	NA	NA	0	21235249042511	1
Q8BX22	High	Master Protein	Sal-like protein 4 OS=Mus musculus GN=Sall4 PE=1 SV=2	Sall4	0.0369438	3.52375	0.544	0	37	13	10	19	9	1	1067	113039	7,81	14.827	8.176	12.6	187.4	21.8	178.2	2	7	2	6	1	24	10
D3YWJ3	High	Master Protein	40S ribosomal protein S2 OS=Mus musculus GN=Rps2 PE=1 SV=1	Rps2	0.308215	-0.827512	0.551	0	8	6	2	7	2	1	302	32085	9,92	0.87	0.257	106.9	93.1	159.1	40.9	1	1	2	1	0	0	2
P97377	High	Master Protein	Cyclin-dependent kinase 2 OS=Mus musculus GN=Cdk2 PE=1 SV=2	Cdk2	NA	NA	0.35	0	6	9	3	4	1	1	346	38953	8,54	3.246	NA	47.1	152.9	NA	NA	1	1	NA	NA	0	1	3
Q3V244	High	Master Protein	Putative uncharacterized protein OS=Mus musculus GN=Eif4h PE=2 SV=1	Eif4h	0.0446013	-0.700169	0.551	0	10	20	3	7	3	1	248	27266	8,07	0.59	0.641	125.8	74.2	121.8	78.2	3	3	1	1	0	5	3
Q8C5X6	High	Master Protein	Putative uncharacterized protein OS=Mus musculus GN=Fen1 PE=2 SV=1	Fen1	0.0897172	-0.430509	0.557	0	15	11	4	8	4	1	411	45791	8,24	0.788	0.696	111.8	88.2	118	82	2	2	4	4	0	12	4
D3YYT1	High	Master Protein	Putative oxidoreductase GLYR1 OS=Mus musculus GN=Glyr1 PE=1 SV=1	Glyr1	0.136942	-0.500218	0.562	0	20	9	4	13	4	1	552	60397	9,13	0.8	0.614	111.1	88.9	123.9	76.1	3	3	1	1	0	17	4
Q52L97	High	Master Protein	Importin subunit alpha OS=Mus musculus GN=Kpna2 PE=1 SV=1	Kpna2	0.0290774	2.34284	0.562	0	19	11	5	11	5	1	529	57892	5,68	4.414	5.732	36.9	163.1	29.7	170.3	1	2	4	4	0	9	5
Q9Z1F9	High	Master Protein	SUMO-activating enzyme subunit 2 OS=Mus musculus GN=Uba2 PE=1 SV=1	Uba2	0.0925667	-0.672313	0.565	0	18	12	7	13	7	1	638	70525	5,24	0.546	0.709	129.4	70.6	117	83	3	3	6	6	0	13	7
Q3TIH9	High	Master Protein	Putative uncharacterized protein OS=Mus musculus PE=2 SV=1	NA	NA	NA	0.334	0,00812407680945347	3	10	2	2	2	1	154	17851	8,22	1.638	NA	75.8	124.2	NA	NA	2	2	NA	NA	0	0	2
Q9CXS4	High	Master Protein	Centromere protein V OS=Mus musculus GN=Cenpv PE=1 SV=2	Cenpv	0.0362871	-1.43831	0.585	0	10	12	2	3	2	1	252	27524	9,79	0.407	0.331	142.2	57.8	150.3	49.7	2	2	1	1	0	2	2
G3UW85	Medium	Master Protein	Enhancer of rudimentary homolog OS=Mus musculus GN=Erh PE=1 SV=1	Erh	NA	NA	0.334	0,0157909066158454	1	8	1	1	1	1	123	14346	5,54	0.439	NA	139	61	NA	NA	1	1	NA	NA	0	0	1
D3Z1N9	High	Master Protein	MCG9889 OS=Mus musculus GN=Gm10709 PE=4 SV=1	Gm10709	NA	NA	0.334	0,00916271721958926	28703101078007	6875	1	1	1	1	160	17636	11,84	0.299	NA	153.9	46.1	NA	NA	1	1	NA	NA	0	1	1
P70349	High	Master Protein	Histidine triad nucleotide-binding protein 1 OS=Mus musculus GN=Hint1 PE=1 SV=3	Hint1	NA	NA	0.334	0,00812407680945347	3	11	1	3	1	1	126	13768	6,87	0.541	NA	129.8	70.2	NA	NA	1	1	NA	NA	0	4	1
Q921F4	High	Master Protein	Heterogeneous nuclear ribonucleoprotein L-like OS=Mus musculus GN=Hnrnpll PE=1 SV=3	Hnrnpll	NA	NA	0.334	0	10	7	3	4	3	1	591	64084	5,85	0.265	NA	158.1	41.9	NA	NA	2	2	NA	NA	0	2	3
P97822	High	Master Protein	Acidic leucine-rich nuclear phosphoprotein 32 family member E OS=Mus musculus GN=Anp32e PE=1 SV=2	Anp32e	0.0290774	-1.24982	0.585	0	7	4	1	4	1	1	260	29604	3,88	0.438	0.403	139.1	60.9	142.5	57.5	1	1	1	1	0	9	1
P62774	High	Master Protein	Myotrophin OS=Mus musculus GN=Mtpn PE=1 SV=2	Mtpn	NA	NA	0.334	0,00916271721958926	2	76271186440678	1	1	1	1	118	12853	5,52	0.371	NA	145.9	54.1	NA	NA	1	1	NA	NA	0	1	1
E9PUX4	High	Master Protein	60S ribosomal protein L6 OS=Mus musculus GN=Rpl6l PE=3 SV=1	Rpl6l	0.0446013	-1.20423	0.585	0	9	11	4	6	4	1	296	33,57	10,7	0.483	0.385	134.8	65.2	144.4	55.6	3	3	2	2	0	3	4
Q9CWW6	High	Master Protein	Peptidyl-prolyl cis-trans isomerase NIMA-interacting 4 OS=Mus musculus GN=Pin4 PE=1 SV=1	Pin4	NA	NA	0.334	0	4	9	1	1	1	1	131	13806	9,77	0.693	NA	118.1	81.9	NA	NA	1	1	NA	NA	0	3	1
P62889	High	Master Protein	60S ribosomal protein L30 OS=Mus musculus GN=Rpl30 PE=1 SV=2	Rpl30	NA	NA	0.334	0,00812407680945347	3	9	1	1	1	1	115	12776	9,63	NA	NA	NA	NA	NA	NA	NA	NA	NA	NA	0	1	1
P97461	High	Master Protein	40S ribosomal protein S5 OS=Mus musculus GN=Rps5 PE=1 SV=3	Rps5	0.130209	-1.11404	0.585	0,00812407680945347	3	8	2	3	2	1	204	22875	9,72	0.605	0.319	124.6	75.4	151.6	48.4	1	1	2	2	0	0	2
Q3U9G9	High	Master Protein	Lamin-B receptor OS=Mus musculus GN=Lbr PE=1 SV=2	Lbr	0.489937	-0.172994	0.585	0	15	7	5	10	5	1	626	71395	9,36	1.045	0.729	97.8	102.2	115.7	84.3	4	4	3	3	0	60946638584137	5
Q3U0J1	High	Master Protein	Peptidyl-prolyl cis-trans isomerase OS=Mus musculus GN=Ppil1 PE=2 SV=1	Ppil1	0.0407956	1.42841	0.585	0	47175385400915	18	2	3	2	1	166	18211	7,99	3.026	2.357	49.7	150.3	59.6	140.4	1	1	1	1	0	1	2
Q921F2	High	Master Protein	TAR DNA-binding protein 43 OS=Mus musculus GN=Tardbp PE=1 SV=1	Tardbp	0.0347644	-1.32013	0.624	0	11	7	3	6	3	1	414	44519	6,7	0.433	0.368	139.5	60.5	146.2	53.8	2	2	2	2	0	4	3
P17751	High	Master Protein	Triosephosphate isomerase OS=Mus musculus GN=Tpi1 PE=1 SV=4	Tpi1	0.0407956	-0.947584	0.624	0	11	8	2	7	2	1	299	32171	5,74	0.555	0.482	128.6	71.4	134.9	65.1	2	2	2	2	0	2	2
Q3TME1	High	Master Protein	Putative uncharacterized protein OS=Mus musculus GN=Morf4l2 PE=2 SV=1	Morf4l2	0.5633	0.154454	0.624	0	13	12	3	8	3	1	288	32195	9,72	0.945	1.281	102.8	97.2	87.7	112.3	3	3	3	3	0	10	3
Q8BUI3	High	Master Protein	Leucine-rich repeat and WD repeat-containing protein 1 OS=Mus musculus GN=LRWD1 PE=2 SV=1	LRWD1	0.0584641	0.775683	0.63	0	23	9	4	12	4	1	648	71549	7,87	1.87	1.554	69.7	130.3	78.3	121.7	4	4	3	3	0	19	4
P62960	High	Master Protein	Nuclease-sensitive element-binding protein 1 OS=Mus musculus GN=Ybx1 PE=1 SV=3	Ybx1	0.0287435	-1.45008	0.638	0	8	9	2	6	2	1	322	35709	9,88	0.385	0.347	144.4	55.6	148.5	51.5	2	2	2	2	0	4	2
Q3TK95	High	Master Protein	Eukaryotic translation initiation factor 4E OS=Mus musculus GN=Eif4e PE=1 SV=1	Eif4e	0.0286776	-1.22095	0.638	0	10	6	1	4	1	1	217	25037	6,15	0.433	0.425	139.6	60.4	140.4	59.6	1	1	1	1	0	4	1
P31266	High	Master Protein	Recombining binding protein suppressor of hairless OS=Mus musculus GN=Rbpj PE=1 SV=1	Rbpj	0.0505461	1.70576	0.638	0	14	8	5	9	5	1	526	58,5	8,13	2.631	3.893	55.1	144.9	40.9	159.1	4	5	2	2	0	7	5
P08775	High	Master Protein	DNA-directed RNA polymerase II subunit RPB1 OS=Mus musculus GN=Polr2a PE=1 SV=3	Polr2a	0.0388491	-0.890305	0.657	0	65	9	18	33	18	1	1970	217039	7,37	0.569	0.51	127.4	72.6	132.5	67.5	11	11	10	11	0	27686674952507	18
Q58EW0	High	Master Protein	60S ribosomal protein L18 OS=Mus musculus GN=Rpl18 PE=1 SV=1	Rpl18	0.190984	-0.883635	0.668	0	7	13	2	2	2	1	188	21631	11,78	0.728	0.356	115.8	84.2	147.5	52.5	1	1	1	1	0	2	2
Q8R0A0	High	Master Protein	General transcription factor IIF subunit 2 OS=Mus musculus GN=Gtf2f2 PE=1 SV=1	Gtf2f2	NA	NA	0.311	0	46898595384268	7	2	2	2	1	249	28364	9,22	1.07	NA	96.6	103.4	NA	NA	2	2	NA	NA	0	0	2
B2RTB0	High	Master Protein	28 kDa heat- and acid-stable phosphoprotein OS=Mus musculus GN=Pdap1 PE=1 SV=1	Pdap1	0.0504397	-0.534287	0.668	0	7	18232044198895	2	3	2	1	181	20593	7,39	0.697	0.684	117.9	82.1	118.8	81.2	1	1	1	1	0	2	2
Q5SS40	High	Master Protein	14-3-3 protein epsilon OS=Mus musculus GN=Ywhae PE=1 SV=1	Ywhae	0.791395	-0.027675	0.668	0	10	13	3	6	3	1	255	29155	4,74	1.029	0.933	98.6	101.4	103.5	96.5	1	2	1	1	0	8	3
Q8R4B4	High	Master Protein	Down syndrome cell adhesion molecule-like protein (Fragment) OS=Mus musculus PE=2 SV=1	NA	0.0892437	1.10434	0.688	0	13	10	3	7	3	1	365	40457	9,32	1.703	2.597	74	126	55.6	144.4	3	3	3	3	0	0	3
P33174	High	Master Protein	Chromosome-associated kinesin KIF4 OS=Mus musculus GN=Kif4 PE=1 SV=3	Kif4	0.218786	0.220949	0.697	0	44585314981501	12591389114541	14	27	14	1	1231	139432	6,68	1.241	1.09	89.2	110.8	95.7	104.3	10	11	9	10	0	13	14
Q3U9P0	High	Master Protein	Putative uncharacterized protein OS=Mus musculus GN=Rps10 PE=2 SV=1	Rps10	0.0566202	-0.462952	0.701	0	9	9	2	7	2	1	165	18919	10,27	0.719	0.732	116.4	83.6	115.5	84.5	2	2	1	1	0	5	2
Q3U2E2	High	Master Protein	Zinc finger MYM-type protein 5 OS=Mus musculus GN=Zmym5 PE=2 SV=2	Zmym5	0.0684652	0.486972	0.708	0	31	16	8	18	7	1	627	70026	7,97	1.467	1.336	81.1	118.9	85.6	114.4	6	7	4	5	1	20	8
Q8CFI7	High	Master Protein	DNA-directed RNA polymerase II subunit RPB2 OS=Mus musculus GN=Polr2b PE=1 SV=2	Polr2b	0.0286776	-1.44418	0.71	0	48	8	10	35	10	1	1174	133825	6,87	0.383	0.352	144.6	55.4	147.9	52.1	5	6	7	7	0	31	10
E1B991	High	Master Protein	Uncharacterized protein OS=Bos taurus GN=KRT2 PE=3 SV=2	KRT2	NA	NA	0.299	0	13570083003525	10	5	8	1	1	617	64295	8,68	NA	NA	NA	NA	NA	NA	NA	NA	NA	NA	0	14	5
Q1HFZ0	High	Master Protein	tRNA (cytosine(34)-C(5))-methyltransferase OS=Mus musculus GN=Nsun2 PE=1 SV=2	Nsun2	0.0369438	-0.740577	0.714	0	32	15	9	18	9	1	757	85397	6,58	0.605	0.592	124.6	75.4	125.7	74.3	7	7	6	6	0	13	9
O09130	High	Master Protein	NFATC2-interacting protein OS=Mus musculus GN=Nfatc2ip PE=1 SV=1	Nfatc2ip	0.00908163	5	0.719	0	11	12621359223301	4	9	4	1	412	45093	6,67	32	32	3.2	196.8	4.7	195.3	1	3	1	2	0	10	4
P37913	High	Master Protein	DNA ligase 1 OS=Mus musculus GN=Lig1 PE=1 SV=2	Lig1	0.043445	0.997112	0.723	0	39	14	10	22	10	1	916	102226	6,81	1.832	2.16	70.6	129.4	63.3	136.7	5	5	5	5	0	23	10
Q3TQX5	High	Master Protein	ATP-dependent RNA helicase DDX3X OS=Mus musculus GN=Ddx3x PE=1 SV=1	Ddx3x	0.0280356	-1.42663	0.73	0	30	11	7	18	6	1	662	73056	7,18	0.372	0.372	145.7	54.3	145.8	54.2	5	5	4	4	0	14	7
Q9Z0Z7	High	Master Protein	Krueppel-like factor 5 OS=Mus musculus GN=Klf5 PE=2 SV=2	Klf5	NA	NA	0.292	0	5	47085201793722	2	3	2	1	446	49722	8,5	NA	32	NA	NA	NA	200	NA	NA	NA	1	0	0	2
P51949	High	Master Protein	CDK-activating kinase assembly factor MAT1 OS=Mus musculus GN=Mnat1 PE=1 SV=2	Mnat1	NA	NA	0.292	0	47310700085394	6	2	2	2	1	309	35825	5,82	0.858	NA	107.6	92.4	NA	NA	1	1	NA	NA	0	0	2
D3Z1V4	High	Master Protein	Phosphatidylethanolamine-binding protein 1 OS=Mus musculus GN=Pebp1 PE=1 SV=1	Pebp1	NA	NA	0.292	0,00812407680945347	3	62200956937799	1	1	1	1	209	23,02	4,98	0.376	NA	145.4	54.6	NA	NA	1	1	NA	NA	0	2	1
Q6DID5	High	Master Protein	PWWP domain-containing protein MUM1 OS=Mus musculus GN=Mum1 PE=1 SV=1	Mum1	0.0446013	2.12895	0.73	0	26471340955292	16	9	17	9	1	682	76022	8,46	3.428	5.32	45.2	154.8	31.6	168.4	8	8	2	3	0	7	9
Q3TGU7	High	Master Protein	Proliferation-associated 2G4 OS=Mus musculus GN=Pa2g4 PE=2 SV=1	Pa2g4	0.0276409	-1.57992	0.738	0	15	11	5	9	5	1	394	43671	6,86	0.339	0.33	149.4	50.6	150.3	49.7	2	2	4	4	0	8	5
A0A0R4IZY5	High	Master Protein	Transcriptional enhancer factor TEF-3 OS=Mus musculus GN=Tead4 PE=4 SV=1	Tead4	NA	NA	0.292	0,00916271721958926	32471172787418	4	2	2	1	1	427	47,98	8,06	32	NA	NA	200	NA	NA	NA	1	NA	NA	0	0	2
F7BJB9	High	Master Protein	MORC family CW-type zinc finger protein 3 OS=Mus musculus GN=Morc3 PE=1 SV=1	Morc3	0.0358535	3.0993	0.743	0	41	15	11	21	11	1	942	106455	5,68	10.628	6.512	17.2	182.8	26.6	173.4	5	7	4	6	0	18	11
Q9CWR8	High	Master Protein	DNA (cytosine-5)-methyltransferase 3-like OS=Mus musculus GN=Dnmt3l PE=1 SV=1	Dnmt3l	NA	NA	0.28	0	10	9	3	4	3	1	421	47962	6,15	32	NA	NA	200	NA	NA	NA	3	NA	NA	0	2	3
Q04841	High	Master Protein	DNA-3-methyladenine glycosylase OS=Mus musculus GN=Mpg PE=2 SV=3	Mpg	NA	NA	0.274	0	4	8	2	2	2	1	333	36449	9,45	0.704	NA	117.4	82.6	NA	NA	1	1	NA	NA	0	0	2
Q9WV02	High	Master Protein	RNA-binding motif protein, X chromosome OS=Mus musculus GN=Rbmx PE=1 SV=1	Rbmx	0.0251018	-2.39593	0.748	0	22	14	5	12	4	1	391	42275	10,05	0.197	0.183	167	33	169.1	30.9	5	5	3	3	1	9	5
F6YVP7	High	Master Protein	Protein Gm10260 OS=Mus musculus GN=Gm10260 PE=3 SV=2	Gm10260	0.0286776	-1.23616	0.778	0	10	13	2	7	2	1	152	17661	10,74	0.413	0.436	141.6	58.4	139.3	60.7	1	1	1	1	0	12	2
Q8BHG9	High	Master Protein	CGG triplet repeat-binding protein 1 OS=Mus musculus GN=Cggbp1 PE=1 SV=1	Cggbp1	0.0615808	0.765535	0.778	0	6	18562874251497	3	5	3	1	167	18,75	8,95	1.863	1.537	69.9	130.1	78.8	121.2	1	1	2	2	0	2	3
Q61553	High	Master Protein	Fascin OS=Mus musculus GN=Fscn1 PE=1 SV=4	Fscn1	NA	NA	0.269	0	6	3	3	4	3	1	493	54474	6,89	1.138	NA	93.5	106.5	NA	NA	2	3	NA	NA	0	4	3
Q3UIJ2	High	Master Protein	Putative uncharacterized protein OS=Mus musculus GN=Eif2s3x PE=2 SV=1	Eif2s3x	0.0545002	0.882839	0.778	0	18	10	4	10	4	1	472	51073	8,4	1.662	2.026	75.1	124.9	66.1	133.9	2	4	1	1	0	8	4
P99024	High	Master Protein	Tubulin beta-5 chain OS=Mus musculus GN=Tubb5 PE=1 SV=1	Tubb5	0.0286776	-1.86775	0.823	0	20	8	3	12	2	1	444	49639	4,89	0.253	0.295	159.6	40.4	154.4	45.6	2	2	1	1	0	14	3
Q3U2W2	High	Master Protein	MYB binding protein (P160) 1a, isoform CRA_b OS=Mus musculus GN=Mybbp1a PE=1 SV=1	Mybbp1a	0.0520957	-0.560643	0.83	0	61088200542307	13	15	43	15	1	1344	151942	8,95	0.7	0.656	117.7	82.3	120.8	79.2	11	11	10	10	0	37	15
Q9CQJ4	High	Master Protein	E3 ubiquitin-protein ligase RING2 OS=Mus musculus GN=Rnf2 PE=1 SV=1	Rnf2	0.0992326	1.02326	0.833	0	16	13	4	10	4	1	336	37,6	6,84	2.457	1.608	57.9	142.1	76.7	123.3	2	3	4	4	0	4	4
Q3THA0	High	Master Protein	Eukaryotic translation initiation factor 3 subunit G OS=Mus musculus GN=Eif3g PE=2 SV=1	Eif3g	NA	NA	0.259	0	63533408700159	40625	1	2	1	1	320	35586	5,9	NA	NA	NA	NA	NA	NA	NA	NA	NA	NA	0	1	1
Q8C2T9	High	Master Protein	Putative uncharacterized protein OS=Mus musculus GN=Ik PE=2 SV=1	Ik	NA	NA	0.259	0	11	59245960502693	3	3	3	1	557	65549	6,64	NA	0.927	NA	NA	103.8	96.2	NA	NA	1	1	0	6	3
A0A0R4J091	Medium	Master Protein	DNA polymerase epsilon subunit 3 OS=Mus musculus GN=Pole3 PE=1 SV=1	Pole3	NA	NA	0.259	0,0110754881958613	2	7	1	1	1	1	145	16662	4,74	NA	0.561	NA	NA	128.1	71.9	NA	NA	1	1	0	1	1
Q921E6-2	High	Master Protein	Isoform 2 of Polycomb protein EED OS=Mus musculus GN=Eed	Eed	0.0843929	2.48813	0.84	0	24	18	8	16	8	1	500	56159	8,29	8.014	3.207	22.2	177.8	47.5	152.5	4	5	2	3	0	8	8
Q3TJ01	High	Master Protein	tRNA-splicing ligase RtcB homolog OS=Mus musculus GN=Rtcb PE=2 SV=1	Rtcb	0.0446013	-0.968605	0.848	0	24	15049504950495	6	9	6	1	505	55218	7,23	0.468	0.554	136.2	63.8	128.7	71.3	6	6	1	1	0	10	6
P34022	Medium	Master Protein	Ran-specific GTPase-activating protein OS=Mus musculus GN=Ranbp1 PE=1 SV=2	Ranbp1	NA	NA	0.259	0,0139442231075697	2	5	1	1	1	1	203	23582	5,22	0.547	NA	129.2	70.8	NA	NA	1	1	NA	NA	0	0	1
Q9WTJ4	High	Master Protein	Flt3-interacting zinc finger protein 1 OS=Mus musculus GN=Fiz1 PE=1 SV=1	Fiz1	0.0369438	1.51803	0.848	0	11168750036519	13,2	3	8	3	1	500	52652	7,94	2.531	3.197	56.6	143.4	47.6	152.4	2	2	2	3	0	0	3
P40630	High	Master Protein	Transcription factor A, mitochondrial OS=Mus musculus GN=Tfam PE=1 SV=2	Tfam	NA	NA	0.259	0	4	7	2	2	2	1	243	27,97	9,69	10.868	NA	16.9	183.1	NA	NA	1	1	NA	NA	0	0	2
Q792Z1	Medium	Master Protein	MCG140784 OS=Mus musculus GN=Try10 PE=1 SV=1	Try10	NA	NA	0.259	0,013260305563563	2	40650406504065	1	1	1	1	246	26204	5,83	NA	0.031	NA	NA	199.6	0.4	NA	NA	1	1	0	0	1
Q80U70	High	Master Protein	Polycomb protein Suz12 OS=Mus musculus GN=Suz12 PE=1 SV=2	Suz12	0.0286776	2.85987	0.855	0	36864923878086	16059379217274	9	18	9	1	741	82974	8,81	8.263	6.256	21.6	178.4	27.6	172.4	6	7	5	7	0	30	9
Q542I2	High	Master Protein	DNA helicase OS=Mus musculus GN=Mcm6 PE=1 SV=1	Mcm6	0.0286776	1.16672	0.867	0	49	20	14	37	14	1	821	92809	5,45	2.219	2.271	62.1	137.9	61.1	138.9	6	7	8	8	0	57	14
Q3TF40	High	Master Protein	Putative uncharacterized protein (Fragment) OS=Mus musculus GN=Nono PE=2 SV=1	Nono	0.0369438	-1.82879	0.887	0	21	8	5	19	4	1	528	60369	9,61	0.323	0.24	151.2	48.8	161.3	38.7	4	4	3	3	0	11	5
D3YYI8	High	Master Protein	Histone deacetylase OS=Mus musculus GN=Gm10093 PE=3 SV=1	Gm10093	0.140046	0.991318	0.887	0	22	10	4	21	2	1	482	55013	5,43	1.469	2.507	81	119	57	143	5	5	4	4	3	13	4
Q3U741	High	Master Protein	DEAD (Asp-Glu-Ala-Asp) box polypeptide 17, isoform CRA_a OS=Mus musculus GN=Ddx17 PE=1 SV=1	Ddx17	0.0407956	-0.932361	0.896	0	31	9	6	24	3	1	652	72539	8,68	0.488	0.56	134.4	65.6	128.2	71.8	2	2	1	1	0	25	6
Q3TII3	High	Master Protein	Elongation factor 1-alpha OS=Mus musculus GN=Eef1a1 PE=2 SV=1	Eef1a1	0.0324775	-1.16974	0.905	0	21	8	4	22	4	1	462	50072	9,01	0.468	0.421	136.2	63.8	140.8	59.2	5	5	3	3	0	31	4
Q9R1C0	High	Master Protein	Transcription initiation factor TFIID subunit 7 OS=Mus musculus GN=Taf7 PE=1 SV=1	Taf7	NA	NA	0.245	0	6	8	2	4	2	1	341	39102	5,33	32	NA	NA	200	NA	NA	NA	2	NA	NA	0	1	2
P35550	High	Master Protein	rRNA 2'-O-methyltransferase fibrillarin OS=Mus musculus GN=Fbl PE=1 SV=2	Fbl	0.0315478	-1.09542	0.905	0	21	16	5	14	5	1	327	34286	10,24	0.487	0.449	134.5	65.5	138	62	5	5	2	2	0	11	5
P62843	High	Master Protein	40S ribosomal protein S15 OS=Mus musculus GN=Rps15 PE=1 SV=2	Rps15	0.0467754	-1.21927	0.931	0	6	8	1	2	1	1	145	17029	10,39	0.376	0.483	145.3	54.7	134.9	65.1	1	1	1	1	0	2	1
P11440	High	Master Protein	Cyclin-dependent kinase 1 OS=Mus musculus GN=Cdk1 PE=1 SV=3	Cdk1	0.902108	0.136191	0.931	0	17	19	6	9	4	1	297	34085	8,43	1.684	0.514	74.5	125.5	132.1	67.9	4	4	2	2	2	12	6
Q9D0N7	High	Master Protein	Chromatin assembly factor 1 subunit B OS=Mus musculus GN=Chaf1b PE=1 SV=1	Chaf1b	NA	NA	0.233	0	7	7	3	4	3	1	572	63093	6,55	0.894	NA	105.6	94.4	NA	NA	2	2	NA	NA	0	0	3
Q9JHS9	Medium	Master Protein	Spliceosome-associated protein CWC15 homolog OS=Mus musculus GN=Cwc15 PE=1 SV=1	Cwc15	NA	NA	0.233	0,0342931937172775	1	4	1	1	1	1	229	26608	5,71	1.815	NA	71	129	NA	NA	1	1	NA	NA	0	0	1
Q3TF62	High	Master Protein	Putative uncharacterized protein OS=Mus musculus GN=Actl6a PE=2 SV=1	Actl6a	0.0540611	2.44347	0.931	0	20	17	6	13	6	1	429	47489	5,5	7.078	3.801	24.8	175.2	41.7	158.3	2	4	4	4	0	91847448348999	6
P19157	Medium	Master Protein	Glutathione S-transferase P 1 OS=Mus musculus GN=Gstp1 PE=1 SV=2	Gstp1	NA	NA	0.233	0,013260305563563	2	8	1	3	1	1	210	23594	7,87	NA	2.757	NA	NA	53.2	146.8	NA	NA	1	1	0	0	1
O54879	Medium	Master Protein	High mobility group protein B3 OS=Mus musculus GN=Hmgb3 PE=1 SV=3	Hmgb3	NA	NA	0.233	0,026525198938992	16352614449446	6,5	1	1	1	1	200	22995	8,37	0.177	NA	169.9	30.1	NA	NA	1	1	NA	NA	0	0	1
Q3U5I2	High	Master Protein	Putative uncharacterized protein OS=Mus musculus GN=Ptbp1 PE=2 SV=1	Ptbp1	0.446814	-0.125006	0.957	0	18	9	6	15	6	1	555	59239	9,17	1.001	0.833	100	100	109.1	90.9	6	6	5	5	0	10	6
Q6KAQ0	High	Master Protein	MFLJ00211 protein (Fragment) OS=Mus musculus GN=Ndnl2 PE=2 SV=1	Ndnl2	NA	NA	0.233	0	6	7	2	2	2	1	305	34063	9,1	32	NA	NA	200	NA	NA	NA	1	NA	NA	0	2	2
Q6ZQK6	High	Master Protein	MKIAA0035 protein (Fragment) OS=Mus musculus GN=Nolc1 PE=2 SV=1	Nolc1	NA	NA	0.233	0	8	4	4	5	4	1	703	73698	9,31	NA	0.479	NA	NA	135.2	64.8	NA	NA	4	4	0	1	4
Q9EQW6	High	Master Protein	Oligodendrocyte transcription factor 2 OS=Mus musculus GN=Olig2 PE=1 SV=1	Olig2	NA	NA	0.233	0,00916271721958926	2	3	1	2	1	1	323	32386	9,13	NA	0.031	NA	NA	200	NA	NA	NA	1	NA	0	1	1
P63087-2	High	Master Protein	Isoform Gamma-2 of Serine/threonine-protein phosphatase PP1-gamma catalytic subunit OS=Mus musculus GN=Ppp1cc	Ppp1cc	NA	NA	0.233	0	4	5	2	3	1	1	337	38479	6,13	32	NA	NA	200	NA	NA	NA	1	NA	NA	0	0	2
Q5M9N9	Medium	Master Protein	Prdx2 protein OS=Mus musculus GN=Prdx2 PE=2 SV=1	Prdx2	NA	NA	0.233	0,0467312950534427	1	4	1	1	1	1	198	21777	5,41	0.262	NA	158.5	41.5	NA	NA	1	1	NA	NA	0	0	1
Q5EBQ6	High	Master Protein	60S ribosomal protein L9 OS=Mus musculus GN=Rpl9 PE=1 SV=1	Rpl9	NA	NA	0.233	0,00916271721958926	3	6,25	1	1	1	1	192	21868	9,95	NA	0.323	NA	NA	151.1	48.9	NA	NA	1	1	0	2	1
Q3V122	High	Master Protein	DNA helicase OS=Mus musculus GN=Mcm7 PE=2 SV=1	Mcm7	0.0357082	1.10969	0.957	0	45	21	13	38	13	1	720	81273	6,37	2.023	2.293	66.2	133.8	60.7	139.3	9	9	6	7	0	48	13
Q9CY97	Medium	Master Protein	RNA polymerase II subunit A C-terminal domain phosphatase SSU72 OS=Mus musculus GN=Ssu72 PE=1 SV=1	Ssu72	NA	NA	0.233	0,0142309797482211	1	5	1	1	1	1	194	22503	5,21	1.142	NA	93.4	106.6	NA	NA	1	1	NA	NA	0	0	1
P61089	High	Master Protein	Ubiquitin-conjugating enzyme E2 N OS=Mus musculus GN=Ube2n PE=1 SV=1	Ube2n	NA	NA	0.233	0,00812407680945347	34157818878826	7	1	1	1	1	152	17127	6,57	0.735	NA	115.3	84.7	NA	NA	1	1	NA	NA	0	1	1
Q8K2F0-2	High	Master Protein	Isoform 2 of Bromodomain-containing protein 3 OS=Mus musculus GN=Brd3	Brd3	NA	NA	0.225	0	9769933481662	4	2	3	1	1	743	81,46	9,31	5.426	NA	31.1	168.9	NA	NA	1	1	NA	NA	0	2	2
B1AUX2	High	Master Protein	Host cell factor 1 OS=Mus musculus GN=Hcfc1 PE=1 SV=1	Hcfc1	NA	NA	0.225	0	16	2	5	7	5	1	2090	214917	6,89	1.637	NA	75.8	124.2	NA	NA	2	2	NA	NA	0	11	5
Q8C5D8	High	Master Protein	E3 SUMO-protein ligase PIAS2 OS=Mus musculus GN=Pias2 PE=1 SV=2	Pias2	NA	NA	0.225	0	11	4	2	3	2	1	621	68382	7,65	NA	NA	NA	NA	NA	NA	NA	NA	NA	NA	0	5	2
P54276	High	Master Protein	DNA mismatch repair protein Msh6 OS=Mus musculus GN=Msh6 PE=1 SV=3	Msh6	0.0251018	2.68616	0.972	0	74	14	17	64	17	1	1358	150989	6,73	6.132	6.74	28	172	25.8	174.2	9	12	9	13	0	86	17
Q8BG15	High	Master Protein	CTD small phosphatase-like protein 2 OS=Mus musculus GN=Ctdspl2 PE=1 SV=1	Ctdspl2	NA	NA	0.222	0	6	2	1	2	1	1	465	52,78	6,25	1.046	NA	97.8	102.2	NA	NA	1	1	NA	NA	0	1	1
P58252	High	Master Protein	Elongation factor 2 OS=Mus musculus GN=Eef2 PE=1 SV=2	Eef2	0.0369438	-1.68966	0.978	0	42	13	10	24	10	1	858	95253	6,83	0.268	0.352	157.7	42.3	148	52	8	8	4	5	0	16	10
Q9CWC4	High	Master Protein	Transcription initiation factor IIE subunit beta OS=Mus musculus GN=Gtf2e2 PE=2 SV=1	Gtf2e2	NA	NA	0.222	0	7	6	2	3	2	1	292	33111	9,55	NA	4.7	NA	NA	35.1	164.9	NA	NA	1	1	0	2	2
Q99KP6-2	High	Master Protein	Isoform 2 of Pre-mRNA-processing factor 19 OS=Mus musculus GN=Prpf19	Prpf19	NA	NA	0.222	0	5	4	2	3	2	1	523	57266	6,61	NA	0.712	NA	NA	116.8	83.2	NA	NA	1	1	0	1	2
Q9CYH6	High	Master Protein	Ribosome biogenesis regulatory protein homolog OS=Mus musculus GN=Rrs1 PE=1 SV=1	Rrs1	NA	NA	0.222	0	6	63013698630137	2	2	2	1	365	41526	10,77	0.622	NA	123.3	76.7	NA	NA	2	2	NA	NA	0	4	2
Q3UK83	High	Master Protein	Putative uncharacterized protein OS=Mus musculus GN=Hnrnpa1 PE=2 SV=1	Hnrnpa1	0.0454112	-0.777195	0.995	0	18	10	4	11	4	1	373	38,78	9,13	0.617	0.55	123.7	76.3	129	71	4	4	3	3	0	10	4
Q3UC76	High	Master Protein	Putative uncharacterized protein OS=Mus musculus GN=Eif1a PE=2 SV=1	Eif1a	0.256562	0.791606	0.995	0	7	14	2	5	2	1	144	16465	5,24	2.293	1.169	60.7	139.3	92.2	107.8	2	2	2	2	0	2	2
P11031	High	Master Protein	Activated RNA polymerase II transcriptional coactivator p15 OS=Mus musculus GN=Sub1 PE=1 SV=3	Sub1	0.367791	3.60615	0.995	0	9	15748031496063	2	10	2	1	127	14418	9,6	1.014	23.341	99.3	100.7	8.2	191.8	2	2	1	1	0	17	2
Q80XU3	High	Master Protein	Nuclear ubiquitous casein and cyclin-dependent kinase substrate 1 OS=Mus musculus GN=Nucks1 PE=1 SV=1	Nucks1	0.0497668	-1.24982	1.31	0	9	11	2	8	2	1	234	26298	5,14	0.478	0.363	135.3	64.7	146.7	53.3	3	3	1	1	0	6	2
Q8BP60	High	Master Protein	Putative uncharacterized protein OS=Mus musculus PE=2 SV=1	NA	NA	NA	0.212	0	8	4	2	4	2	1	618	70332	8,72	0.702	NA	117.5	82.5	NA	NA	2	2	NA	NA	0	4	2
G5E924	High	Master Protein	Heterogeneous nuclear ribonucleoprotein L (Fragment) OS=Mus musculus GN=Hnrnpl PE=1 SV=1	Hnrnpl	0.0566202	-0.728574	1.31	0	33	13	7	25	7	1	615	66,89	8,18	0.555	0.652	128.6	71.4	121.1	78.9	4	5	6	7	0	14	7
Q9DCT8	High	Master Protein	Cysteine-rich protein 2 OS=Mus musculus GN=Crip2 PE=1 SV=1	Crip2	NA	NA	0.212	0,00916271721958926	3	6	1	1	1	1	208	22712	8,63	NA	0.08	NA	NA	185.1	14.9	NA	NA	1	1	0	2	1
Q7TNV0	High	Master Protein	Protein DEK OS=Mus musculus GN=Dek PE=1 SV=1	Dek	0.106833	-0.506353	1.61	0	32	20	8	20	8	1	380	43132	6,86	0.776	0.632	112.6	87.4	122.6	77.4	6	6	7	7	0	18	8
Q9ESK4	Medium	Master Protein	Inhibitor of growth protein 2 OS=Mus musculus GN=Ing2 PE=1 SV=3	Ing2	NA	NA	0.212	0,0262734584450402	1	4	1	1	1	1	281	32957	7,91	NA	32	NA	NA	NA	200	NA	NA	NA	1	0	0	1
P60335	High	Master Protein	Poly(rC)-binding protein 1 OS=Mus musculus GN=Pcbp1 PE=1 SV=1	Pcbp1	0.0407956	-0.681539	2.34	0	33	16	5	27	2	1	356	37474	7,09	0.609	0.638	124.3	75.7	122.1	77.9	5	5	5	5	4	32	5
J3QNY1	High	Master Protein	Protein Gm9242 OS=Mus musculus GN=Gm9242 PE=4 SV=1	Gm9242	0.0290774	-1.32554	2.36	0	28	2296918767507	6	22	1	1	357	37117	8,31	0.379	0.419	145.1	54.9	141	59	1	1	1	1	0	22	6
P97351	High	Master Protein	40S ribosomal protein S3a OS=Mus musculus GN=Rps3a PE=1 SV=3	Rps3a	0.0363002	-1.29159	2.36	0	27	22	6	17	6	1	264	29866	9,73	0.445	0.372	138.4	61.6	145.8	54.2	4	4	4	4	0	7	6
P08228	High	Master Protein	Superoxide dismutase [Cu-Zn] OS=Mus musculus GN=Sod1 PE=1 SV=2	Sod1	NA	NA	0.212	0,00916271721958926	2	7	1	1	1	1	154	15933	6,51	NA	4.548	NA	NA	36	164	NA	NA	1	1	0	1	1
Q3UNW5	High	Master Protein	Transcription factor CP2-like protein 1 OS=Mus musculus GN=Tfcp2l1 PE=1 SV=2	Tfcp2l1	NA	NA	0.212	0	4	4	2	2	2	1	479	54702	6,76	NA	32	NA	NA	NA	200	NA	NA	NA	1	0	0	2
Q3V2E0	Medium	Master Protein	Putative uncharacterized protein OS=Mus musculus GN=Try5 PE=2 SV=1	Try5	NA	NA	0.212	0,0142309797482211	17862167006647	7	1	1	1	1	255	27146	6,73	NA	NA	NA	NA	NA	NA	NA	NA	NA	NA	0	2	1
P10711	High	Master Protein	Transcription elongation factor A protein 1 OS=Mus musculus GN=Tcea1 PE=1 SV=2	Tcea1	0.248978	-0.144808	2.36	0	33	35	9	24	9	1	301	33859	8,38	0.924	0.885	104	96	106.1	93.9	7	8	7	7	0	27	9
D3YXX1	High	Master Protein	Zinc finger MYND domain-containing protein 11 OS=Mus musculus GN=Zmynd11 PE=1 SV=1	Zmynd11	NA	NA	0.212	0	6	2	2	3	2	1	604	70236	9,11	0.246	NA	160.5	39.5	NA	NA	2	2	NA	NA	0	35196475982666	2
P17918	High	Master Protein	Proliferating cell nuclear antigen OS=Mus musculus GN=Pcna PE=1 SV=2	Pcna	0.47956	0.0820213	2.36	0	28	34	8	19	8	1	261	28766	4,77	1.101	1.016	95.2	104.8	99.2	100.8	4	4	6	6	0	16	8
Q3V0Z8	High	Master Protein	Putative uncharacterized protein (Fragment) OS=Mus musculus GN=Ddx5 PE=2 SV=1	Ddx5	0.0384294	-0.833927	3.03	0	64	16	13	54	10	1	690	76,71	8,6	0.586	0.536	126.1	73.9	130.2	69.8	12	12	8	8	4	50	13
A2AFF6	High	Master Protein	Cohesin subunit SA-2 OS=Mus musculus GN=Stag2 PE=1 SV=1	Stag2	0.0280356	-1.48398	3.85	0	13561338533221	18	25	115	15	1	1268	145613	5,52	0.368	0.347	146.2	53.8	148.5	51.5	13	15	15	16	0	147	25
Q3TF18	High	Master Protein	Poly [ADP-ribose] polymerase OS=Mus musculus GN=Parp1 PE=2 SV=1	Parp1	0.0509381	0.529571	4.52	0	159	29	29	116	29	1	1014	112636	8,98	1.419	1.468	82.7	117.3	81.1	118.9	24	24	21	22	0	176	29
Q3TVP0	High	Master Protein	MCG120563, isoform CRA_a OS=Mus musculus GN=mCG_120563 PE=2 SV=1	mCG_120563	0.0717364	0.506907	5.31	0	10	14	2	28	1	1	96	10611	10,32	1.504	1.338	79.9	120.1	85.5	114.5	1	1	1	1	0	20	2
Q91ZW3	High	Master Protein	SWI/SNF-related matrix-associated actin-dependent regulator of chromatin subfamily A member 5 OS=Mus musculus GN=Smarca5 PE=1 SV=1	Smarca5	0.791395	-0.0306192	5.89	0	177	31	33	142	25	1	1051	121,55	8,15	1.044	0.914	97.9	102.1	104.5	95.5	33	33	27	27	7	192	33
P63242	High	Master Protein	Eukaryotic translation initiation factor 5A-1 OS=Mus musculus GN=Eif5a PE=1 SV=2	Eif5a	0.0251018	-2.09542	9	0	20191250713326	24025974025974	4	29	3	1	154	16821	5,24	0.233	0.235	162.3	37.7	162	38	3	3	4	4	1	16	4
O70569	High	Master Protein	Ribosomal protein S14 OS=Mus musculus GN=rps14 PE=3 SV=1	rps14	0.149513	-1.28279	9	0	23	23	4	25	4	1	151	16291	10,13	0.579	0.243	126.7	73.3	161	39	3	3	2	1	0	35	4
P43275	High	Master Protein	Histone H1.1 OS=Mus musculus GN=Hist1h1a PE=1 SV=2	Hist1h1a	0.0455638	-0.694321	9	0	31	23	5	38	3	1	213	21772	10,93	0.645	0.591	121.6	78.4	125.7	74.3	2	2	1	1	0	84	5
Q3UKW2	Medium	Master Protein	Calmodulin OS=Mus musculus GN=Calm1 PE=1 SV=1	Calm1	NA	NA	0.194	0,0110754881958613	2	4	1	1	1	1	197	21546	4,35	NA	0.745	NA	NA	114.6	85.4	NA	NA	1	1	0	0	1
P30681	High	Master Protein	High mobility group protein B2 OS=Mus musculus GN=Hmgb2 PE=1 SV=3	Hmgb2	0.055135	0.489543	9	0	40	16	6	31	6	1	210	24147	7,31	1.381	1.427	84	116	82.4	117.6	6	6	3	3	0	39	6
Q9R0P5	High	Master Protein	Destrin OS=Mus musculus GN=Dstn PE=1 SV=3	Dstn	NA	NA	0.194	0,00812407680945347	3	6	1	2	1	1	165	18509	7,97	NA	NA	NA	NA	NA	NA	NA	NA	NA	NA	0	1	1
P24472	Medium	Master Protein	Glutathione S-transferase A4 OS=Mus musculus GN=Gsta4 PE=1 SV=3	Gsta4	NA	NA	0.194	0,0312910859847489	15332806283184	5	1	1	1	1	222	25547	7,39	32	NA	NA	200	NA	NA	NA	1	NA	NA	0	0	1
B2RVP5	High	Master Protein	Histone H2A OS=Mus musculus GN=H2afv PE=1 SV=1	H2afv	0.10684	-0.97852	99	0	38	31,25	4	99	2	1	128	13501	10,58	0.623	0.392	123.2	76.8	143.7	56.3	4	4	4	4	0	117	4
Q3UG43	Medium	Master Protein	Putative uncharacterized protein OS=Mus musculus GN=Oard1 PE=2 SV=1	Oard1	NA	NA	0.194	0,0110754881958613	2	5	1	1	1	1	152	17082	8,53	NA	NA	NA	NA	NA	NA	NA	NA	NA	NA	0	0	1
P22752	High	Master Protein	Histone H2A type 1 OS=Mus musculus GN=Hist1h2ab PE=1 SV=3	Hist1h2ab	0.0286776	-1.50226	999	0	72	57	8	99	2	1	130	14127	11,05	0.372	0.334	145.8	54.2	150	50	9	9	8	8	8	152	8
Q99LX0	Medium	Master Protein	Protein deglycase DJ-1 OS=Mus musculus GN=Park7 PE=1 SV=1	Park7	NA	NA	0.194	0,0110754881958613	2	7	1	1	1	1	189	20008	6,77	NA	2.367	NA	NA	59.4	140.6	NA	NA	1	1	0	0	1
Q9Z2X1	High	Master Protein	Heterogeneous nuclear ribonucleoprotein F OS=Mus musculus GN=Hnrnpf PE=1 SV=3	Hnrnpf	0.350848	-0.440263	1015	0	17	12	4	20	3	1	415	45701	5,49	0.973	0.501	101.4	98.6	133.3	66.7	3	4	4	4	2	16841082572937	4
Q91WA1	High	Master Protein	TIMELESS-interacting protein OS=Mus musculus GN=Tipin PE=1 SV=2	Tipin	NA	NA	0.194	0,00812407680945347	3	3	1	1	1	1	278	31478	4,82	NA	NA	NA	NA	NA	NA	NA	NA	NA	NA	0	1	1
A0A0U1RQ37	High	Master Protein	MCG20927, isoform CRA_b OS=Mus musculus GN=Ube2s PE=1 SV=1	Ube2s	NA	NA	0.194	0,00812407680945347	3	5	1	1	1	1	226	24521	5,82	NA	NA	NA	NA	NA	NA	NA	NA	NA	NA	0	2	1
Q8VDF2	High	Master Protein	E3 ubiquitin-protein ligase UHRF1 OS=Mus musculus GN=Uhrf1 PE=1 SV=2	Uhrf1	0.0280356	-1.50022	1024	0	44	17	11	27	11	1	782	88248	8,31	0.365	0.342	146.5	53.5	149	51	9	10	8	8	0	20	11
Q8C2Q7	High	Master Protein	Heterogeneous nuclear ribonucleoprotein H OS=Mus musculus GN=Hnrnph1 PE=1 SV=1	Hnrnph1	0.0263836	-1.91866	1031	0	22	7	3	17	2	1	472	51185	6,8	0.272	0.257	157.2	42.8	159.2	40.8	2	2	1	1	0	24	3
Q545F4	High	Master Protein	Hspb1 protein OS=Mus musculus GN=Hspb1 PE=2 SV=1	Hspb1	0.0651834	4.35124	1031	0	9	18	4	7	4	1	209	23	6,55	8.821	32	20.4	179.6	NA	200	2	3	NA	2	0	3	4
P09411	High	Master Protein	Phosphoglycerate kinase 1 OS=Mus musculus GN=Pgk1 PE=1 SV=4	Pgk1	0.0358535	-1.35845	1043	0	26	12	4	11	4	1	417	44522	7,9	0.426	0.354	140.3	59.7	147.7	52.3	3	3	2	2	0	7	4
Q3UDK3	High	Master Protein	Putative uncharacterized protein OS=Mus musculus GN=Rfc5 PE=2 SV=1	Rfc5	NA	NA	0.186	0	4	7	2	2	2	1	339	38045	7,81	NA	2.984	NA	NA	50.2	149.8	NA	NA	1	1	0	0	2
Q3U0V1	High	Master Protein	Far upstream element-binding protein 2 OS=Mus musculus GN=Khsrp PE=1 SV=2	Khsrp	NA	NA	0.184	0	6	6	3	5	3	1	748	76728	7,33	0.657	NA	120.7	79.3	NA	NA	1	1	NA	NA	0	1	3
H7BX95	High	Master Protein	Serine/arginine-rich-splicing factor 1 OS=Mus musculus GN=Srsf1 PE=1 SV=1	Srsf1	0.0283224	-1.8997	1054	0	9	13	4	9	4	1	253	28312	10,08	0.287	0.249	155.4	44.6	160.1	39.9	4	4	3	3	0	0	4
Q3UA65	High	Master Protein	Putative uncharacterized protein OS=Mus musculus GN=Mcm4 PE=2 SV=1	Mcm4	0.0381941	1.24245	1054	0	42	16	13	28	13	1	862	96604	7,31	2.591	2.141	55.7	144.3	63.7	136.3	5	6	7	8	0	24	13
Q3TF14	High	Master Protein	Adenosylhomocysteinase OS=Mus musculus GN=Ahcy PE=1 SV=1	Ahcy	0.0346192	0.977829	1096	0	27	13	5	19	5	1	432	47657	6,54	1.891	2.048	69.2	130.8	65.6	134.4	6	6	4	4	0	26	5
Q3THJ6	High	Master Protein	Putative uncharacterized protein OS=Mus musculus PE=2 SV=1	NA	NA	NA	0.179	0,00916271721958926	3	6	1	1	1	1	214	24617	10,01	NA	NA	NA	NA	NA	NA	NA	NA	NA	NA	0	0	1
P97376	Medium	Master Protein	Protein FRG1 OS=Mus musculus GN=Frg1 PE=1 SV=2	Frg1	NA	NA	0.179	0,0101195952161914	2	62015503875969	1	1	1	1	258	29109	8,92	NA	0.558	NA	NA	128.4	71.6	NA	NA	1	1	0	0	1
Q3ULC7	High	Master Protein	Putative uncharacterized protein OS=Mus musculus GN=Ddx21 PE=2 SV=1	Ddx21	0.0362871	-1.0514	1123	0	43	18448883666275	14	25	14	1	851	93537	9,09	0.512	0.453	132.3	67.7	137.6	62.4	12	12	8	8	0	22	14
D3Z7Q5	High	Master Protein	Programmed cell death protein 5 OS=Mus musculus GN=Pdcd5 PE=1 SV=1	Pdcd5	NA	NA	0.179	0,00916271721958926	3	6	1	1	1	1	205	21971	7,87	NA	NA	NA	NA	NA	NA	NA	NA	NA	NA	0	0	1
Q4VAG4	High	Master Protein	60S ribosomal protein L22 OS=Mus musculus GN=Rpl22 PE=1 SV=1	Rpl22	0.0346192	-1.07856	1154	0	8	1015625	1	5	1	1	128	14,75	9,19	0.499	0.448	133.4	66.6	138.1	61.9	1	1	1	1	0	7	1
Q5BLK2	High	Master Protein	40S ribosomal protein S20 OS=Mus musculus GN=Rps20 PE=1 SV=1	Rps20	0.0324775	-1.02767	1154	0	4	10	1	3	1	1	119	13364	9,94	0.508	0.473	132.7	67.3	135.8	64.2	1	1	1	1	0	0	1
P62918	High	Master Protein	60S ribosomal protein L8 OS=Mus musculus GN=Rpl8 PE=1 SV=2	Rpl8	NA	NA	0.179	0,00812407680945347	3	6	1	1	1	1	257	28007	11,03	NA	1.08	NA	NA	96.2	103.8	NA	NA	1	1	0	2	1
F8WI88	High	Master Protein	PEST proteolytic signal-containing nuclear protein OS=Mus musculus GN=Pcnp PE=1 SV=1	Pcnp	0.075269	-0.628162	1154	0	10	16	3	6	3	1	189	20153	6,35	0.585	0.709	126.2	73.8	117	83	2	2	2	2	0	6	3
O88271	High	Master Protein	Craniofacial development protein 1 OS=Mus musculus GN=Cfdp1 PE=1 SV=1	Cfdp1	0.297215	0.892197	1154	0	20	23	5	11	5	1	295	32901	4,86	2.586	1.126	55.8	144.2	94.1	105.9	2	3	3	3	0	15	5
B1ASU9	High	Master Protein	Serine/threonine-protein kinase tousled-like 2 OS=Mus musculus GN=Tlk2 PE=1 SV=1	Tlk2	NA	NA	0.174	0	5	4	3	3	3	1	750	85289	8,43	32	NA	NA	200	NA	NA	NA	1	NA	NA	0	0	3
Q6NZB0	High	Master Protein	DnaJ homolog subfamily C member 8 OS=Mus musculus GN=Dnajc8 PE=1 SV=2	Dnajc8	0.0532866	0.935837	1154	0	13242067051242	1699604743083	4	12	4	1	253	29794	9,06	1.717	2.109	73.6	126.4	64.3	135.7	2	2	1	1	0	14	4
Q7TSZ8	High	Master Protein	Nucleus accumbens-associated protein 1 OS=Mus musculus GN=Nacc1 PE=1 SV=1	Nacc1	NA	NA	0.172	0	49208220111732	2	1	2	1	1	514	56,5	5,73	32	NA	NA	200	NA	NA	NA	1	NA	NA	0	0	1
P60122	High	Master Protein	RuvB-like 1 OS=Mus musculus GN=Ruvbl1 PE=1 SV=1	Ruvbl1	0.0570001	1.36093	1154	0	21	18	7	14	7	1	456	50182	6,42	2.11	3.027	64.3	135.7	49.7	150.3	6	6	4	4	0	14882303237915	7
J3QP80	High	Master Protein	MCG15559 OS=Mus musculus GN=Gm5814 PE=4 SV=1	Gm5814	0.0286776	1.8211	1154	0	6	24,8	2	4	2	1	125	14153	4,86	3.27	3.797	46.8	153.2	41.7	158.3	1	1	1	1	0	5	2
Q9ESZ8	High	Master Protein	General transcription factor II-I OS=Mus musculus GN=Gtf2i PE=1 SV=3	Gtf2i	0.0764081	-0.350155	1181	0	55	17	16	44	16	1	998	112195	6,55	0.787	0.782	111.9	88.1	112.3	87.7	10	11	9	9	0	31	16
P43247	High	Master Protein	DNA mismatch repair protein Msh2 OS=Mus musculus GN=Msh2 PE=1 SV=1	Msh2	0.0251018	2.79483	1186	0	55	17	16	39	16	1	935	104085	5,96	7.238	6.641	24.3	175.7	26.2	173.8	10	11	7	10	0	47	16
Q3UJN1	High	Master Protein	DNA helicase OS=Mus musculus GN=Mcm2 PE=2 SV=1	Mcm2	0.0729201	0.931305	1188	0	57	15	13	33	13	1	913	103085	5,76	2.19	1.624	62.7	137.3	76.2	123.8	8	8	11	12	0	56	13
Q3UHZ3	High	Master Protein	DNA (cytosine-5)-methyltransferase OS=Mus musculus GN=Dnmt1 PE=2 SV=1	Dnmt1	0.0263836	-1.91866	1257	0	103	18	23	63	23	1	1619	183193	7,83	0.264	0.265	158.2	41.8	158.1	41.9	15	15	13	13	0	61778972864151	23
Q3TKA2	High	Master Protein	Putative uncharacterized protein OS=Mus musculus GN=Hsp90aa1 PE=2 SV=1	Hsp90aa1	0.0728358	1.1177	1356	0	49	19	12	36	4	1	733	84736	5,02	1.781	2.559	71.9	128.1	56.2	143.8	2	3	1	1	0	50573125243187	12
G5E8P8	High	Master Protein	Estrogen related receptor, beta, isoform CRA_b OS=Mus musculus GN=Esrrb PE=1 SV=1	Esrrb	0.00908163	5	1371	0	25	22	8	22	8	1	454	50705	7,71	32	32	NA	200	NA	200	NA	3	NA	4	0	17	8
O54946	High	Master Protein	DnaJ homolog subfamily B member 6 OS=Mus musculus GN=Dnajb6 PE=1 SV=4	Dnajb6	NA	NA	0.166	0	4	3	1	2	1	1	365	39783	9,36	NA	18.285	NA	NA	10.4	189.6	NA	NA	1	1	0	4	1
O70251	High	Master Protein	Elongation factor 1-beta OS=Mus musculus GN=Eef1b PE=1 SV=5	Eef1b	NA	NA	0.166	0,00812407680945347	3	6	1	1	1	1	225	24678	4,69	1.176	NA	91.9	108.1	NA	NA	1	1	NA	NA	0	2	1
P30416	High	Master Protein	Peptidyl-prolyl cis-trans isomerase FKBP4 OS=Mus musculus GN=Fkbp4 PE=1 SV=5	Fkbp4	NA	NA	0.166	0	5	4	2	3	2	1	458	51,54	5,72	1.432	NA	82.2	117.8	NA	NA	2	2	NA	NA	0	0	2
Q8BUR3	High	Master Protein	Forkhead box protein J3 OS=Mus musculus GN=Foxj3 PE=1 SV=1	Foxj3	NA	NA	0.166	0	42136035386277	3	1	1	1	1	623	68911	7,02	NA	1.128	NA	NA	94	106	NA	NA	1	1	0	3	1
E9Q317	High	Master Protein	Histone deacetylase complex subunit SAP18 OS=Mus musculus GN=Gm10094 PE=1 SV=1	Gm10094	NA	NA	0.166	0,00812407680945347	3	7	1	1	1	1	172	19574	9,8	NA	0.284	NA	NA	155.8	44.2	NA	NA	1	1	0	2	1
Q3UK30	High	Master Protein	Putative uncharacterized protein OS=Mus musculus GN=Fus PE=2 SV=1	Fus	0.0413514	-1.30579	1448	0	23	9	4	25	4	1	518	52584	9,42	0.452	0.357	137.7	62.3	147.4	52.6	4	4	3	3	0	31	4
Q60848	High	Master Protein	Lymphocyte-specific helicase OS=Mus musculus GN=Hells PE=1 SV=2	Hells	0.0290774	1.41846	1448	0	63	23	18	48	18	1	821	95065	8	2.828	2.518	52.2	147.8	56.9	143.1	10	11	7	9	0	60866534113884	18
Q8VIJ6	High	Master Protein	Splicing factor, proline- and glutamine-rich OS=Mus musculus GN=Sfpq PE=1 SV=1	Sfpq	0.0290774	-1.66429	1477	0	36	12	8	30	7	1	699	75394	9,44	0.342	0.289	149	51	155.1	44.9	5	5	5	5	1	30	8
Q9CPS7	High	Master Protein	RNA-binding protein PNO1 OS=Mus musculus GN=Pno1 PE=1 SV=1	Pno1	NA	NA	0.166	0,00916271721958926	3	6	1	1	1	1	248	27437	9,79	NA	NA	NA	NA	NA	NA	NA	NA	NA	NA	0	0	1
Q9DAE2	High	Master Protein	Protein Rbmxl2 OS=Mus musculus GN=Rbmxl2 PE=1 SV=1	Rbmxl2	NA	NA	0.166	0	5	5	2	2	1	1	385	41887	10,27	32	NA	NA	200	NA	NA	NA	1	NA	NA	0	0	2
P53026	Medium	Master Protein	60S ribosomal protein L10a OS=Mus musculus GN=Rpl10a PE=1 SV=3	Rpl10a	NA	NA	0.166	0,0142309797482211	1	5	1	1	1	1	217	24901	9,98	0.503	NA	133.1	66.9	NA	NA	1	1	NA	NA	0	0	1
D3Z722	Medium	Master Protein	40S ribosomal protein S19 OS=Mus musculus GN=Rps19 PE=1 SV=1	Rps19	NA	NA	0.166	0,0251351351351351	1	4	1	1	1	1	212	23,09	10,46	0.397	NA	143.2	56.8	NA	NA	1	1	NA	NA	0	0	1
P57784	Medium	Master Protein	U2 small nuclear ribonucleoprotein A' OS=Mus musculus GN=Snrpa1 PE=1 SV=2	Snrpa1	NA	NA	0.166	0,013260305563563	2	6	1	2	1	1	255	28,34	8,62	NA	NA	NA	NA	NA	NA	NA	NA	NA	NA	0	0	1
P32067	High	Master Protein	Lupus La protein homolog OS=Mus musculus GN=Ssb PE=1 SV=1	Ssb	NA	NA	0.166	0	43781509791984	5	2	2	2	1	415	47727	9,77	0.667	NA	120	80	NA	NA	1	1	NA	NA	0	0	2
E9Q0H6	High	Master Protein	Fatty acid-binding protein, brain OS=Mus musculus GN=Fabp7 PE=1 SV=1	Fabp7	0.0298461	-4.52284	1512	0	12	25531914893617	4	11	4	1	188	20603	6,76	0.031	0.056	200	NA	189.3	10.7	1	NA	4	2	0	17	4
Q3TI05	High	Master Protein	Chaperonin containing Tcp1, subunit 6a (Zeta) OS=Mus musculus GN=Cct6a PE=2 SV=1	Cct6a	NA	NA	0.16	0,00812407680945347	3	3	2	3	2	1	531	57968	7,08	0.505	NA	132.9	67.1	NA	NA	2	2	NA	NA	0	0	2
E9PYL9	High	Master Protein	Protein Gm10036 OS=Mus musculus GN=Gm10036 PE=3 SV=1	Gm10036	0.0340018	-1.36587	1512	0	11	16	3	8	3	1	178	20254	9,51	0.419	0.357	140.9	59.1	147.4	52.6	2	2	3	3	0	3	3
Q9JIF0	High	Master Protein	Protein arginine N-methyltransferase 1 OS=Mus musculus GN=Prmt1 PE=1 SV=1	Prmt1	0.0506997	-0.516636	1512	0	20	20	6	12	6	1	371	42408	5,43	0.698	0.7	117.8	82.2	117.6	82.4	5	5	3	3	0	4	6
Q3UJI2	High	Master Protein	Putative uncharacterized protein OS=Mus musculus GN=Rbbp7 PE=2 SV=1	Rbbp7	0.362633	0.202261	1512	0	26	15	5	21	2	1	425	47746	5,05	1.021	1.28	99	101	87.7	112.3	2	2	1	1	0	24	5
Q60972	High	Master Protein	Histone-binding protein RBBP4 OS=Mus musculus GN=Rbbp4 PE=1 SV=5	Rbbp4	0.0505461	1.16768	1512	0	28	15	6	30	3	1	425	47626	4,89	2.53	1.963	56.7	143.3	67.5	132.5	4	5	4	5	4	51	6
Q3V300	High	Master Protein	Kinesin-like protein KIF22 OS=Mus musculus GN=Kif22 PE=2 SV=2	Kif22	0.0566202	2.05884	1512	0	46	28030303030303	13	33	13	1	660	73145	9,25	3.049	5.284	49.4	150.6	31.8	168.2	8	9	6	6	0	35546478509903	13
E9PW66	High	Master Protein	Nucleosome assembly protein 1-like 1 OS=Mus musculus GN=Nap1l1 PE=1 SV=1	Nap1l1	NA	NA	0.155	0,00812407680945347	3	4	1	1	1	1	418	48513	4,48	0.903	NA	105.1	94.9	NA	NA	1	1	NA	NA	0	0	1
P52480	High	Master Protein	Pyruvate kinase PKM OS=Mus musculus GN=Pkm PE=1 SV=4	Pkm	0.0326595	-1.56277	1543	0	44	16	8	39	8	1	531	57808	7,47	0.37	0.307	146	54	153.1	46.9	7	8	6	5	0	30	8
Q8R3G1	Medium	Master Protein	Nuclear inhibitor of protein phosphatase 1 OS=Mus musculus GN=Ppp1r8 PE=1 SV=1	Ppp1r8	NA	NA	0.155	0,0108859993952223	2	4	1	1	1	1	351	38504	7,37	1.048	NA	97.6	102.4	NA	NA	1	1	NA	NA	0	0	1
P48432	Medium	Master Protein	Transcription factor SOX-2 OS=Mus musculus GN=Sox2 PE=1 SV=2	Sox2	NA	NA	0.155	0,0101195952161914	2	5	1	1	1	1	319	34432	9,82	1.818	NA	71	129	NA	NA	1	1	NA	NA	0	0	1
Q3U0N4	High	Master Protein	Putative uncharacterized protein OS=Mus musculus GN=Taf1c PE=2 SV=1	Taf1c	NA	NA	0.155	0	84438425798948	5	3	3	3	1	836	91907	9,11	1.756	NA	72.6	127.4	NA	NA	2	2	NA	NA	0	24155580997467	3
Q3UNH3	Medium	Master Protein	Putative uncharacterized protein (Fragment) OS=Mus musculus GN=Txnl1 PE=2 SV=1	Txnl1	NA	NA	0.155	0,0141163184641446	19303319030884	5	1	1	1	1	301	33463	4,94	NA	NA	NA	NA	NA	NA	NA	NA	NA	NA	0	0	1
A0A087WQS2	High	Master Protein	Basic leucine zipper and W2 domain-containing protein 1 OS=Mus musculus GN=Bzw1 PE=1 SV=1	Bzw1	NA	NA	0.15	0,00916271721958926	31440391425909	3	2	2	2	1	451	51177	6,95	NA	2.37	NA	NA	59.4	140.6	NA	NA	1	2	0	1	2
Q8QZY1	High	Master Protein	Eukaryotic translation initiation factor 3 subunit L OS=Mus musculus GN=Eif3l PE=1 SV=1	Eif3l	NA	NA	0.15	0	5	4	2	2	2	1	564	66,57	6,44	NA	0.48	NA	NA	135.1	64.9	NA	NA	1	1	0	1	2
Q3TVV6	High	Master Protein	Putative uncharacterized protein OS=Mus musculus GN=Hnrnpu PE=2 SV=1	Hnrnpu	0.0358535	-1.07097	1565	0	49	12,75	10	44	10	1	800	87891	6,24	0.505	0.447	132.9	67.1	138.2	61.8	10	9	6	6	0	29	10
Q3ULL5	High	Master Protein	Eif2s2 protein OS=Mus musculus GN=Eif2s2 PE=1 SV=1	Eif2s2	0.0712002	2.82701	1565	0	28	32	9	27	9	1	331	38068	5,8	4.079	10.113	39.4	160.6	18	182	5	6	3	3	0	25	9
Q3UXP2	High	Master Protein	RuvB-like helicase OS=Mus musculus GN=Ruvbl2 PE=2 SV=1	Ruvbl2	0.053698	1.41386	1593	0	33	21	9	22	9	1	463	51112	5,64	3.119	2.21	48.6	151.4	62.3	137.7	6	6	7	7	0	29	9
A0A0R4J0Q5	High	Master Protein	Lamin-B2 OS=Mus musculus GN=Lmnb2 PE=1 SV=1	Lmnb2	0.911917	-0.00650678	1622	0	53	20	15	39	9	1	615	69043	5,55	0.822	1.169	109.8	90.2	92.2	107.8	6	7	6	6	0	41	15
Q9QYB1	High	Master Protein	Chloride intracellular channel protein 4 OS=Mus musculus GN=Clic4 PE=1 SV=3	Clic4	NA	NA	0.145	0,00916271721958926	3	4	1	1	1	1	253	28711	5,59	NA	0.662	NA	NA	120.3	79.7	NA	NA	1	1	0	0	1
O88569	High	Master Protein	Heterogeneous nuclear ribonucleoproteins A2/B1 OS=Mus musculus GN=Hnrnpa2b1 PE=1 SV=2	Hnrnpa2b1	0.0280356	-1.70134	1637	0	25161876339928	20	5	18	5	1	353	37,38	8,95	0.295	0.32	154.4	45.6	151.6	48.4	6	6	4	4	0	17	5
Q6PFB2	High	Master Protein	Rcc1 protein OS=Mus musculus GN=Rcc1 PE=1 SV=1	Rcc1	0.0381941	-1.10315	1683	0	32	11	5	30	5	1	434	46345	8,35	0.503	0.428	133	67	140.1	59.9	5	5	5	5	0	35	5
A0A0R4J0C0	Medium	Master Protein	Non-SMC element 1 homolog (S. cerevisiae), isoform CRA_b OS=Mus musculus GN=Nsmce1 PE=1 SV=1	Nsmce1	NA	NA	0.145	0,0139442231075697	1	3	1	1	1	1	280	32018	6,89	NA	NA	NA	NA	NA	NA	NA	NA	NA	NA	0	0	1
Q545N8	High	Master Protein	Phosphomannomutase OS=Mus musculus GN=Pmm2 PE=1 SV=1	Pmm2	NA	NA	0.145	0,00916271721958926	30959339480855	4	1	1	1	1	242	27639	6,42	NA	NA	NA	NA	NA	NA	NA	NA	NA	NA	0	2	1
Q5M9M0	High	Master Protein	60S ribosomal protein L13a OS=Mus musculus GN=Rpl13a PE=1 SV=1	Rpl13a	NA	NA	0.145	0,00812407680945347	3	5	1	1	1	1	203	23449	11,02	0.304	NA	153.4	46.6	NA	NA	1	1	NA	NA	0	1	1
F6XI62	Medium	Master Protein	60S ribosomal protein L7 (Fragment) OS=Mus musculus GN=Rpl7 PE=1 SV=1	Rpl7	NA	NA	0.145	0,0110754881958613	2	3584229390681	1	1	1	1	279	32506	11,12	0.426	NA	140.2	59.8	NA	NA	1	1	NA	NA	0	1	1
A0A0B4J1E2	High	Master Protein	SNW domain-containing protein 1 OS=Mus musculus GN=Snw1 PE=1 SV=1	Snw1	NA	NA	0.145	0	5	3	2	2	2	1	536	61423	9,48	2.305	NA	60.5	139.5	NA	NA	1	1	NA	NA	0	0	2
Q8BL97	Medium	Master Protein	Serine/arginine-rich splicing factor 7 OS=Mus musculus GN=Srsf7 PE=1 SV=1	Srsf7	NA	NA	0.145	0,0142309797482211	1	3	1	1	1	1	267	30799	11,9	0.519	NA	131.7	68.3	NA	NA	1	1	NA	NA	0	0	1
Q9CQR2	High	Master Protein	40S ribosomal protein S21 OS=Mus musculus GN=Rps21 PE=1 SV=1	Rps21	0.310293	-0.56811	1683	0	8	30	2	5	2	1	83	9136	8,51	0.917	0.432	104.3	95.7	139.7	60.3	1	2	1	1	0	3	2
Q52KC3	High	Master Protein	DNA helicase OS=Mus musculus GN=Mcm5 PE=1 SV=1	Mcm5	0.149513	0.941482	1738	0	68	27	17	52	17	1	734	82354	8,29	2.423	1.418	58.4	141.6	82.7	117.3	13	14	11	11	0	74	17
Q3UH70	High	Master Protein	Bromodomain-containing protein 4 OS=Mus musculus GN=Brd4 PE=1 SV=1	Brd4	NA	NA	0.142	0	8	3	3	3	1	1	1401	155954	9,2	2.06	NA	65.4	134.6	NA	NA	1	1	NA	NA	1	0	3
Q5DTP7	High	Master Protein	MKIAA4075 protein (Fragment) OS=Mus musculus GN=Chd4 PE=2 SV=1	Chd4	0.344934	0.158983	1749	0	135	20	36	93	36	1	1945	220808	5,94	1.033	1.2	98.4	101.6	90.9	109.1	21	23	21	23	0	104	36
Q05816	High	Master Protein	Fatty acid-binding protein, epidermal OS=Mus musculus GN=Fabp5 PE=1 SV=3	Fabp5	0.0381941	-3.47393	1783	0	11	14	2	6	2	1	135	15127	6,54	0.118	0.062	178.8	21.2	188.3	11.7	2	2	2	2	0	3	2
Q5M9M5	High	Master Protein	60S ribosomal protein L23a OS=Mus musculus GN=Rpl23a PE=1 SV=1	Rpl23a	0.0729201	-1	1783	0	13	21	3	10	3	1	156	17684	10,45	0.584	0.416	126.3	73.7	141.3	58.7	2	2	1	1	0	14	3
P63165	High	Master Protein	Small ubiquitin-related modifier 1 OS=Homo sapiens GN=SUMO1 PE=1 SV=1	SUMO1	0.879202	0.0243197	1783	0	13	18	2	9	2	1	101	11,55	5,52	0.945	1.089	102.8	97.2	95.7	104.3	2	2	2	2	0	7	2
Q64511	High	Master Protein	DNA topoisomerase 2-beta OS=Mus musculus GN=Top2b PE=1 SV=2	Top2b	0.0120364	-4.699	1825	0	131	19	30	97	18	1	1612	181795	8,29	0.037	0.04	192.8	7.2	192.3	7.7	14	13	10	10	0	120	30
Q9CQE8	Medium	Master Protein	UPF0568 protein C14orf166 homolog OS=Mus musculus PE=1 SV=1	C14orf166 homolog	NA	NA	0.136	0,0139442231075697	2	3	1	2	1	1	244	28135	6,89	3.609	NA	43.4	156.6	NA	NA	1	1	NA	NA	0	0	1
Q9CWI3	High	Master Protein	BRCA2 and CDKN1A-interacting protein OS=Mus musculus GN=Bccip PE=1 SV=1	Bccip	NA	NA	0.136	0,00916271721958926	3	3	1	2	1	1	316	35919	4,45	NA	16.673	NA	NA	11.3	188.7	NA	NA	1	1	0	1	1
Q4VAA2	Low	Master Protein	Protein CDV3 OS=Mus musculus GN=Cdv3 PE=1 SV=2	Cdv3	NA	NA	0.136	0,0509350393700787	14087127349415	2	1	1	1	1	281	29711	6,1	0.966	NA	101.7	98.3	NA	NA	1	1	NA	NA	0	0	1
Q3U1Q4	High	Master Protein	Putative uncharacterized protein OS=Mus musculus GN=Grb2 PE=2 SV=1	Grb2	NA	NA	0.136	0,0094577553593947	2	4	1	1	1	1	217	25223	6,07	NA	NA	NA	NA	NA	NA	NA	NA	NA	NA	0	1	1
O88477	High	Master Protein	Insulin-like growth factor 2 mRNA-binding protein 1 OS=Mus musculus GN=Igf2bp1 PE=1 SV=1	Igf2bp1	NA	NA	0.136	0	6	5	2	2	2	1	577	63411	9,2	32	NA	NA	200	NA	NA	NA	2	NA	NA	0	23991711139679	2
Q9CQ65	Medium	Master Protein	S-methyl-5'-thioadenosine phosphorylase OS=Mus musculus GN=Mtap PE=1 SV=1	Mtap	NA	NA	0.136	0,04002079002079	1	3	1	2	1	1	283	31042	7,14	0.853	NA	107.9	92.1	NA	NA	1	1	NA	NA	0	0	1
Q99NA9	High	Master Protein	Polycomb group RING finger protein 6 OS=Mus musculus GN=Pcgf6 PE=1 SV=1	Pcgf6	NA	NA	0.136	0	4	3	1	2	1	1	353	39795	5,16	NA	32	NA	NA	NA	200	NA	NA	NA	1	0	3	1
Q6NZB1	High	Master Protein	Protein arginine N-methyltransferase 6 OS=Mus musculus GN=Prmt6 PE=1 SV=2	Prmt6	NA	NA	0.136	0,00812407680945347	39888526392242	37037037037037	1	1	1	1	378	41,84	5,34	32	NA	NA	200	NA	NA	NA	1	NA	NA	0	2	1
H3BLG3	High	Master Protein	Ras-related protein Rab-26 OS=Mus musculus GN=Rab26 PE=1 SV=1	Rab26	NA	NA	0.136	0,00916271721958926	2	3	1	1	1	1	295	32609	9,73	NA	NA	NA	NA	NA	NA	NA	NA	NA	NA	0	0	1
A0A0R4J243	Medium	Master Protein	Sin3 histone deacetylase corepressor complex component SDS3 OS=Mus musculus GN=Suds3 PE=1 SV=1	Suds3	NA	NA	0.136	0,0110754881958613	2	2	1	1	1	1	332	38778	5,8	32	NA	NA	200	NA	NA	NA	1	NA	NA	0	0	1
P97931	High	Master Protein	Uracil-DNA glycosylase OS=Mus musculus GN=Ung PE=1 SV=3	Ung	NA	NA	0.136	0,00812407680945347	38921119748172	5	1	1	1	1	306	33905	9,61	2.095	NA	64.6	135.4	NA	NA	1	1	NA	NA	0	2	1
F6YRW4	High	Master Protein	F-box and leucine-rich repeat protein 11 OS=Mus musculus GN=Kdm2a PE=1 SV=2	Kdm2a	NA	NA	0.134	0	10	5	4	6	4	1	1161	132582	7,52	0.501	NA	133.2	66.8	NA	NA	3	3	NA	NA	0	3	4
P05213	High	Master Protein	Tubulin alpha-1B chain OS=Mus musculus GN=Tuba1b PE=1 SV=2	Tuba1b	0.0263836	-2.07097	1873	0	28	19	7	16	7	1	451	50,12	5,06	0.227	0.249	163	37	160.1	39.9	5	5	3	3	0	5	7
Q9D903	High	Master Protein	Probable rRNA-processing protein EBP2 OS=Mus musculus GN=Ebna1bp2 PE=2 SV=1	Ebna1bp2	NA	NA	0.129	0,00916271721958926	3	3	1	1	1	1	306	34681	10,08	NA	NA	NA	NA	NA	NA	NA	NA	NA	NA	0	1	1
E9Q070	Medium	Master Protein	60S acidic ribosomal protein P0 OS=Mus musculus GN=Gm8730 PE=1 SV=1	Gm8730	NA	NA	0.129	0,0108859993952223	2	3	1	1	1	1	317	34195	6,25	0.285	NA	155.7	44.3	NA	NA	1	1	NA	NA	0	0	1
G3XA48	Medium	Master Protein	Isopentenyl-diphosphate Delta-isomerase 1 OS=Mus musculus GN=Idi1 PE=1 SV=1	Idi1	NA	NA	0.129	0,0142309797482211	1	4	1	1	1	1	283	32457	7,02	NA	0.078	NA	NA	185.6	14.4	NA	NA	1	1	0	0	1
Q8R001	Medium	Master Protein	Microtubule-associated protein RP/EB family member 2 OS=Mus musculus GN=Mapre2 PE=1 SV=1	Mapre2	NA	NA	0.129	0,0141163184641446	1	2	1	1	1	1	326	36923	5,38	NA	NA	NA	NA	NA	NA	NA	NA	NA	NA	0	0	1
Q20BD0	High	Master Protein	Heterogeneous nuclear ribonucleoprotein A/B OS=Mus musculus GN=Hnrnpab PE=1 SV=1	Hnrnpab	0.0877232	-0.332789	1894	0	21088099883365	12	4	15	4	1	332	36188	6,95	0.81	0.778	110.5	89.5	112.5	87.5	3	3	3	3	0	26	4
P19426	High	Master Protein	Negative elongation factor E OS=Mus musculus GN=Nelfe PE=1 SV=2	Nelfe	NA	NA	0.129	0,00812407680945347	3	4,8	1	1	1	1	375	42528	9,38	NA	NA	NA	NA	NA	NA	NA	NA	NA	NA	0	1	1
Q9D6T0	High	Master Protein	Nitric oxide synthase-interacting protein OS=Mus musculus GN=Nosip PE=1 SV=1	Nosip	NA	NA	0.129	0,00916271721958926	3	6	1	3	1	1	301	33188	8,62	NA	NA	NA	NA	NA	NA	NA	NA	NA	NA	0	4	1
Q66JV6	Medium	Master Protein	Origin recognition complex subunit 6 OS=Mus musculus GN=Orc6 PE=1 SV=1	Orc6	NA	NA	0.129	0,0101195952161914	2	3	1	2	1	1	262	29109	8,84	3.122	NA	48.5	151.5	NA	NA	1	1	NA	NA	0	0	1
Q9JJ78	Medium	Master Protein	Lymphokine-activated killer T-cell-originated protein kinase OS=Mus musculus GN=Pbk PE=1 SV=1	Pbk	NA	NA	0.129	0,0149822936529556	1	3	1	1	1	1	330	36721	5,12	NA	NA	NA	NA	NA	NA	NA	NA	NA	NA	0	0	1
P11499	High	Master Protein	Heat shock protein HSP 90-beta OS=Mus musculus GN=Hsp90ab1 PE=1 SV=3	Hsp90ab1	0.229726	-0.328254	1918	0	63	20	14	48	6	1	724	83229	5,03	0.903	0.69	105.1	94.9	118.3	81.7	11	11	8	8	8	62	14
Q62150	Medium	Master Protein	RNA/DNA-binding protein OS=Mus musculus GN=Rnps1 PE=2 SV=1	Rnps1	NA	NA	0.129	0,0142309797482211	1	2	1	1	1	1	365	40865	10,81	NA	0.281	NA	NA	156.2	43.8	NA	NA	1	1	0	0	1
Q9JKB3	Medium	Master Protein	Y-box-binding protein 3 OS=Mus musculus GN=Ybx3 PE=1 SV=2	Ybx3	NA	NA	0.129	0,0409644801659321	1	5	1	1	1	1	361	38,79	9,69	NA	0.74	NA	NA	114.9	85.1	NA	NA	1	1	0	0	1
O08583	High	Master Protein	THO complex subunit 4 OS=Mus musculus GN=Alyref PE=1 SV=3	Alyref	0.0612929	-0.607133	1929	0	23	15	3	9	3	1	255	26924	11,15	0.613	0.7	124	76	117.6	82.4	3	3	1	1	0	10	3
Q3UCL7	High	Master Protein	Putative uncharacterized protein OS=Mus musculus GN=Rps3 PE=2 SV=1	Rps3	0.0298461	-1.18771	1976	0	26	28	6	26	6	1	243	26658	9,52	0.459	0.419	137.1	62.9	141	59	5	6	4	4	0	31	6
Q04750	High	Master Protein	DNA topoisomerase 1 OS=Mus musculus GN=Top1 PE=1 SV=2	Top1	0.0263836	-1.80339	2086	0	66	16	12	49	12	1	767	90819	9,33	0.294	0.279	154.6	45.4	156.4	43.6	11	10	5	5	0	59	12
Q66JR8	High	Master Protein	Ptms protein OS=Mus musculus GN=Ptms PE=2 SV=1	Ptms	0.0263836	-3.9771	2162	0	13	9	2	18	1	1	211	23144	4,79	0.072	0.055	186.6	13.4	189.5	10.5	2	2	1	1	0	17	2
Q61686	High	Master Protein	Chromobox protein homolog 5 OS=Mus musculus GN=Cbx5 PE=1 SV=1	Cbx5	0.0263836	-1.68966	2162	0	16	16	3	10	3	1	191	22172	5,86	0.312	0.308	152.4	47.6	152.9	47.1	2	2	3	3	0	9	3
Q3UZG3	High	Master Protein	Putative uncharacterized protein OS=Mus musculus GN=Hnrnpa3 PE=2 SV=1	Hnrnpa3	0.0280356	-1.42082	2162	0	28	22	6	22	1	1	379	39727	9,1	0.368	0.379	146.2	53.8	145	55	5	5	4	4	5	24	6
P47757-4	High	Master Protein	Isoform 3 of F-actin-capping protein subunit beta OS=Mus musculus GN=Capzb	Capzb	NA	NA	0.122	0,00916271721958926	2	4	1	1	1	1	301	33746	6,43	NA	1.097	NA	NA	95.4	104.6	NA	NA	1	1	0	0	1
P18608	High	Master Protein	Non-histone chromosomal protein HMG-14 OS=Mus musculus GN=Hmgn1 PE=1 SV=2	Hmgn1	0.0339971	-1.39973	2162	0	12	31,25	1	8	1	1	96	10146	9,76	0.348	0.41	148.4	51.6	141.8	58.2	1	1	2	2	0	25873242855072	1
P83917	High	Master Protein	Chromobox protein homolog 1 OS=Mus musculus GN=Cbx1 PE=1 SV=1	Cbx1	0.0684971	-0.567041	2162	0	16	18	3	17	3	1	185	21405	4,93	0.721	0.629	116.2	83.8	122.8	77.2	1	1	2	2	0	31	3
V9GWY0	Medium	Master Protein	40S ribosomal protein S4 OS=Mus musculus GN=Gm15013 PE=3 SV=1	Gm15013	NA	NA	0.122	0,0101195952161914	2	2	1	3	1	1	266	29,92	9,99	NA	NA	NA	NA	NA	NA	NA	NA	NA	NA	0	0	1
P68040	High	Master Protein	Receptor of activated protein C kinase 1 OS=Mus musculus GN=Rack1 PE=1 SV=3	Rack1	0.0520957	-0.528032	2162	0	30	18	6	17	6	1	317	35055	7,69	0.679	0.708	119.1	80.9	117.1	82.9	5	5	5	5	0	17	6
Q99J77	High	Master Protein	N-acetylneuraminic acid synthase (Sialic acid synthase) OS=Mus musculus GN=Nans PE=1 SV=1	Nans	NA	NA	0.122	0,00916271721958926	2	5	1	1	1	1	359	39998	7,06	32	NA	NA	200	NA	NA	NA	1	NA	NA	0	0	1
B2RSG2	High	Master Protein	Endonuclease III-like protein 1 OS=Mus musculus GN=Nthl1 PE=2 SV=1	Nthl1	NA	NA	0.122	0,00916271721958926	2	6	1	1	1	1	300	33626	9,61	32	NA	NA	200	NA	NA	NA	1	NA	NA	0	0	1
Q6PE01	High	Master Protein	U5 small nuclear ribonucleoprotein 40 kDa protein OS=Mus musculus GN=Snrnp40 PE=1 SV=1	Snrnp40	NA	NA	0.122	0,00916271721958926	2	3	1	2	1	1	358	39251	8,1	1.056	NA	97.3	102.7	NA	NA	1	1	NA	NA	0	0	1
Q3UWM7	High	Master Protein	Putative uncharacterized protein OS=Mus musculus GN=Spin1 PE=2 SV=1	Spin1	NA	NA	0.122	0,00916271721958926	3	37593984962406	1	2	1	1	266	29886	7,12	NA	0.95	NA	NA	102.5	97.5	NA	NA	1	1	0	0	1
Q6A0F1	High	Master Protein	MKIAA0002 protein (Fragment) OS=Mus musculus GN=Cct8 PE=2 SV=1	Cct8	NA	NA	0.119	0	5	3	2	3	2	1	555	60,19	5,62	1.371	NA	84.3	115.7	NA	NA	1	1	NA	NA	0	3	2
P60843	High	Master Protein	Eukaryotic initiation factor 4A-I OS=Mus musculus GN=Eif4a1 PE=1 SV=1	Eif4a1	0.0814868	0.375178	2162	0	40	25	9	25	8	1	406	46125	5,48	1.339	1.255	85.5	114.5	88.7	111.3	7	8	6	6	1	28	9
P28659-4	Medium	Master Protein	Isoform 4 of CUGBP Elav-like family member 1 OS=Mus musculus GN=Celf1	Celf1	NA	NA	0.116	0,0142309797482211	19072793553159	2	1	1	1	1	513	55,08	8,38	NA	0.597	NA	NA	125.3	74.7	NA	NA	1	1	0	0	1
Q60737	Medium	Master Protein	Casein kinase II subunit alpha OS=Mus musculus GN=Csnk2a1 PE=1 SV=2	Csnk2a1	NA	NA	0.116	0,0142309797482211	1	3	1	1	1	1	391	45105	7,74	1.376	NA	84.2	115.8	NA	NA	1	1	NA	NA	0	0	1
Q9DC33-2	Medium	Master Protein	Isoform 2 of High mobility group protein 20A OS=Mus musculus GN=Hmg20a	Hmg20a	NA	NA	0.116	0,0110754881958613	22231535913047	2	1	1	1	1	379	43308	8,91	1.011	NA	99.4	100.6	NA	NA	1	1	NA	NA	0	0	1
Q08288	Medium	Master Protein	Cell growth-regulating nucleolar protein OS=Mus musculus GN=Lyar PE=1 SV=2	Lyar	NA	NA	0.116	0,0110754881958613	2	2	1	1	1	1	388	43709	9,5	0.539	NA	130	70	NA	NA	1	1	NA	NA	0	0	1
G3XA30	High	Master Protein	MCG1618, isoform CRA_c OS=Mus musculus GN=Nsmce4a PE=1 SV=1	Nsmce4a	NA	NA	0.116	0	4	4	1	1	1	1	381	43726	5,3	NA	NA	NA	NA	NA	NA	NA	NA	NA	NA	0	24236044883728	1
Q3TYX3	High	Master Protein	SET and MYND domain-containing protein 5 OS=Mus musculus GN=Smyd5 PE=1 SV=2	Smyd5	NA	NA	0.116	0,00916271721958926	3	2	1	2	1	1	416	47065	5,21	NA	NA	NA	NA	NA	NA	NA	NA	NA	NA	0	0	1
Q9JIZ5	High	Master Protein	Activator protein 4 OS=Mus musculus GN=Tfap4 PE=1 SV=1	Tfap4	NA	NA	0.116	0,00812407680945347	3	4	1	2	1	1	338	38703	6,09	1.813	NA	71.1	128.9	NA	NA	1	1	NA	NA	0	0	1
Q6J1H4	High	Master Protein	Undifferentiated embryonic cell transcription factor 1 OS=Mus musculus GN=Utf1 PE=1 SV=2	Utf1	NA	NA	0.116	0,00916271721958926	3	7	1	1	1	1	339	36386	10,04	32	NA	NA	200	NA	NA	NA	1	NA	NA	0	3	1
Q91YR7	High	Master Protein	Pre-mRNA-processing factor 6 OS=Mus musculus GN=Prpf6 PE=1 SV=1	Prpf6	NA	NA	0.114	0	7	2	2	4	2	1	941	106655	8,09	0.701	NA	117.6	82.4	NA	NA	2	2	NA	NA	0	1	2
Q3TI98	High	Master Protein	Putative uncharacterized protein OS=Mus musculus GN=Farsb PE=2 SV=1	Farsb	NA	NA	0.113	0	6	32258064516129	2	3	2	1	589	65773	7,43	0.8	NA	111.1	88.9	NA	NA	2	2	NA	NA	0	40519210100174	2
Q8CFE2	High	Master Protein	UPF0609 protein C4orf27 homolog OS=Mus musculus PE=1 SV=1	C4orf27 homolog	NA	NA	0.11	0,00916271721958926	2	2	1	1	1	1	346	39266	7,69	1.1	NA	95.3	104.7	NA	NA	1	1	NA	NA	0	0	1
O70126	Medium	Master Protein	Aurora kinase B OS=Mus musculus GN=Aurkb PE=1 SV=2	Aurkb	NA	NA	0.11	0,0142309797482211	1	3	1	2	1	1	345	39,36	9,44	NA	0.985	NA	NA	100.8	99.2	NA	NA	1	1	0	0	1
Q3TFV6	High	Master Protein	Putative uncharacterized protein OS=Mus musculus GN=Ccnb1 PE=2 SV=1	Ccnb1	NA	NA	0.11	0,00916271721958926	2	2	1	2	1	1	430	48051	7,43	NA	0.362	NA	NA	146.8	53.2	NA	NA	1	1	0	0	1
P25206	High	Master Protein	DNA replication licensing factor MCM3 OS=Mus musculus GN=Mcm3 PE=1 SV=2	Mcm3	0.0399038	0.83552	2295	0	96250873257943	33	22	69	22	1	812	91489	5,55	1.872	1.697	69.6	130.4	74.2	125.8	17	19	16	16	0	94	22
A2AWT5	High	Master Protein	Nucleolar transcription factor 1 OS=Mus musculus GN=Ubtf PE=1 SV=1	Ubtf	0.135177	0.492622	2318	0	76	24	17	48	17	1	764	89423	5,81	1.576	1.238	77.6	122.4	89.4	110.6	17	17	10	10	0	54	17
Q9CQU1	Medium	Master Protein	Microfibrillar-associated protein 1 OS=Mus musculus GN=Mfap1 PE=1 SV=1	Mfap1	NA	NA	0.11	0,0139442231075697	1	1	1	1	1	1	439	51923	4,98	NA	0.972	NA	NA	101.4	98.6	NA	NA	1	1	0	0	1
P27659	Medium	Master Protein	60S ribosomal protein L3 OS=Mus musculus GN=Rpl3 PE=1 SV=3	Rpl3	NA	NA	0.11	0,026525198938992	1	2	1	2	1	1	403	46081	10,21	NA	NA	NA	NA	NA	NA	NA	NA	NA	NA	0	0	1
Q4VBE8	High	Master Protein	WD repeat-containing protein 18 OS=Mus musculus GN=Wdr18 PE=1 SV=1	Wdr18	NA	NA	0.11	0,00812407680945347	3	2	1	1	1	1	431	47181	6,89	1.814	NA	71.1	128.9	NA	NA	1	1	NA	NA	0	2	1
Q9Z103	High	Master Protein	Activity-dependent neuroprotector homeobox protein OS=Mus musculus GN=Adnp PE=1 SV=2	Adnp	0.984226	0.00144197	2422	0	112	25	24	86	24	1	1108	124229	6,86	1.077	0.925	96.3	103.7	103.9	96.1	21	21	17	19	0	76	24
G3UZA7	High	Master Protein	Small ubiquitin-related modifier OS=Mus musculus GN=Sumo3 PE=1 SV=1	Sumo3	0.506791	-0.289827	2594	0	14	23	3	18	1	1	113	12705	5,96	1.139	0.497	93.5	106.5	133.6	66.4	2	2	3	3	2	30	3
Q91WN1	High	Master Protein	DnaJ homolog subfamily C member 9 OS=Mus musculus GN=Dnajc9 PE=1 SV=2	Dnajc9	0.0559886	-1.41889	2793	0	36	18	6	19	6	1	259	30,04	5,94	0.444	0.304	138.5	61.5	153.4	46.6	5	5	4	4	0	23	6
Q8BK67	High	Master Protein	Protein RCC2 OS=Mus musculus GN=Rcc2 PE=1 SV=1	Rcc2	0.0846364	0.375735	2875	0	61956683504569	32	13	69	13	1	520	55948	8,72	1.345	1.25	85.3	114.7	88.9	111.1	11	12	9	11	0	103	13
P14152	High	Master Protein	Malate dehydrogenase, cytoplasmic OS=Mus musculus GN=Mdh1 PE=1 SV=3	Mdh1	NA	NA	0.105	0,00916271721958926	2	2	1	1	1	1	334	36488	6,58	0.516	NA	131.9	68.1	NA	NA	1	1	NA	NA	0	1	1
Q3UL54	Medium	Master Protein	Putative uncharacterized protein OS=Mus musculus GN=Rsl1d1 PE=2 SV=1	Rsl1d1	NA	NA	0.105	0,045045045045045	1	21505376344086	1	1	1	1	465	51,89	9,98	0.517	NA	131.8	68.2	NA	NA	1	1	NA	NA	0	0	1
Q65Z40	High	Master Protein	Wings apart-like protein homolog OS=Mus musculus GN=Wapl PE=1 SV=2	Wapl	0.0344946	1.08338	2888	0	142	24	28	117	28	1	1200	133986	5,41	2.009	2.229	66.5	133.5	61.9	138.1	26	27	15	17	0	142	28
P97355	Medium	Master Protein	Spermine synthase OS=Mus musculus GN=Sms PE=1 SV=1	Sms	NA	NA	0.105	0,0142309797482211	1	2	1	1	1	1	366	41287	5,06	1.407	NA	83.1	116.9	NA	NA	1	1	NA	NA	0	1	1
A8CA96	Medium	Master Protein	Tissue-specific transcription factor S-II OS=Mus musculus GN=Tcea3 PE=2 SV=1	Tcea3	NA	NA	0.105	0,0110754881958613	2	2	1	2	1	1	347	38798	9,33	NA	NA	NA	NA	NA	NA	NA	NA	NA	NA	0	0	1
Q99J36	High	Master Protein	THUMP domain-containing protein 1 OS=Mus musculus GN=Thumpd1 PE=1 SV=1	Thumpd1	NA	NA	0.105	0,00812407680945347	3	4	1	1	1	1	350	38861	6,07	1.286	NA	87.5	112.5	NA	NA	1	1	NA	NA	0	2	1
Q99JF8	High	Master Protein	PC4 and SFRS1-interacting protein OS=Mus musculus GN=Psip1 PE=1 SV=1	Psip1	0.0280356	-1.86512	3084	0	71	22	10	55	10	1	528	59,66	9,13	0.29	0.259	155.1	44.9	158.9	41.1	11	10	9	9	0	67	10
Q08943-2	High	Master Protein	Isoform 2 of FACT complex subunit SSRP1 OS=Mus musculus GN=Ssrp1	Ssrp1	0.0290774	-1.77103	3125	0	71	17	12	39	12	1	713	81425	7,01	0.317	0.269	151.9	48.1	157.6	42.4	12	12	7	7	0	32	12
P28322-2	High	Master Protein	Isoform 2 of ETS translocation variant 4 OS=Mus musculus GN=Etv4	Etv4	NA	NA	0.101	0,00916271721958926	3	1	1	1	1	1	555	60809	6,33	NA	NA	NA	NA	NA	NA	NA	NA	NA	NA	0	0	1
A2ATU9	High	Master Protein	Histone acetyltransferase type B catalytic subunit OS=Mus musculus GN=Hat1 PE=1 SV=1	Hat1	NA	NA	0.101	0,00916271721958926	2	3	1	1	1	1	423	50,15	6,42	NA	1.743	NA	NA	72.9	127.1	NA	NA	1	1	0	0	1
Q3U6P5	Medium	Master Protein	Putative uncharacterized protein OS=Mus musculus GN=Hnrnpc PE=2 SV=1	Hnrnpc	NA	NA	0.101	0,0287523080981271	1	3	1	1	1	1	334	36883	7,36	NA	NA	NA	NA	NA	NA	NA	NA	NA	NA	0	0	1
Q8CCG4	High	Master Protein	Developmental pluripotency-associated protein 4 OS=Mus musculus GN=Dppa4 PE=1 SV=2	Dppa4	0.00908163	5	3125	0	22	21	5	27	5	1	296	32678	8,79	32	32	0.3	199.7	NA	200	1	5	NA	3	0	15	5
P81117	Medium	Master Protein	Nucleobindin-2 OS=Mus musculus GN=Nucb2 PE=1 SV=2	Nucb2	NA	NA	0.101	0,0409644801659321	1	2	1	2	1	1	420	50273	5,15	NA	NA	NA	NA	NA	NA	NA	NA	NA	NA	0	0	1
Q8K3F7	High	Master Protein	L-threonine 3-dehydrogenase, mitochondrial OS=Mus musculus GN=Tdh PE=1 SV=1	Tdh	NA	NA	0.101	0,00916271721958926	3	32171581769437	1	1	1	1	373	41435	8,24	32	NA	NA	200	NA	NA	NA	1	NA	NA	0	1	1
B2M0R4	High	Master Protein	TU4 isoform A OS=Mus musculus GN=Triml2 PE=2 SV=1	Triml2	NA	NA	0.101	0,00812407680945347	3	2	1	1	1	1	424	47528	5,53	32	NA	NA	200	NA	NA	NA	1	NA	NA	0	1	1
Q9D7X0	Medium	Master Protein	Hepatocellular carcinoma-associated antigen MHCA108 OS=Mus musculus GN=Zfp296 PE=2 SV=1	Zfp296	NA	NA	0.101	0,045273631840796	1	3	1	1	1	1	454	48903	9,11	NA	NA	NA	NA	NA	NA	NA	NA	NA	NA	0	1	1
Q3TMP1	High	Master Protein	General transcription factor IIIC, polypeptide 3 OS=Mus musculus GN=Gtf3c3 PE=1 SV=1	Gtf3c3	NA	NA	0.099	0	4	2	2	3	2	1	882	100556	5,15	3.661	NA	42.9	157.1	NA	NA	2	2	NA	NA	0	0	2
Q3TL71	High	Master Protein	Putative uncharacterized protein OS=Mus musculus GN=Hnrnpk PE=2 SV=1	Hnrnpk	0.0294821	-1.24982	3175	0	51	21551724137931	11	36	11	1	464	50976	5,45	0.441	0.4	138.8	61.2	142.9	57.1	8	8	7	6	0	40	11
O35381	High	Master Protein	Acidic leucine-rich nuclear phosphoprotein 32 family member A OS=Mus musculus GN=Anp32a PE=1 SV=1	Anp32a	0.853509	0.148609	3329	0	18	13	5	13	5	1	247	28,52	4,07	1.438	0.779	82	118	112.4	87.6	2	3	2	2	0	15	5
A0A0R4J0I0	Medium	Master Protein	ETS domain-containing transcription factor ERF OS=Mus musculus GN=Erf PE=1 SV=1	Erf	NA	NA	0.096	0,026525198938992	1	4	1	1	1	1	551	59,03	7,28	32	NA	NA	200	NA	NA	NA	1	NA	NA	0	0	1
Q5SUF2-2	High	Master Protein	Isoform 2 of Luc7-like protein 3 OS=Mus musculus GN=Luc7l3	Luc7l3	NA	NA	0.096	0	4	2	1	1	1	1	491	58,4	9,95	NA	NA	NA	NA	NA	NA	NA	NA	NA	NA	0	2	1
P28700	Medium	Master Protein	Retinoic acid receptor RXR-alpha OS=Mus musculus GN=Rxra PE=1 SV=1	Rxra	NA	NA	0.096	0,026525198938992	1	2	1	1	1	1	467	51184	7,8	NA	NA	NA	NA	NA	NA	NA	NA	NA	NA	0	0	1
A2APA8	Medium	Master Protein	Transcription factor AP-2 gamma OS=Mus musculus GN=Tfap2c PE=1 SV=1	Tfap2c	NA	NA	0.096	0,0139442231075697	1	1	1	1	1	1	513	55568	9,26	NA	32	NA	NA	NA	200	NA	NA	NA	1	0	0	1
E9QK89	High	Master Protein	Mediator of DNA damage checkpoint protein 1 OS=Mus musculus GN=Mdc1 PE=1 SV=1	Mdc1	NA	NA	0.094	0	8	1	3	4	3	1	1708	184687	5,17	32	NA	NA	200	NA	NA	NA	1	NA	NA	0	7	3
A0A0A0MQF6	High	Master Protein	Glyceraldehyde-3-phosphate dehydrogenase OS=Mus musculus GN=Gapdh PE=1 SV=1	Gapdh	0.559125	-0.0679388	3365	0	49	32	9	38	9	1	359	38629	8,97	0.905	1.003	105	95	99.9	100.1	7	8	6	6	0	64	9
P35700	High	Master Protein	Peroxiredoxin-1 OS=Mus musculus GN=Prdx1 PE=1 SV=1	Prdx1	0.150839	0.316146	3394	0	24	37	7	23	7	1	199	22162	8,12	1.154	1.336	92.8	107.2	85.6	114.4	5	5	5	5	0	21	7
Q00422	Medium	Master Protein	GA-binding protein alpha chain OS=Mus musculus GN=Gabpa PE=1 SV=2	Gabpa	NA	NA	0.093	0,04002079002079	1	3	1	1	1	1	454	51312	5	NA	NA	NA	NA	NA	NA	NA	NA	NA	NA	0	0	1
Q53ZY9	High	Master Protein	Adrenal hypoplasia congenita-like protein OS=Mus musculus GN=Nr0b1 PE=1 SV=1	Nr0b1	NA	NA	0.093	0,00916271721958926	3	2	1	1	1	1	472	52542	6,1	NA	0.189	NA	NA	168.2	31.8	NA	NA	1	1	0	0	1
P40142	High	Master Protein	Transketolase OS=Mus musculus GN=Tkt PE=1 SV=1	Tkt	0.0913192	-0.364942	3453	0	75	26	14	55	14	1	623	67588	7,5	0.809	0.744	110.5	89.5	114.7	85.3	14	14	14	14	0	64	14
Q8BHS3	Medium	Master Protein	Pre-mRNA-splicing factor RBM22 OS=Mus musculus GN=Rbm22 PE=1 SV=1	Rbm22	NA	NA	0.093	0,043859649122807	1	2	1	1	1	1	420	46865	8,54	0.569	NA	127.5	72.5	NA	NA	1	1	NA	NA	0	0	1
P62852	High	Master Protein	40S ribosomal protein S25 OS=Mus musculus GN=Rps25 PE=1 SV=1	Rps25	0.0912629	-0.911858	3642	0	10703042121416	22,4	3	7	3	1	125	13734	10,11	0.629	0.434	122.8	77.2	139.5	60.5	3	3	3	3	0	3	3
Q08376	Medium	Master Protein	Zinc finger and BTB domain-containing protein 14 OS=Mus musculus GN=Zbtb14 PE=2 SV=1	Zbtb14	NA	NA	0.093	0,0287523080981271	1	1	1	1	1	1	449	50867	6,04	NA	0.44	NA	NA	138.9	61.1	NA	NA	1	1	0	0	1
Q9CPY4	High	Master Protein	Cyclin-dependent kinase 2-associated protein 2 OS=Mus musculus GN=Cdk2ap2 PE=2 SV=1	Cdk2ap2	0.321387	0.273217	3642	0	5	78740157480315	1	4	1	1	127	13194	9,48	1.376	1.041	84.2	115.8	98	102	1	1	1	1	0	5	1
Q3UQV4	Medium	Master Protein	Putative uncharacterized protein OS=Mus musculus GN=Cdyl2 PE=2 SV=1	Cdyl2	NA	NA	0.089	0,0108859993952223	2	1	1	1	1	1	503	56077	8,65	NA	32	NA	NA	NA	200	NA	NA	NA	1	0	0	1
G3X956	High	Master Protein	FACT complex subunit SPT16 OS=Mus musculus GN=Supt16 PE=1 SV=1	Supt16	0.0251018	-2.18442	3698	0	133	20	22	111	22	1	1047	119763	5,66	0.224	0.216	163.4	36.6	164.5	35.5	22	22	20	20	0	160	22
Q8BK58	Medium	Master Protein	HSPB1-associated protein 1 OS=Mus musculus GN=Hspbap1 PE=1 SV=2	Hspbap1	NA	NA	0.089	0,0139442231075697	1	3	1	1	1	1	483	54361	5,27	NA	32	NA	NA	NA	200	NA	NA	NA	1	0	0	1
Q9Z2D6-2	Medium	Master Protein	Isoform B of Methyl-CpG-binding protein 2 OS=Mus musculus GN=Mecp2	Mecp2	NA	NA	0.089	0,0110754881958613	2	1	1	1	1	1	501	53543	9,88	NA	0.298	NA	NA	154.1	45.9	NA	NA	1	1	0	0	1
Q3UM23	High	Master Protein	Putative uncharacterized protein OS=Mus musculus GN=Rnh1 PE=2 SV=1	Rnh1	NA	NA	0.089	0,00916271721958926	2	2	1	1	1	1	456	49811	4,78	NA	1.788	NA	NA	71.7	128.3	NA	NA	1	1	0	0	1
Q61033	High	Master Protein	Lamina-associated polypeptide 2, isoforms alpha/zeta OS=Mus musculus GN=Tmpo PE=1 SV=4	Tmpo	0.0706991	-0.850741	3725	0	99	28	17	61	9	1	693	75122	8,05	0.627	0.482	122.9	77.1	135	65	13	13	12	13	8	83	17
Q04447	High	Master Protein	Creatine kinase B-type OS=Mus musculus GN=Ckb PE=1 SV=1	Ckb	0.0194571	-3.20423	3962	0	48705015803556	27	8	35	8	1	381	42686	5,67	0.112	0.105	179.9	20.1	180.9	19.1	6	6	8	8	0	34	8
P70441	High	Master Protein	Na(+)/H(+) exchange regulatory cofactor NHE-RF1 OS=Mus musculus GN=Slc9a3r1 PE=1 SV=3	Slc9a3r1	NA	NA	0.089	0,00916271721958926	3	3	1	1	1	1	355	38577	5,9	NA	NA	NA	NA	NA	NA	NA	NA	NA	NA	0	1	1
Q3U343	High	Master Protein	Putative uncharacterized protein OS=Mus musculus GN=Zfp622 PE=2 SV=1	Zfp622	NA	NA	0.089	0,00812407680945347	3	3	1	1	1	1	476	53373	6,21	32	NA	NA	200	NA	NA	NA	1	NA	NA	0	2	1
Q07139	High	Master Protein	Protein ECT2 OS=Mus musculus GN=Ect2 PE=1 SV=2	Ect2	NA	NA	0.086	0	5	2	2	3	2	1	913	103065	7,44	1.165	NA	92.4	107.6	NA	NA	2	2	NA	NA	0	2	2
P60710	High	Master Protein	Actin, cytoplasmic 1 OS=Mus musculus GN=Actb PE=1 SV=1	Actb	0.0290774	-1.03653	3962	0	52	29	9	37	2	1	375	41,71	5,48	0.494	0.481	133.8	66.2	135	65	8	8	7	7	10	54	9
P62937	High	Master Protein	Peptidyl-prolyl cis-trans isomerase A OS=Homo sapiens GN=PPIA PE=1 SV=2	PPIA	0.340358	-0.14003	4179	0	33	30	5	53	5	1	165	18001	7,81	0.964	0.851	101.8	98.2	108.1	91.9	6	6	7	7	0	75	5
Q3V268	High	Master Protein	Histone acetyltransferase OS=Mus musculus GN=Kat8 PE=2 SV=1	Kat8	NA	NA	0.086	0,00812407680945347	3	2	1	1	1	1	458	52571	8,38	NA	0.868	NA	NA	107.1	92.9	NA	NA	1	1	0	1	1
Q5FW97	High	Master Protein	Alpha-enolase OS=Mus musculus GN=EG433182 PE=1 SV=1	EG433182	0.755334	-0.0343081	4179	0	58691897384093	29	12	53	12	1	434	47111	6,8	1.026	0.927	98.7	101.3	103.8	96.2	10	10	10	9	0	50	12
A2BDX3	Medium	Master Protein	Adenylyltransferase and sulfurtransferase MOCS3 OS=Mus musculus GN=Mocs3 PE=1 SV=1	Mocs3	NA	NA	0.086	0,0316836868290128	1	2	1	1	1	1	460	49344	7,49	32	NA	NA	200	NA	NA	NA	1	NA	NA	0	0	1
Q3TC83	High	Master Protein	Putative uncharacterized protein OS=Mus musculus GN=Nle1 PE=2 SV=1	Nle1	NA	NA	0.086	0,00916271721958926	3	22680412371134	1	2	1	1	485	53145	6,87	NA	17.22	NA	NA	11	189	NA	NA	1	1	0	1	1
Q8C2Q3	High	Master Protein	RNA-binding protein 14 OS=Mus musculus GN=Rbm14 PE=1 SV=1	Rbm14	NA	NA	0.086	0,00916271721958926	26978856230438	2	1	1	1	1	669	69406	9,67	NA	0.64	NA	NA	122	78	NA	NA	1	1	0	0	1
Q8VH51	Medium	Master Protein	RNA-binding protein 39 OS=Mus musculus GN=Rbm39 PE=1 SV=2	Rbm39	NA	NA	0.086	0,0101195952161914	2	3	1	1	1	1	530	59,37	10,1	3.849	NA	41.2	158.8	NA	NA	1	1	NA	NA	0	0	1
Q8K368	High	Master Protein	Fanconi anemia group I protein homolog OS=Mus musculus GN=Fanci PE=1 SV=2	Fanci	NA	NA	0.085	0	5	2	3	4	3	1	1330	149231	6,16	NA	16.799	NA	NA	11.2	188.8	NA	NA	1	2	0	0	3
Q7TPD0	High	Master Protein	Integrator complex subunit 3 OS=Mus musculus GN=Ints3 PE=1 SV=2	Ints3	NA	NA	0.084	0,00812407680945347	3	3	2	2	2	1	1041	117862	5,8	1.097	NA	95.4	104.6	NA	NA	1	1	NA	NA	0	1	2
Q6P5E3	High	Master Protein	Sal-like 1 (Drosophila) OS=Mus musculus GN=Sall1 PE=1 SV=1	Sall1	NA	NA	0.084	0	6	1	2	4	1	1	1323	140149	7,14	NA	NA	NA	NA	NA	NA	NA	NA	NA	NA	0	5	2
Q9Z1K5	Medium	Master Protein	E3 ubiquitin-protein ligase ARIH1 OS=Mus musculus GN=Arih1 PE=1 SV=3	Arih1	NA	NA	0.083	0,0110754881958613	2	1	1	1	1	1	555	63975	5,08	NA	32	NA	NA	NA	200	NA	NA	NA	1	0	0	1
Q9ERK4	High	Master Protein	Exportin-2 OS=Mus musculus GN=Cse1l PE=1 SV=1	Cse1l	NA	NA	0.083	0	54798735608582	2	2	4	2	1	971	110384	5,77	1.209	NA	90.5	109.5	NA	NA	1	1	NA	NA	0	2	2
Q9EQ28	High	Master Protein	DNA polymerase delta subunit 3 OS=Mus musculus GN=Pold3 PE=1 SV=2	Pold3	NA	NA	0.083	0,00812407680945347	3	2	1	1	1	1	462	50804	9,32	2.424	NA	58.4	141.6	NA	NA	1	1	NA	NA	0	2	1
Q91YU8	High	Master Protein	Suppressor of SWI4 1 homolog OS=Mus musculus GN=Ppan PE=1 SV=2	Ppan	NA	NA	0.083	0,00812407680945347	3	2	1	1	1	1	470	52724	10,32	NA	NA	NA	NA	NA	NA	NA	NA	NA	NA	0	1	1
Q91W36	Medium	Master Protein	Ubiquitin carboxyl-terminal hydrolase 3 OS=Mus musculus GN=Usp3 PE=2 SV=1	Usp3	NA	NA	0.083	0,026525198938992	1	2	1	1	1	1	520	58,83	8,28	0.182	NA	169.2	30.8	NA	NA	1	1	NA	NA	0	0	1
Q8C0L3	Medium	Master Protein	Putative uncharacterized protein OS=Mus musculus GN=Zfp869 PE=2 SV=1	Zfp869	NA	NA	0.083	0,026525198938992	1	2	1	1	1	1	529	61673	7,53	0.499	NA	133.4	66.6	NA	NA	1	1	NA	NA	0	0	1
P62827	High	Master Protein	GTP-binding nuclear protein Ran OS=Mus musculus GN=Ran PE=1 SV=3	Ran	0.0398018	-1.29336	4337	0	26	18	4	26	4	1	216	24408	7,49	0.452	0.364	137.8	62.2	146.7	53.3	5	4	4	4	0	35	4
Q3TXE5	High	Master Protein	Putative uncharacterized protein OS=Mus musculus GN=Canx PE=2 SV=1	Canx	NA	NA	0.08	0,00916271721958926	2	1	1	2	1	1	591	67217	4,65	32	NA	NA	200	NA	NA	NA	1	NA	NA	0	0	1
Q3UBK2	High	Master Protein	Putative uncharacterized protein OS=Mus musculus PE=2 SV=1	NA	0.204611	-0.427595	4337	0	21	25	6	18	6	1	215	24906	5,74	0.865	0.622	107.2	92.8	123.3	76.7	4	4	4	4	0	9	6
Q8CCK0	High	Master Protein	Core histone macro-H2A.2 OS=Mus musculus GN=H2afy2 PE=1 SV=3	H2afy2	0.0263836	-2.80088	4456	0	35731380303257	25	8	26	7	1	372	40067	9,69	0.133	0.154	176.5	23.5	173.3	26.7	5	5	4	3	0	16	8
Q3T9S3	High	Master Protein	SET translocation OS=Mus musculus GN=Set PE=2 SV=1	Set	0.371091	-0.0931094	4878	0	33	23	6	53	2	1	289	33358	4,32	0.935	0.94	103.3	96.7	103.1	96.9	6	6	7	6	6	82	6
Q3TX72	High	Master Protein	Putative uncharacterized protein OS=Mus musculus GN=Fkbp5 PE=2 SV=1	Fkbp5	NA	NA	0.08	0,00812407680945347	3	2	1	1	1	1	456	50982	7,83	NA	1.117	NA	NA	94.5	105.5	NA	NA	1	1	0	2	1
Q544Z7	High	Master Protein	DNA-(apurinic or apyrimidinic site) lyase OS=Mus musculus GN=Apex1 PE=1 SV=1	Apex1	0.0280356	-1.79837	4995	0	43	25	6	42	6	1	317	35468	7,91	0.273	0.302	157.2	42.8	153.7	46.3	6	6	5	6	0	47009260892868	6
Q9JLZ6	Medium	Master Protein	Hypermethylated in cancer 2 protein OS=Mus musculus GN=Hic2 PE=2 SV=4	Hic2	NA	NA	0.08	0,0110754881958613	2	1	1	1	1	1	619	66724	6,35	NA	NA	NA	NA	NA	NA	NA	NA	NA	NA	0	0	1
Q8K202	Medium	Master Protein	DNA-directed RNA polymerase I subunit RPA49 OS=Mus musculus GN=Polr1e PE=1 SV=2	Polr1e	NA	NA	0.08	0,0422170422170422	14671182805926	24896265560166	1	1	1	1	482	54	8,19	NA	0.213	NA	NA	164.9	35.1	NA	NA	1	1	0	0	1
Q059T9	Medium	Master Protein	PRP4 pre-mRNA processing factor 4 homolog (Yeast) OS=Mus musculus GN=Prpf4 PE=1 SV=1	Prpf4	NA	NA	0.08	0,0142309797482211	18703101078007	2	1	1	1	1	521	58333	7,28	NA	0.654	NA	NA	120.9	79.1	NA	NA	1	1	0	0	1
Q01320	High	Master Protein	DNA topoisomerase 2-alpha OS=Mus musculus GN=Top2a PE=1 SV=2	Top2a	0.464703	-0.0747601	5504	0	225	30	47	195	16	1	1528	172682	8,6	0.969	0.93	101.6	98.4	103.6	96.4	37	39	30	34	32	240	47
P23116	High	Master Protein	Eukaryotic translation initiation factor 3 subunit A OS=Mus musculus GN=Eif3a PE=1 SV=5	Eif3a	NA	NA	0.079	0	7	2	3	3	3	1	1344	161838	6,77	0.34	NA	149.3	50.7	NA	NA	2	2	NA	NA	0	1	3
Q569Z5	High	Master Protein	Probable ATP-dependent RNA helicase DDX46 OS=Mus musculus GN=Ddx46 PE=1 SV=2	Ddx46	NA	NA	0.078	0	4	2	2	2	2	1	1032	117376	9,26	NA	0.368	NA	NA	146.2	53.8	NA	NA	1	1	0	1	2
Q9EQU5-2	High	Master Protein	Isoform 2 of Protein SET OS=Mus musculus GN=Set	Set	0.0251018	-2.35107	5813	0	35	24187725631769	5	44	1	1	277	32086	4,22	0.202	0.19	166.4	33.6	168.1	31.9	1	1	1	1	0	76	5
Q4FZF3	Medium	Master Protein	Probable ATP-dependent RNA helicase DDX49 OS=Mus musculus GN=Ddx49 PE=2 SV=1	Ddx49	NA	NA	0.077	0,0142309797482211	1	2	1	1	1	1	480	54,06	8,78	NA	NA	NA	NA	NA	NA	NA	NA	NA	NA	0	1	1
Q3UA54	High	Master Protein	Putative uncharacterized protein (Fragment) OS=Mus musculus GN=Ptma PE=2 SV=1	Ptma	0.0324775	-1.56064	5813	0	10	14	3	6	3	1	172	18677	4,13	0.37	0.308	146	54	153	47	2	2	3	3	0	4	3
Q3V054	High	Master Protein	Putative uncharacterized protein (Fragment) OS=Mus musculus GN=Taf1a PE=2 SV=1	Taf1a	NA	NA	0.077	0,00916271721958926	2	2	1	1	1	1	456	53189	8,72	NA	2.549	NA	NA	56.4	143.6	NA	NA	1	1	0	0	1
Q5SSI6	Medium	Master Protein	U3 small nucleolar RNA-associated protein 18 homolog OS=Mus musculus GN=Utp18 PE=1 SV=1	Utp18	NA	NA	0.077	0,0305263157894737	1	2	1	1	1	1	552	61,18	8,78	0.371	NA	145.9	54.1	NA	NA	1	1	NA	NA	0	0	1
Q3TAR6	Medium	Master Protein	Inactive serine/threonine-protein kinase VRK3 OS=Mus musculus GN=Vrk3 PE=1 SV=1	Vrk3	NA	NA	0.077	0,0139442231075697	1	2	1	2	1	1	453	50798	8,57	NA	NA	NA	NA	NA	NA	NA	NA	NA	NA	0	0	1
P17095	High	Master Protein	High mobility group protein HMG-I/HMG-Y OS=Mus musculus GN=Hmga1 PE=1 SV=4	Hmga1	0.0980053	0.352194	5813	0	18	23	2	31	1	1	107	11607	10,32	1.331	1.222	85.8	114.2	90	110	1	1	1	1	0	34	2
P28658	Medium	Master Protein	Ataxin-10 OS=Mus musculus GN=Atxn10 PE=1 SV=2	Atxn10	NA	NA	0.075	0,0149822936529556	1	3	1	1	1	1	475	53673	5,25	NA	1.655	NA	NA	75.3	124.7	NA	NA	1	1	0	0	1
Q9JI44	High	Master Protein	DNA methyltransferase 1-associated protein 1 OS=Mus musculus GN=Dmap1 PE=1 SV=1	Dmap1	NA	NA	0.075	0,00916271721958926	2	2	1	1	1	1	468	53097	9,5	2.22	NA	62.1	137.9	NA	NA	1	1	NA	NA	0	0	1
Q3UIG0	Medium	Master Protein	Eukaryotic translation initiation factor 3 subunit E OS=Mus musculus GN=Eif3e PE=1 SV=1	Eif3e	NA	NA	0.075	0,0110754881958613	2	4	1	1	1	1	445	52187	6,04	0.438	NA	139.1	60.9	NA	NA	1	1	NA	NA	0	0	1
Q8BSP2-2	High	Master Protein	Isoform 2 of Condensin-2 complex subunit H2 OS=Mus musculus GN=Ncaph2	Ncaph2	NA	NA	0.075	0,00916271721958926	3	1	1	1	1	1	608	68973	4,67	1.861	NA	69.9	130.1	NA	NA	1	1	NA	NA	0	2	1
Q9CY58-2	High	Master Protein	Isoform 2 of Plasminogen activator inhibitor 1 RNA-binding protein OS=Mus musculus GN=Serbp1	Serbp1	0.0369438	-0.944804	7185	0	59	29	12	33	12	1	392	42918	8,44	0.546	0.493	129.3	70.7	134	66	11	11	8	8	0	36	12
Q8CI33	Medium	Master Protein	CWF19-like protein 1 OS=Mus musculus GN=Cwf19l1 PE=1 SV=2	Cwf19l1	NA	NA	0.072	0,0141163184641446	1	2	1	1	1	1	537	60156	7,14	1.043	NA	97.9	102.1	NA	NA	1	1	NA	NA	0	0	1
Q3TK27	Medium	Master Protein	Putative uncharacterized protein OS=Mus musculus GN=Gnl3 PE=2 SV=1	Gnl3	NA	NA	0.072	0,0141163184641446	1	2	1	1	1	1	538	60749	9,14	0.782	NA	112.3	87.7	NA	NA	1	1	NA	NA	0	0	1
Q3TIX9	Medium	Master Protein	U4/U6.U5 tri-snRNP-associated protein 2 OS=Mus musculus GN=Usp39 PE=1 SV=2	Usp39	NA	NA	0.072	0,0141163184641446	1	2	1	1	1	1	564	65106	8,9	NA	NA	NA	NA	NA	NA	NA	NA	NA	NA	0	0	1
P09405	High	Master Protein	Nucleolin OS=Mus musculus GN=Ncl PE=1 SV=2	Ncl	0.0722153	-0.548987	7348	0	142	38	24	151	24	1	707	76677	4,75	0.732	0.635	115.5	84.5	122.3	77.7	22	24	17	17	0	232	24
Q9QZQ8	High	Master Protein	Core histone macro-H2A.1 OS=Mus musculus GN=H2afy PE=1 SV=3	H2afy	0.0194571	-2.89432	7859	0	50	33	9	49	8	1	372	39,71	9,8	0.134	0.135	176.4	23.6	176.2	23.8	7	7	7	6	2	67	9
Q3U6B1	High	Master Protein	Putative uncharacterized protein (Fragment) OS=Mus musculus GN=G3bp2 PE=2 SV=1	G3bp2	NA	NA	0.07	0,00812407680945347	3	2	1	1	1	1	550	61028	5,87	2.032	NA	66	134	NA	NA	1	1	NA	NA	0	2	1
P06745	High	Master Protein	Glucose-6-phosphate isomerase OS=Mus musculus GN=Gpi PE=1 SV=4	Gpi	NA	NA	0.07	0,00916271721958926	3	2	1	1	1	1	558	62727	8,13	NA	1.029	NA	NA	98.6	101.4	NA	NA	1	1	0	0	1
B2RY56	Medium	Master Protein	RNA-binding protein 25 OS=Mus musculus GN=Rbm25 PE=1 SV=2	Rbm25	NA	NA	0.07	0,0176247288503254	1	2	1	1	1	1	838	99491	6,32	0.649	NA	121.3	78.7	NA	NA	1	1	NA	NA	0	0	1
E9QNP0	High	Master Protein	KxDL motif-containing protein 1 OS=Mus musculus GN=Kxd1 PE=1 SV=1	Kxd1	0.0280356	-1.64386	10548	0	61877947153465	23	6	258	6	1	232	26839	9,83	0.331	0.309	150.2	49.8	152.8	47.2	8	9	9	9	0	243	6
Q91VX2	Medium	Master Protein	Ubiquitin-associated protein 2 OS=Mus musculus GN=Ubap2 PE=1 SV=1	Ubap2	NA	NA	0.07	0,025207830517565	1	0,971731448763251	1	1	1	1	1132	117894	7,72	0.746	NA	114.5	85.5	NA	NA	1	1	NA	NA	0	0	1
Q3U955	High	Master Protein	Putative uncharacterized protein OS=Mus musculus GN=Tmpo PE=2 SV=1	Tmpo	0.0286776	-1.72738	10938	0	10022830058318	35	14	76	6	1	452	50,44	9,54	0.324	0.28	151.1	48.9	156.2	43.8	7	7	6	5	0	106	14
P24270	High	Master Protein	Catalase OS=Mus musculus GN=Cat PE=1 SV=4	Cat	NA	NA	0.068	0,00812407680945347	3	3	1	1	1	1	527	59758	7,88	32	NA	NA	200	NA	NA	NA	1	NA	NA	0	2	1
B2RX51	Medium	Master Protein	Calicin OS=Mus musculus GN=Ccin PE=1 SV=1	Ccin	NA	NA	0.068	0,04002079002079	1	1	1	2	1	1	588	66707	8,18	NA	NA	NA	NA	NA	NA	NA	NA	NA	NA	0	0	1
Q3TAF0	High	Master Protein	Putative uncharacterized protein OS=Mus musculus GN=Eefsec PE=2 SV=1	Eefsec	NA	NA	0.068	0,00812407680945347	35880437620696	2	1	1	1	1	583	63599	8,4	0.507	NA	132.7	67.3	NA	NA	1	1	NA	NA	0	1	1
Q8BZR9	High	Master Protein	Nuclear cap-binding protein subunit 3 OS=Mus musculus GN=Ncbp3 PE=1 SV=1	Ncbp3	NA	NA	0.068	0,00916271721958926	2	2	1	1	1	1	615	70	5,8	2.015	NA	66.3	133.7	NA	NA	1	1	NA	NA	0	0	1
J3QN19	Medium	Master Protein	DNA primase OS=Mus musculus GN=Prim1 PE=1 SV=1	Prim1	NA	NA	0.068	0,0101195952161914	2	2	1	1	1	1	418	49361	8,6	1.284	NA	87.6	112.4	NA	NA	1	1	NA	NA	0	0	1
Q9D3E6	High	Master Protein	Cohesin subunit SA-1 OS=Mus musculus GN=Stag1 PE=1 SV=3	Stag1	0.0706991	0.380729	11962	0	241	29	40	214	30	1	1258	144349	5,59	1.303	1.301	86.8	113.2	86.9	113.1	43	43	37	37	14	322	40
B2RWY6	High	Master Protein	MutS homolog 3 (E. coli) OS=Mus musculus GN=Msh3 PE=2 SV=1	Msh3	NA	NA	0.067	0	6	1	2	2	2	1	1095	123369	7,83	NA	NA	NA	NA	NA	NA	NA	NA	NA	NA	0	1	2
P61222	Medium	Master Protein	ATP-binding cassette sub-family E member 1 OS=Mus musculus GN=Abce1 PE=1 SV=1	Abce1	NA	NA	0.066	0,0142309797482211	17972393126068	1	1	1	1	1	599	67271	8,34	0.543	NA	129.6	70.4	NA	NA	1	1	NA	NA	0	0	1
Q5SQB7	High	Master Protein	MCG68069 OS=Mus musculus GN=Npm1 PE=1 SV=1	Npm1	0.0455638	-0.594008	13678	0	61	41	10	67	5	1	292	32,54	4,77	0.673	0.652	119.6	80.4	121	79	9	8	9	10	7	87	10
P61957	High	Master Protein	Small ubiquitin-related modifier 2 OS=Mus musculus GN=Sumo2 PE=1 SV=1	Sumo2	0.410843	0.0955869	13678	0	2170210403465	29	3	22	1	1	95	10864	5,5	1.105	1.032	95	105	98.4	101.6	1	1	1	1	0	40	3
Q62318	High	Master Protein	Transcription intermediary factor 1-beta OS=Mus musculus GN=Trim28 PE=1 SV=3	Trim28	0.109878	0.424385	15577	0	174	38	23	138	23	1	834	88791	5,77	1.447	1.237	81.7	118.3	89.4	110.6	25	27	20	20	0	249	23
P63038	High	Master Protein	60 kDa heat shock protein, mitochondrial OS=Mus musculus GN=Hspd1 PE=1 SV=1	Hspd1	NA	NA	0.066	0	4	43630017452007	1	1	1	1	573	60917	6,18	NA	0.917	NA	NA	104.3	95.7	NA	NA	1	1	0	3	1
Q6PIP5	High	Master Protein	NudC domain-containing protein 1 OS=Mus musculus GN=Nudcd1 PE=1 SV=2	Nudcd1	NA	NA	0.066	0,00916271721958926	3	3	1	1	1	1	582	66662	5,3	NA	32	NA	NA	NA	200	NA	NA	NA	1	0	0	1
Q9DBD5	Low	Master Protein	Proline-, glutamic acid- and leucine-rich protein 1 OS=Mus musculus GN=Pelp1 PE=1 SV=2	Pelp1	NA	NA	0.066	0,0509350393700787	14068247365219	1	1	1	1	1	1123	117995	4,36	NA	NA	NA	NA	NA	NA	NA	NA	NA	NA	0	0	1
Q53Z05	High	Master Protein	Sir2alpha OS=Mus musculus GN=Sirt1 PE=2 SV=1	Sirt1	NA	NA	0.066	0,00916271721958926	3	1	1	1	1	1	737	80322	4,73	NA	NA	NA	NA	NA	NA	NA	NA	NA	NA	0	0	1
P11983	Medium	Master Protein	T-complex protein 1 subunit alpha OS=Mus musculus GN=Tcp1 PE=1 SV=3	Tcp1	NA	NA	0.066	0,0101195952161914	2	1	1	1	1	1	556	60411	6,16	0.307	NA	153	47	NA	NA	1	1	NA	NA	0	0	1
Q80T67	High	Master Protein	MKIAA3006 protein (Fragment) OS=Mus musculus GN=Zfp871 PE=2 SV=1	Zfp871	NA	NA	0.066	0,00916271721958926	3	2	1	1	1	1	617	71696	8,24	0.362	NA	146.8	53.2	NA	NA	1	1	NA	NA	0	0	1
P63017	High	Master Protein	Heat shock cognate 71 kDa protein OS=Mus musculus GN=Hspa8 PE=1 SV=1	Hspa8	0.337224	-0.120294	16013	0	152	32	22	109	22	1	646	70827	5,52	0.956	0.884	102.3	97.7	106.1	93.9	21	22	19	19	0	148	22
O88665	High	Master Protein	Bromodomain-containing protein 7 OS=Mus musculus GN=Brd7 PE=1 SV=1	Brd7	NA	NA	0.064	0,00916271721958926	2	2	1	1	1	1	651	73954	6,38	32	NA	NA	200	NA	NA	NA	1	NA	NA	0	0	1
O70374	Medium	Master Protein	Protein CBFA2T2 OS=Mus musculus GN=Cbfa2t2 PE=1 SV=3	Cbfa2t2	NA	NA	0.064	0,0124673818498115	2	1	1	1	1	1	594	65863	7,81	NA	NA	NA	NA	NA	NA	NA	NA	NA	NA	0	0	1
G3UY70	High	Master Protein	Lethal(3)malignant brain tumor-like protein 2 OS=Mus musculus GN=L3mbtl2 PE=1 SV=1	L3mbtl2	NA	NA	0.064	0,00916271721958926	2	13531799729364	1	1	1	1	739	82481	6,95	32	NA	NA	200	NA	NA	NA	1	NA	NA	0	0	1
Q61164	High	Master Protein	Transcriptional repressor CTCF OS=Mus musculus GN=Ctcf PE=1 SV=2	Ctcf	1	0	17078	0	131	28804347826087	20	121	20	1	736	83692	6,9	1	1	100	100	100	100	23	24	14	14	0	150	20
Q8CCD4	Medium	Master Protein	Putative uncharacterized protein OS=Mus musculus GN=Rbl1 PE=2 SV=1	Rbl1	NA	NA	0.064	0,0141163184641446	1	2	1	1	1	1	594	67425	5,78	NA	NA	NA	NA	NA	NA	NA	NA	NA	NA	0	0	1
Q80X50-5	Medium	Master Protein	Isoform 5 of Ubiquitin-associated protein 2-like OS=Mus musculus GN=Ubap2l	Ubap2l	NA	NA	0.064	0,0101195952161914	2	0,989208633093525	1	1	1	1	1112	117264	7,12	0.462	NA	136.8	63.2	NA	NA	1	1	NA	NA	0	0	1
P80315	Medium	Master Protein	T-complex protein 1 subunit delta OS=Mus musculus GN=Cct4 PE=1 SV=3	Cct4	NA	NA	0.062	0,0139442231075697	2	1	1	2	1	1	539	58,03	8,02	0.688	NA	118.5	81.5	NA	NA	1	1	NA	NA	0	0	1
P43274	High	Master Protein	Histone H1.4 OS=Mus musculus GN=Hist1h1e PE=1 SV=2	Hist1h1e	0.0509381	-4.04692	20544	0	52	15	6	69	2	1	219	21964	11,11	0.09	0.031	183.5	16.5	197.3	2.7	2	2	2	2	0	137	6
Q8CHH5	High	Master Protein	GLTSCR1-like protein OS=Mus musculus GN=Gltscr1l PE=2 SV=2	Gltscr1l	NA	NA	0.062	0,00916271721958926	26643415477107	0,837988826815642	1	1	1	1	1074	114,28	6,62	32	NA	NA	200	NA	NA	NA	1	NA	NA	0	0	1
Q3UA94	Medium	Master Protein	RNA guanylyltransferase and 5'-phosphatase, isoform CRA_b OS=Mus musculus GN=Rngtt PE=1 SV=1	Rngtt	NA	NA	0.062	0,0287523080981271	1	16750418760469	1	1	1	1	597	68,64	8,16	NA	NA	NA	NA	NA	NA	NA	NA	NA	NA	0	0	1
O70445	High	Master Protein	BRCA1-associated RING domain protein 1 OS=Mus musculus GN=Bard1 PE=2 SV=1	Bard1	NA	NA	0.061	0,0094577553593947	2	1	1	2	1	1	765	84201	8,37	32	NA	NA	200	NA	NA	NA	1	NA	NA	0	1	1
Q3U4U6	Medium	Master Protein	T-complex protein 1 subunit gamma OS=Mus musculus GN=Cct3 PE=1 SV=1	Cct3	NA	NA	0.061	0,0110754881958613	22800061736324	18348623853211	1	1	1	1	545	60591	6,7	0.353	NA	147.8	52.2	NA	NA	1	1	NA	NA	0	1	1
Q3TF87	Medium	Master Protein	Putative uncharacterized protein OS=Mus musculus GN=Dars PE=2 SV=1	Dars	NA	NA	0.061	0,045273631840796	1	1	1	1	1	1	501	57067	6,49	NA	0.561	NA	NA	128.1	71.9	NA	NA	1	1	0	0	1
Q3TIX6	High	Master Protein	Protein Fubp3 OS=Mus musculus GN=Fubp3 PE=1 SV=1	Fubp3	NA	NA	0.061	0,00812407680945347	3	2	1	1	1	1	575	61922	8,38	1.338	NA	85.6	114.4	NA	NA	1	1	NA	NA	0	0	1
H2A2U6	Medium	Master Protein	M104 protein OS=Murid herpesvirus 1 GN=M104 PE=4 SV=1	M104	NA	NA	0.061	0,045273631840796	14350973274708	2	1	2	1	1	705	80753	8,44	NA	NA	NA	NA	NA	NA	NA	NA	NA	NA	0	2	1
Q3URR7	Medium	Master Protein	Zinc finger and SCAN domain-containing protein 10 OS=Mus musculus GN=Zscan10 PE=1 SV=2	Zscan10	NA	NA	0.061	0,0110754881958613	2	1	1	1	1	1	782	88299	8,03	32	NA	NA	200	NA	NA	NA	1	NA	NA	0	0	1
Q8R2S9	High	Master Protein	Actin-related protein 8 OS=Mus musculus GN=Actr8 PE=2 SV=1	Actr8	NA	NA	0.059	0,00916271721958926	2	2	1	1	1	1	624	70501	7,77	NA	NA	NA	NA	NA	NA	NA	NA	NA	NA	0	0	1
P97452	High	Master Protein	Ribosome biogenesis protein BOP1 OS=Mus musculus GN=Bop1 PE=1 SV=1	Bop1	NA	NA	0.059	0,00916271721958926	3	1	1	2	1	1	732	82494	6,28	0.768	NA	113.1	86.9	NA	NA	1	1	NA	NA	0	4	1
Q8R2M2	Medium	Master Protein	Deoxynucleotidyltransferase terminal-interacting protein 2 OS=Mus musculus GN=Dnttip2 PE=1 SV=1	Dnttip2	NA	NA	0.059	0,043859649122807	1	1	1	1	1	1	758	84226	6,44	11.173	NA	16.4	183.6	NA	NA	1	1	NA	NA	0	0	1
P48972	Medium	Master Protein	Myb-related protein B OS=Mus musculus GN=Mybl2 PE=1 SV=1	Mybl2	NA	NA	0.058	0,0108859993952223	2	2	1	1	1	1	704	79053	7,01	29.14	NA	6.6	193.4	NA	NA	1	1	NA	NA	0	0	1
Q8C605	Medium	Master Protein	ATP-dependent 6-phosphofructokinase OS=Mus musculus GN=Pfkp PE=1 SV=1	Pfkp	NA	NA	0.058	0,026525198938992	1	24234693877551	1	1	1	1	784	85492	6,89	32	NA	NA	200	NA	NA	NA	1	NA	NA	0	0	1
P62858	High	Master Protein	40S ribosomal protein S28 OS=Mus musculus GN=Rps28 PE=1 SV=1	Rps28	0.304572	-0.178698	20544	0	11	30	2	8	2	1	69	7836	10,7	0.813	0.954	110.3	89.7	102.4	97.6	2	2	2	2	0	5	2
Q6PHQ9	High	Master Protein	Polyadenylate-binding protein OS=Mus musculus GN=Pabpc4 PE=1 SV=1	Pabpc4	NA	NA	0.056	0,00812407680945347	3	2	1	1	1	1	660	72197	9,39	0.593	NA	125.6	74.4	NA	NA	1	1	NA	NA	0	0	1
A0A0R4IZY9	High	Master Protein	tRNA-dihydrouridine(47) synthase [NAD(P)(+)] OS=Mus musculus GN=Dus3l PE=1 SV=1	Dus3l	NA	NA	0.055	0,00812407680945347	34279420100737	2	1	1	1	1	637	71105	7,9	1.224	NA	89.9	110.1	NA	NA	1	1	NA	NA	0	2	1
Q3TWE8	Medium	Master Protein	Putative uncharacterized protein OS=Mus musculus GN=Polr3e PE=2 SV=1	Polr3e	NA	NA	0.055	0,0142309797482211	1	2	1	1	1	1	710	79,83	6,34	NA	NA	NA	NA	NA	NA	NA	NA	NA	NA	0	0	1
Q9D0I9	Medium	Master Protein	Arginine--tRNA ligase, cytoplasmic OS=Mus musculus GN=Rars PE=1 SV=2	Rars	NA	NA	0.055	0,0149822936529556	1	1	1	1	1	1	660	75625	7,55	NA	0.107	NA	NA	180.6	19.4	NA	NA	1	1	0	0	1
Q91YU1	High	Master Protein	RecQ protein-like OS=Mus musculus GN=Recql PE=2 SV=1	Recql	NA	NA	0.055	0,00812407680945347	3	1	1	1	1	1	648	72434	8,34	1.697	NA	74.2	125.8	NA	NA	1	1	NA	NA	0	0	1
Q3THQ5	Medium	Master Protein	Putative uncharacterized protein OS=Mus musculus GN=Stip1 PE=2 SV=1	Stip1	NA	NA	0.055	0,0108859993952223	2	1	1	1	1	1	543	62461	6,65	NA	NA	NA	NA	NA	NA	NA	NA	NA	NA	0	0	1
Q8BP18	High	Master Protein	Protein Zfp101 OS=Mus musculus GN=Zfp101 PE=1 SV=1	Zfp101	NA	NA	0.055	0,00916271721958926	3	1	1	1	1	1	612	70447	8,05	0.679	NA	119.1	80.9	NA	NA	1	1	NA	NA	0	0	1
Q8CHC8	High	Master Protein	ADNP homeobox protein 2 OS=Mus musculus GN=Adnp2 PE=2 SV=2	Adnp2	NA	NA	0.054	0,00812407680945347	3	1	1	1	1	1	1165	126687	9	NA	NA	NA	NA	NA	NA	NA	NA	NA	NA	0	1	1
P38647	Medium	Master Protein	Stress-70 protein, mitochondrial OS=Mus musculus GN=Hspa9 PE=1 SV=3	Hspa9	NA	NA	0.054	0,0110754881958613	2	2	1	1	1	1	679	73416	6,07	NA	NA	NA	NA	NA	NA	NA	NA	NA	NA	0	0	1
Q8K2Z4-2	High	Master Protein	Isoform 2 of Condensin complex subunit 1 OS=Mus musculus GN=Ncapd2	Ncapd2	NA	NA	0.054	0	4	1	2	2	2	1	1404	156778	6,1	NA	0.819	NA	NA	110	90	NA	NA	2	2	0	0	2
A1L366	High	Master Protein	RAD21 homolog (S. pombe) OS=Mus musculus GN=Rad21 PE=2 SV=1	Rad21	0.0980053	0.294547	21758	0	123	35	21	141	21	1	635	72012	4,64	1.236	1.217	89.5	110.5	90.2	109.8	13	15	17	18	0	178	21
B2RPU8	Medium	Master Protein	MCG130675 OS=Mus musculus GN=Zbed5 PE=2 SV=1	Zbed5	NA	NA	0.054	0,025207830517565	1	1	1	1	1	1	756	84213	8,44	NA	NA	NA	NA	NA	NA	NA	NA	NA	NA	0	0	1
E9QPI5	High	Master Protein	Sister chromatid cohesion protein PDS5 homolog A OS=Mus musculus GN=Pds5a PE=1 SV=1	Pds5a	0.0369438	0.75745	21885	0	418	39	54	407	50	1	1332	150127	7,85	1.727	1.654	73.4	126.6	75.4	124.6	50	54	54	54	0	641	54
Q8C1D8	Medium	Master Protein	Protein IWS1 homolog OS=Mus musculus GN=Iws1 PE=1 SV=1	Iws1	NA	NA	0.053	0,0305263157894737	1	10443864229765	1	1	1	1	766	85197	4,67	0.832	NA	109.2	90.8	NA	NA	1	1	NA	NA	0	0	1
F8WHU5	High	Master Protein	Sister chromatid cohesion protein PDS5 homolog B OS=Mus musculus GN=Pds5b PE=1 SV=1	Pds5b	0.0500686	-0.585323	22419	0	394	33	54	369	50	1	1449	164657	8,54	0.686	0.647	118.6	81.4	121.4	78.6	53	54	46	46	3	455	54
Q9D4H9-2	High	Master Protein	Isoform 2 of PHD finger protein 14 OS=Mus musculus GN=Phf14	Phf14	NA	NA	0.051	0,00812407680945347	33981572102179	1	1	1	1	1	941	105,88	5,35	NA	NA	NA	NA	NA	NA	NA	NA	NA	NA	0	0	1
P23198	High	Master Protein	Chromobox protein homolog 3 OS=Mus musculus GN=Cbx3 PE=1 SV=2	Cbx3	0.0286776	-1.75633	24119	0	46	27	6	35	6	1	183	20842	5,22	0.317	0.275	151.9	48.1	156.9	43.1	7	7	5	4	0	79	6
Q1WWK3	High	Master Protein	Hist1h1b protein (Fragment) OS=Mus musculus GN=Hist1h1b PE=2 SV=1	Hist1h1b	0.0280233	-2.38836	30623	0	60	23	8	90	8	1	222	22431	10,92	0.206	0.176	165.9	34.1	170.1	29.9	7	7	9	9	0	165	8
Q9Z1X4-3	Medium	Master Protein	Isoform 3 of Interleukin enhancer-binding factor 3 OS=Mus musculus GN=Ilf3	Ilf3	NA	NA	0.05	0,025207830517565	1	1	1	1	1	1	911	97705	8,95	0.306	NA	153.1	46.9	NA	NA	1	1	NA	NA	0	0	1
A2BE28	High	Master Protein	Ribosomal biogenesis protein LAS1L OS=Mus musculus GN=Las1l PE=1 SV=1	Las1l	NA	NA	0.05	0,00916271721958926	2	1	1	2	1	1	776	89359	4,44	NA	NA	NA	NA	NA	NA	NA	NA	NA	NA	0	0	1
Q3ULT0	High	Master Protein	Putative uncharacterized protein OS=Mus musculus GN=Orc3 PE=2 SV=1	Orc3	NA	NA	0.05	0,00916271721958926	3	1	1	1	1	1	715	82307	7,4	32	NA	NA	200	NA	NA	NA	1	NA	NA	0	0	1
Q80TC1	Medium	Master Protein	MKIAA1547 protein (Fragment) OS=Mus musculus GN=Tle3 PE=2 SV=1	Tle3	NA	NA	0.05	0,0142309797482211	1	12263099219621	1	1	1	1	897	96,05	7,64	NA	NA	NA	NA	NA	NA	NA	NA	NA	NA	0	0	1
A2A7S7	High	Master Protein	Tyrosine--tRNA ligase OS=Mus musculus GN=Yars PE=1 SV=1	Yars	NA	NA	0.05	0,00916271721958926	2	1	1	1	1	1	564	62962	8,44	NA	0.667	NA	NA	119.9	80.1	NA	NA	1	1	0	0	1
Q7TMI6	Medium	Master Protein	Zinc finger protein 263 OS=Mus musculus GN=Zfp263 PE=2 SV=1	Zfp263	NA	NA	0.05	0,0305263157894737	1	3	1	1	1	1	680	77418	6,87	NA	32	NA	NA	NA	200	NA	NA	NA	1	0	0	1
P14733	High	Master Protein	Lamin-B1 OS=Mus musculus GN=Lmnb1 PE=1 SV=3	Lmnb1	0.151195	-0.221791	30623	0	183	51	36	148	30	1	588	66745	5,16	0.88	0.835	106.4	93.6	109	91	31	31	29	29	6	181	36
Q8VDI4	High	Master Protein	MutL homolog 1 (E. coli) OS=Mus musculus GN=Mlh1 PE=2 SV=1	Mlh1	NA	NA	0.047	0,00916271721958926	3	1	1	1	1	1	760	84641	5,62	NA	NA	NA	NA	NA	NA	NA	NA	NA	NA	0	0	1
Q3TIV2	High	Master Protein	Putative uncharacterized protein OS=Mus musculus GN=Zc3h11a PE=2 SV=1	Zc3h11a	NA	NA	0.047	0,00916271721958926	31298888446356	1	1	1	1	1	792	86366	8,22	32	NA	NA	200	NA	NA	NA	1	NA	NA	0	2	1
Q6PAL0	Medium	Master Protein	BEN domain-containing protein 3 OS=Mus musculus GN=Bend3 PE=1 SV=1	Bend3	NA	NA	0.046	0,025207830517565	16857113390525	1	1	1	1	1	825	94096	5,55	NA	0.527	NA	NA	131	69	NA	NA	1	1	0	0	1
Q571A2	High	Master Protein	MKIAA4106 protein (Fragment) OS=Mus musculus GN=Cul2 PE=2 SV=1	Cul2	NA	NA	0.046	0,00916271721958926	2	1	1	2	1	1	748	87126	6,99	NA	NA	NA	NA	NA	NA	NA	NA	NA	NA	0	0	1
Q3U292	High	Master Protein	Putative uncharacterized protein OS=Mus musculus GN=Hist1h1d PE=2 SV=1	Hist1h1d	0.0290774	-2.16812	37312	0	61	18552036199095	7	87	3	1	221	22068	11,03	0.249	0.196	160.2	39.8	167.2	32.8	7	6	5	5	8	171	7
Q8C5N3	Medium	Master Protein	Pre-mRNA-splicing factor CWC22 homolog OS=Mus musculus GN=Cwc22 PE=1 SV=1	Cwc22	NA	NA	0.045	0,0110754881958613	2	13215859030837	1	1	1	1	908	104709	8,09	NA	0.489	NA	NA	134.3	65.7	NA	NA	1	1	0	0	1
Q3KR45	Medium	Master Protein	DNA (cytosine-5)-methyltransferase 3B OS=Mus musculus GN=Dnmt3b PE=1 SV=1	Dnmt3b	NA	NA	0.045	0,0101195952161914	2	1	1	1	1	1	860	97294	8,31	32	NA	NA	200	NA	NA	NA	1	NA	NA	0	0	1
Q3U0M8	High	Master Protein	Putative uncharacterized protein OS=Mus musculus GN=Elac2 PE=2 SV=1	Elac2	NA	NA	0.044	0,00812407680945347	3	1323706377858	1	1	1	1	831	92,66	7,34	1.025	NA	98.8	101.2	NA	NA	1	1	NA	NA	0	1	1
M1VMF6	High	Master Protein	Metastasis-associated protein MTA1 isoform 9 OS=Mus musculus GN=Mta1 PE=2 SV=1	Mta1	NA	NA	0.044	0,00916271721958926	3	1	1	1	1	1	730	82336	9,22	2.344	NA	59.8	140.2	NA	NA	1	1	NA	NA	0	0	1
Q9CU62	High	Master Protein	Structural maintenance of chromosomes protein 1A OS=Mus musculus GN=Smc1a PE=1 SV=4	Smc1a	0.272894	0.148609	44613	0	472	46	69	469	67	1	1233	143146	7,64	1.15	1.067	93	107	96.8	103.2	69	71	60	61	1	743	69
P51859	High	Master Protein	Hepatoma-derived growth factor OS=Mus musculus GN=Hdgf PE=1 SV=2	Hdgf	0.0280356	-1.3827	55234	0	95	56	12	82	12	1	237	26253	4,83	0.38	0.387	144.9	55.1	144.2	55.8	10	9	12	12	0	143	12
Q5DTI2	Medium	Master Protein	ATPase, Ca++ transporting, cardiac muscle, slow twitch 2, isoform CRA_b (Fragment) OS=Mus musculus GN=Atp2a2 PE=2 SV=1	Atp2a2	NA	NA	0.043	0,0142309797482211	1	1	1	1	1	1	1061	116525	5,5	NA	0.408	NA	NA	142.1	57.9	NA	NA	1	1	0	0	1
Q810A7	Medium	Master Protein	ATP-dependent RNA helicase DDX42 OS=Mus musculus GN=Ddx42 PE=1 SV=3	Ddx42	NA	NA	0.043	0,0139442231075697	2	1	1	1	1	1	929	101902	6,98	NA	NA	NA	NA	NA	NA	NA	NA	NA	NA	0	0	1
Q52KI8	High	Master Protein	Serine/arginine repetitive matrix protein 1 OS=Mus musculus GN=Srrm1 PE=1 SV=2	Srrm1	NA	NA	0.043	0,00812407680945347	3	1	1	1	1	1	946	106798	11,87	NA	NA	NA	NA	NA	NA	NA	NA	NA	NA	0	2	1
Q3UJP8	Medium	Master Protein	Putative uncharacterized protein OS=Mus musculus GN=Gart PE=2 SV=1	Gart	NA	NA	0.042	0,0101195952161914	2	0,891089108910891	1	1	1	1	1010	107404	6,68	0.065	NA	187.7	12.3	NA	NA	1	1	NA	NA	0	0	1
Q61699	Medium	Master Protein	Heat shock protein 105 kDa OS=Mus musculus GN=Hsph1 PE=1 SV=2	Hsph1	NA	NA	0.042	0,0139442231075697	2	1	1	1	1	1	858	96346	5,53	NA	NA	NA	NA	NA	NA	NA	NA	NA	NA	0	0	1
E9PWG6	Medium	Master Protein	Protein Ncapg OS=Mus musculus GN=Ncapg PE=1 SV=1	Ncapg	NA	NA	0.042	0,0110754881958613	2	1	1	1	1	1	1004	112798	5,55	NA	NA	NA	NA	NA	NA	NA	NA	NA	NA	0	0	1
Q6KCD5	High	Master Protein	Nipped-B-like protein OS=Mus musculus GN=Nipbl PE=1 SV=1	Nipbl	NA	NA	0.042	0	7	1	3	3	3	1	2798	315253	7,91	0.711	NA	116.9	83.1	NA	NA	2	2	NA	NA	0	0	3
Q8BHB4	Medium	Master Protein	WD repeat-containing protein 3 OS=Mus musculus GN=Wdr3 PE=1 SV=1	Wdr3	NA	NA	0.042	0,0110754881958613	23624102141613	1	1	1	1	1	942	105708	6,64	32	NA	NA	200	NA	NA	NA	1	NA	NA	0	1	1
Q9WU40-2	High	Master Protein	Isoform 2 of Inner nuclear membrane protein Man1 OS=Mus musculus GN=Lemd3	Lemd3	NA	NA	0.04	0,00916271721958926	2	2	1	1	1	1	943	102675	7,53	NA	0.833	NA	NA	109.1	90.9	NA	NA	1	1	0	0	1
Q05D44	Medium	Master Protein	Eukaryotic translation initiation factor 5B OS=Mus musculus GN=Eif5b PE=1 SV=2	Eif5b	NA	NA	0.039	0,026525198938992	1	0,904605263157895	1	1	1	1	1216	137532	5,59	32	NA	NA	200	NA	NA	NA	1	NA	NA	0	0	1
Q1HL32	High	Master Protein	Structural maintenance of chromosomes protein OS=Mus musculus GN=Smc3 PE=1 SV=1	Smc3	0.951425	0.0100637	76668	0	478	48	75	428	75	1	1217	141468	7,18	1.066	0.948	96.8	103.2	102.7	97.3	79	81	69	70	0	713	75
Q9CZU3	High	Master Protein	Superkiller viralicidic activity 2-like 2 OS=Mus musculus GN=Skiv2l2 PE=1 SV=1	Skiv2l2	NA	NA	0.038	0,00916271721958926	2	0,865384615384615	1	1	1	1	1040	117561	6,4	0.624	NA	123.2	76.8	NA	NA	1	1	NA	NA	0	0	1
P56960	High	Master Protein	Exosome component 10 OS=Mus musculus GN=Exosc10 PE=1 SV=2	Exosc10	NA	NA	0.037	0,00916271721958926	3	1	1	1	1	1	887	100879	8,29	NA	NA	NA	NA	NA	NA	NA	NA	NA	NA	0	1	1
Q9D2D7	Medium	Master Protein	Zinc finger protein 687 OS=Mus musculus GN=Znf687 PE=1 SV=1	Znf687	NA	NA	0.037	0,0142309797482211	1	1	1	1	1	1	1237	130268	8,12	1.141	NA	93.4	106.6	NA	NA	1	1	NA	NA	0	0	1
Q9Z148	High	Master Protein	Histone-lysine N-methyltransferase EHMT2 OS=Mus musculus GN=Ehmt2 PE=1 SV=2	Ehmt2	NA	NA	0.036	0	4	1	1	1	1	1	1263	137952	5,83	NA	0.648	NA	NA	121.4	78.6	NA	NA	1	1	0	2	1
Q5DTM8	High	Master Protein	E3 ubiquitin-protein ligase BRE1A OS=Mus musculus GN=Rnf20 PE=1 SV=2	Rnf20	NA	NA	0.036	0,00916271721958926	3	13360739979445	1	1	1	1	973	113,45	5,96	0.348	NA	148.3	51.7	NA	NA	1	1	NA	NA	0	2	1
Q09XV5	High	Master Protein	Chromodomain-helicase-DNA-binding protein 8 OS=Mus musculus GN=Chd8 PE=1 SV=1	Chd8	NA	NA	0.034	0	4	0,619674670797831	2	2	2	1	2582	290666	6,42	0.611	NA	124.1	75.9	NA	NA	1	1	NA	NA	0	0	2
Q8CHI8	High	Master Protein	E1A-binding protein p400 OS=Mus musculus GN=Ep400 PE=1 SV=3	Ep400	NA	NA	0.034	0	4	0,716145833333333	2	2	2	1	3072	336,97	9,14	32	NA	NA	200	NA	NA	NA	1	NA	NA	0	0	2
P19096	High	Master Protein	Fatty acid synthase OS=Mus musculus GN=Fasn PE=1 SV=2	Fasn	NA	NA	0.034	0	4	0,838658146964856	2	2	2	1	2504	272257	6,58	0.156	NA	173	27	NA	NA	1	1	NA	NA	0	1	2
Q8CGP2-2	High	Master Protein	Isoform 2 of Histone H2B type 1-P OS=Mus musculus GN=Hist1h2bp	Hist1h2bp	0.0286776	-1.32554	176828	0	85	47	8	146	8	1	138	15555	10,24	0.409	0.389	141.9	58.1	144	56	15	15	11	12	0	173	8
Q8BM75	Medium	Master Protein	AT-rich interactive domain-containing protein 5B OS=Mus musculus GN=Arid5b PE=1 SV=3	Arid5b	NA	NA	0.033	0,0361067503924647	1	15993265993266	1	1	1	1	1188	131755	8,85	NA	NA	NA	NA	NA	NA	NA	NA	NA	NA	0	0	1
Q62315	Medium	Master Protein	Protein Jumonji OS=Mus musculus GN=Jarid2 PE=1 SV=1	Jarid2	NA	NA	0.033	0,0110754881958613	2	1	1	1	1	1	1234	137359	9,42	32	NA	NA	200	NA	NA	NA	1	NA	NA	0	0	1
O70546-2	High	Master Protein	Isoform 2 of Lysine-specific demethylase 6A OS=Mus musculus GN=Kdm6a	Kdm6a	NA	NA	0.033	0,00812407680945347	3	0,98314606741573	1	1	1	1	1424	157358	7,46	32	NA	NA	200	NA	NA	NA	1	NA	NA	0	2	1
J3QPN0	High	Master Protein	MCG141317 OS=Mus musculus GN=Zfp518b PE=1 SV=1	Zfp518b	NA	NA	0.033	0,00916271721958926	3	1	1	1	1	1	1082	119579	9,58	32	NA	NA	200	NA	NA	NA	1	NA	NA	0	0	1
Q5DW34	High	Master Protein	Histone-lysine N-methyltransferase EHMT1 OS=Mus musculus GN=Ehmt1 PE=1 SV=2	Ehmt1	NA	NA	0.032	0,00812407680945347	3	2	2	2	2	1	1296	141909	5,8	2.372	NA	59.3	140.7	NA	NA	2	2	NA	NA	0	0	2
P02301	High	Master Protein	Histone H3.3C OS=Mus musculus GN=H3f3c PE=3 SV=3	H3f3c	0.0269205	-1.6529	1388495	0	56	31	9	105	9	1	136	15305	11,14	0.312	0.324	152.4	47.6	151	49	10	10	9	9	0	189	9
F8WJ40	High	Master Protein	Histone-lysine N-methyltransferase 2B OS=Mus musculus GN=Kmt2b PE=1 SV=1	Kmt2b	NA	NA	0.031	0	4	0,95553105475928	2	2	2	1	2721	295579	8,03	32	NA	NA	200	NA	NA	NA	2	NA	NA	0	1	2
Q9Z0U1	Medium	Master Protein	Tight junction protein ZO-2 OS=Mus musculus GN=Tjp2 PE=1 SV=2	Tjp2	NA	NA	0.031	0,0141163184641446	1	1	1	1	1	1	1167	131,2	6,79	NA	32	NA	NA	NA	200	NA	NA	NA	1	0	0	1
F8WHL2	High	Master Protein	Coatomer subunit alpha OS=Mus musculus GN=Copa PE=1 SV=1	Copa	NA	NA	0.03	0,00916271721958926	3	0,89213300892133	1	1	1	1	1233	139321	7,58	0.177	NA	169.9	30.1	NA	NA	1	1	NA	NA	0	1	1
B2RRI2	High	Master Protein	Protein strawberry notch homolog 1 OS=Mus musculus GN=Sbno1 PE=1 SV=1	Sbno1	NA	NA	0.03	0,00916271721958926	2	1294033069734	1	1	1	1	1391	153827	8,07	5.66	NA	30	170	NA	NA	1	1	NA	NA	0	0	1
Q8BVE8-2	Medium	Master Protein	Isoform 2 of Histone-lysine N-methyltransferase NSD2 OS=Mus musculus GN=Whsc1	Whsc1	NA	NA	0.029	0,0110754881958613	2	1	1	1	1	1	1366	152283	8,51	NA	0.22	NA	NA	163.9	36.1	NA	NA	1	1	0	0	1
E9QPX1	Low	Master Protein	Collagen alpha-1(XVIII) chain OS=Mus musculus GN=Col18a1 PE=1 SV=1	Col18a1	NA	NA	0.028	0,0526057030481809	1	0,732807215332582	1	1	1	1	1774	182184	5,71	NA	32	NA	NA	NA	200	NA	NA	NA	1	0	0	1
H3BL37	Medium	Master Protein	Treacle protein OS=Mus musculus GN=Tcof1 PE=1 SV=1	Tcof1	NA	NA	0.028	0,0251351351351351	1	0,737463126843658	1	1	1	1	1356	138473	9,26	NA	0.766	NA	NA	113.2	86.8	NA	NA	1	1	0	0	1
Q64727	Medium	Master Protein	Vinculin OS=Mus musculus GN=Vcl PE=1 SV=4	Vcl	NA	NA	0.028	0,0139442231075697	2	1	1	1	1	1	1066	116644	6	NA	NA	NA	NA	NA	NA	NA	NA	NA	NA	0	0	1
Q3UQJ0	High	Master Protein	Putative uncharacterized protein OS=Mus musculus GN=Fancd2 PE=2 SV=1	Fancd2	NA	NA	0.027	0,00812407680945347	3	0,96551724137931	1	1	1	1	1450	163548	6,32	1.512	NA	79.6	120.4	NA	NA	1	1	NA	NA	0	0	1
Q6ZQF0	High	Master Protein	DNA topoisomerase 2-binding protein 1 OS=Mus musculus GN=Topbp1 PE=1 SV=2	Topbp1	NA	NA	0.026	0,00916271721958926	3	0,726072607260726	1	1	1	1	1515	168754	6,67	NA	1.761	NA	NA	72.4	127.6	NA	NA	1	1	0	0	1
B9EIU1	Medium	Master Protein	Glutamyl-prolyl-tRNA synthetase OS=Mus musculus GN=Eprs PE=2 SV=1	Eprs	NA	NA	0.025	0,025207830517565	1	1	1	1	1	1	1512	169856	7,59	NA	0.161	NA	NA	172.2	27.8	NA	NA	1	1	0	0	1
P41230	Medium	Master Protein	Lysine-specific demethylase 5C OS=Mus musculus GN=Kdm5c PE=1 SV=4	Kdm5c	NA	NA	0.025	0,013260305563563	2	0,579150579150579	1	1	1	1	1554	175201	5,44	NA	NA	NA	NA	NA	NA	NA	NA	NA	NA	0	0	1
Q80U89	Medium	Master Protein	MKIAA0034 protein (Fragment) OS=Mus musculus GN=mKIAA0034 PE=4 SV=2	mKIAA0034	NA	NA	0.025	0,0149822936529556	1	0,653206650831354	1	1	1	1	1684	192355	5,6	NA	0.261	NA	NA	158.6	41.4	NA	NA	1	1	0	0	1
P33609	Medium	Master Protein	DNA polymerase alpha catalytic subunit OS=Mus musculus GN=Pola1 PE=1 SV=2	Pola1	NA	NA	0.025	0,013260305563563	2	1	1	1	1	1	1465	167233	5,74	NA	NA	NA	NA	NA	NA	NA	NA	NA	NA	0	0	1
P70388	Medium	Master Protein	DNA repair protein RAD50 OS=Mus musculus GN=Rad50 PE=1 SV=1	Rad50	NA	NA	0.025	0,0108859993952223	2	0,76219512195122	1	1	1	1	1312	153392	6,95	1.64	NA	75.8	124.2	NA	NA	1	1	NA	NA	0	0	1
Q3UH06-3	Medium	Master Protein	Isoform 3 of Ras-responsive element-binding protein 1 OS=Mus musculus GN=Rreb1	Rreb1	NA	NA	0.025	0,0108859993952223	2	0,798175598631699	1	1	1	1	1754	190047	6,86	NA	32	NA	NA	NA	200	NA	NA	NA	1	0	2	1
A2AU91	High	Master Protein	Tumor suppressor p53-binding protein 1 OS=Mus musculus GN=Trp53bp1 PE=1 SV=1	Trp53bp1	NA	NA	0.024	0,00916271721958926	2	0,660233621127476	1	1	1	1	1969	212604	4,63	NA	NA	NA	NA	NA	NA	NA	NA	NA	NA	0	0	1
Q3UXZ9	Medium	Master Protein	Lysine-specific demethylase 5A OS=Mus musculus GN=Kdm5a PE=1 SV=2	Kdm5a	NA	NA	0.023	0,0142309797482211	1	0,532544378698225	1	1	1	1	1690	192093	6,39	1.177	NA	91.9	108.1	NA	NA	1	1	NA	NA	0	0	1
Q9EPQ8	High	Master Protein	Transcription factor 20 OS=Mus musculus GN=Tcf20 PE=1 SV=3	Tcf20	NA	NA	0.023	0,00812407680945347	3	0,704579768495219	1	1	1	1	1987	215,55	8,98	1.486	NA	80.5	119.5	NA	NA	1	1	NA	NA	0	2	1
Q4QY64	Medium	Master Protein	ATPase family AAA domain-containing protein 5 OS=Mus musculus GN=Atad5 PE=1 SV=1	Atad5	NA	NA	0.022	0,0101195952161914	24834646261042	0,711938663745893	1	1	1	1	1826	203783	8,9	1.18	NA	91.7	108.3	NA	NA	1	1	NA	NA	0	2	1
B9EKB5	Medium	Master Protein	Baz2b protein OS=Mus musculus GN=Baz2b PE=2 SV=1	Baz2b	NA	NA	0.022	0,0142309797482211	1	10194624652456	1	1	1	1	2158	237,79	6,61	1.321	NA	86.2	113.8	NA	NA	1	1	NA	NA	0	0	1
P48754	Low	Master Protein	Breast cancer type 1 susceptibility protein homolog OS=Mus musculus GN=Brca1 PE=1 SV=3	Brca1	NA	NA	0.022	0,0509350393700787	1	0,717439293598234	1	1	1	1	1812	198671	5,76	32	NA	NA	200	NA	NA	NA	1	NA	NA	0	0	1
B2RTM0	High	Master Protein	Histone H4 OS=Mus musculus GN=Hist2h4 PE=1 SV=1	Hist2h4	0.0290774	-1.24127	464158882361	0	193	61	13	222	13	1	103	11,36	11,36	0.438	0.408	139.1	60.9	142	58	22	22	18	17	0	383	13
Q80WE4	High	Master Protein	Kinesin-like protein KIF20B OS=Mus musculus GN=Kif20b PE=1 SV=3	Kif20b	NA	NA	0.019	0,00916271721958926	2	0,620067643742954	1	1	1	1	1774	203389	5,78	NA	32	NA	NA	NA	200	NA	NA	NA	1	0	1	1
Q8C9B9	High	Master Protein	Death-inducer obliterator 1 OS=Mus musculus GN=Dido1 PE=1 SV=4	Dido1	NA	NA	0.018	0	4	0,797872340425532	1	1	1	1	2256	247024	7,91	1.384	NA	83.9	116.1	NA	NA	1	1	NA	NA	0	2	1
Q80XH7	Medium	Master Protein	DNA polymerase OS=Mus musculus GN=Pole PE=2 SV=1	Pole	NA	NA	0.018	0,0110754881958613	2	0,394218134034166	1	1	1	1	2283	261948	6,44	32	NA	NA	200	NA	NA	NA	1	NA	NA	0	1	1
Q80WC3	Medium	Master Protein	Trinucleotide repeat-containing gene 18 protein OS=Mus musculus GN=Tnrc18 PE=1 SV=2	Tnrc18	NA	NA	0.016	0,045273631840796	1	0,521195274496178	1	1	1	1	2878	307447	8,4	NA	NA	NA	NA	NA	NA	NA	NA	NA	NA	0	0	1
Q8BTM8	Medium	Master Protein	Filamin-A OS=Mus musculus GN=Flna PE=1 SV=5	Flna	NA	NA	0.015	0,0110754881958613	2	0,642236494144314	1	1	1	1	2647	281046	6,04	0.13	NA	177	23	NA	NA	1	1	NA	NA	0	0	1
Q9Z2U2	High	Master Protein	Zinc finger protein 292 OS=Mus musculus GN=Zfp292 PE=1 SV=2	Zfp292	NA	NA	0.015	0,00916271721958926	2	0,481838398813936	1	1	1	1	2698	300858	7,53	1.759	NA	72.5	127.5	NA	NA	1	1	NA	NA	0	0	1
A2ANY6	High	Master Protein	Protein Mdn1 OS=Mus musculus GN=Mdn1 PE=1 SV=1	Mdn1	NA	NA	0.014	0	4	0,465199499015924	2	2	2	1	5589	629945	5,72	NA	NA	NA	NA	NA	NA	NA	NA	NA	NA	0	0	2
Q3UGZ4	Low	Master Protein	Putative uncharacterized protein OS=Mus musculus GN=Sptbn2 PE=2 SV=1	Sptbn2	NA	NA	0.014	0,0509350393700787	14043935651344	0,293132328308208	1	2	1	1	2388	270768	5,86	0.634	NA	122.4	77.6	NA	NA	1	1	NA	NA	0	0	1
Q62388	High	Master Protein	Serine-protein kinase ATM OS=Mus musculus GN=Atm PE=1 SV=2	Atm	NA	NA	0.012	0,00916271721958926	2	0,424005218525766	1	1	1	1	3066	349195	6,86	0.13	NA	177	23	NA	NA	1	1	NA	NA	0	0	1
Q6PB44	Medium	Master Protein	Tyrosine-protein phosphatase non-receptor type 23 OS=Mus musculus GN=Ptpn23 PE=1 SV=2	Ptpn23	NA	NA	0	0,0142309797482211	1	0,768321513002364	1	1	1	1	1692	185,1	6,8	NA	NA	NA	NA	NA	NA	NA	NA	NA	NA	0	0	1
B8JJC1	Low	Master Protein	Tyrosyl-DNA phosphodiesterase 1 OS=Mus musculus GN=Tdp1 PE=1 SV=1	Tdp1	NA	NA	0	0,0509350393700787	1	2	1	1	1	1	609	68547	7,64	0.447	NA	138.2	61.8	NA	NA	1	1	NA	NA	0	0	1

## Sheet: Supplementary table 2
ES CTCF UT vs IAA									NS CTCF UT vs IAA
Gene name	baseMean	log2FoldChange	lfcSE	stat	pvalue	padj			Gene name	baseMean	log2FoldChange	lfcSE	stat	pvalue	padj
ENSMUSG00000000001	2170.4015200921	0.00677761777449659	0.292476339324378	0.0231732173281193	0.981512102345253	0.999949480334635			ENSMUSG00000000001	5478.68966194003	0.140873162769922	0.111077826140223	1.26823838442864	0.204712833279618	0.737828830708988
ENSMUSG00000000028	974.793589923623	0.312500250110623	0.140929270311861	2.21742615582337	0.0265939840033923	0.339685544053706			ENSMUSG00000000028	1132.0520567685	0.140025857289745	0.114784642121055	1.21990063045255	0.222502546814745	0.748970054292535
ENSMUSG00000000037	391.666040637709	-1.15561126811129	0.547095669081974	-2.11226542891558	0.0346636893234849	0.38884119712855			ENSMUSG00000000049	26.5485969591155	-0.659498260669551	0.441214516135411	-1.49473382346094	0.13498392324961	0.655690319833514
ENSMUSG00000000056	369.013563049063	0.428136470636318	0.187216966608502	2.28684653101774	0.0222047824484223	0.306478903366592			ENSMUSG00000000056	933.131119545139	0.259235399571767	0.114004334485307	2.27390827499789	0.0229715020658155	0.333079573889416
ENSMUSG00000000078	1098.70485218301	-0.208297660079243	0.100388705178694	-2.07491131306524	0.0379947550224589	0.409155109306917			ENSMUSG00000000078	1381.8385152523	0.040191509033877	0.112519772397935	0.357195079383352	0.72094576933733	0.947872525410394
ENSMUSG00000000085	319.722591786734	-0.00655185563630987	0.138182883876455	-0.0474143790642528	0.962182969073506	0.999949480334635			ENSMUSG00000000085	509.142877961246	-0.109672167890645	0.135429356879269	-0.80981088899665	0.418048873308369	0.859722013097909
ENSMUSG00000000088	3972.97883216482	0.0277419123809781	0.170313953782612	0.162886902481213	0.870607483406248	0.995805835030517			ENSMUSG00000000088	1899.80540720951	0.0211051215098662	0.15521648988647	0.135972160724051	0.891843289060288	0.983138421405246
ENSMUSG00000000093	21.9667310608675	-0.357036292271391	0.423640137037338	-0.84278202431023	0.399350363119693	0.933395706899066			ENSMUSG00000000093	404.189510972735	-0.486755294759586	0.171858518414834	-2.8323024034494	0.00462141194890896	0.129574357718834
ENSMUSG00000000094	59.4599341047438	0.293091891038515	0.482883305517046	0.606962153567698	0.543876028825035	0.968048761004207			ENSMUSG00000000120	92.1169653950463	-1.02438487792232	0.234876383026191	-4.36137880158044	0.0000129245382491448	0.00133530062747377
ENSMUSG00000000103	24.2581462531368	-0.783914226590827	0.653781218702477	-1.19904672108296	0.230509779170186	0.84465734987706			ENSMUSG00000000126	143.281382164712	-0.483409457588523	0.25108966731235	-1.92524631842844	0.0541985499416242	0.490299329671931
ENSMUSG00000000120	460.997672192763	0.115135720117689	0.394656769365551	0.29173633662177	0.770488224535151	0.99138016594795			ENSMUSG00000000127	1001.35468057903	0.266753144137451	0.160249359700696	1.66461285483871	0.0959900190527949	0.59786822649571
ENSMUSG00000000125	12.6947854464501	-0.931850647348698	0.897576252582423	-1.03818549640508	0.299183703612554	0.888707780575253			ENSMUSG00000000131	2695.47942267347	-0.120394970767551	0.101207092393212	-1.18959025420659	0.234207478206577	0.756935903690704
ENSMUSG00000000126	19.3939852040861	0.230054307849743	0.668850057214792	0.343954979697138	0.730880143639578	0.987538974016737			ENSMUSG00000000134	1576.66983600908	-0.119378142353993	0.116775689519092	-1.02228591280958	0.306645598663735	0.806899608089799
ENSMUSG00000000127	440.780835877363	0.0195190470925987	0.198302874301883	0.0984304799479824	0.921590472690363	0.998487428803584			ENSMUSG00000000142	1109.52882059656	-0.16390659818126	0.105401011485038	-1.55507614084451	0.11992793653917	0.64031398517869
ENSMUSG00000000131	2866.94129552505	0.124760247124267	0.121533635407337	1.02654912531922	0.304632820287317	0.892363949405122			ENSMUSG00000000148	497.427676668077	-0.265933564053179	0.217871513160538	-1.22059814151668	0.222238210357388	0.748970054292535
ENSMUSG00000000134	1470.18344905603	0.360891226156954	0.183713371561399	1.96442546935861	0.0494807716087607	0.474233473674776			ENSMUSG00000000149	3650.33249021762	-0.0737476295473426	0.118598593082951	-0.621825500878933	0.534056616262903	0.892905368520372
ENSMUSG00000000142	1425.09485646877	-0.527419273164025	0.302028151078164	-1.74625865596062	0.0807660165394806	0.592491562945936			ENSMUSG00000000167	70.5323240561104	0.000943827381591331	0.24758443048457	0.00381214351703812	0.996958356911274	0.999937491862138
ENSMUSG00000000148	278.011989029684	0.150555360837428	0.187286116043207	0.803878920756168	0.421466904996902	0.942339524525969			ENSMUSG00000000168	2173.66663847351	0.1252801104206	0.113846741824924	1.10042771898785	0.271145806706358	0.785324866685442
ENSMUSG00000000149	751.110768086614	0.229960802504616	0.255507247621444	0.900016749604391	0.368111337115364	0.924196417568414			ENSMUSG00000000171	1911.53710825274	-0.0446843071718499	0.176055644134079	-0.253807865073724	0.799643996922729	0.964919936299406
ENSMUSG00000000154	38.9494501035446	-0.298032506410893	0.457683708019736	-0.651175694455878	0.514933078267472	0.963578577284581			ENSMUSG00000000184	15449.9441060573	-0.00650759745647921	0.0932724174948859	-0.069769795093346	0.944376888596788	0.993059141966848
ENSMUSG00000000159	9.88915043919545	-0.791497132052325	0.525325588880048	-1.50667918869083	0.131892908486428	0.713752358306908			ENSMUSG00000000194	1800.06264180687	-0.097352615230976	0.132822917606163	-0.732950434951588	0.463588660405114	0.873640909906135
ENSMUSG00000000167	9.65136716627102	0.542126572817364	0.713777806990783	0.759517272052653	0.447543185926673	0.950040262507789			ENSMUSG00000000202	998.881901850609	-0.012269677758505	0.253482394495831	-0.0484044573703392	0.961393907003086	0.995283030088517
ENSMUSG00000000168	1920.62566374101	0.100875594193067	0.0810845788329512	1.24407866014682	0.213470614140515	0.831032830972187			ENSMUSG00000000223	54.3909553145791	-0.207010910104162	0.286132691500238	-0.723478708492803	0.469385830356948	0.875914560421923
ENSMUSG00000000171	1378.86927373306	0.221101907510037	0.124916790173498	1.76999350690125	0.0767282223937233	0.577559634106877			ENSMUSG00000000247	581.220724324305	-0.159753541718253	0.123378885960047	-1.29482075052927	0.195382071976656	0.728134193218853
ENSMUSG00000000184	49.2108635312436	-1.69130219513457	0.395849197013535	-4.27259220909001	0.0000193213613115101	0.00164741788914071			ENSMUSG00000000253	89.0363324380003	-0.308730809039962	0.251675251652536	-1.22670309064078	0.219934205666999	0.746468772847303
ENSMUSG00000000194	1570.87958373665	0.0659726827257328	0.150712075459649	0.437739859427495	0.661574871620195	0.978206609599861			ENSMUSG00000000266	954.361556604	0.0920425882075693	0.180622908414477	0.509584243856589	0.610342764669872	0.915536996200481
ENSMUSG00000000197	9.81365141703506	0.146253545557952	0.724764079421044	0.201794693902024	0.840077229872252	0.993899677271569			ENSMUSG00000000276	250.7836226175	0.114227164984367	0.200764961986623	0.568959662353724	0.569383514796245	0.903938907227567
ENSMUSG00000000202	6.49641161906849	0.858993814859989	0.69153785763516	1.2421500939912	0.214181188880757	0.831046023255218			ENSMUSG00000000278	2059.23914211731	-0.103801308287908	0.104489690311022	-0.993411962260919	0.320509234388377	0.815815767239434
ENSMUSG00000000204	17.6188127089095	-0.172107630087783	0.58988400898298	-0.291765207171006	0.770466148968647	0.99138016594795			ENSMUSG00000000282	833.260868420853	-0.101233482868128	0.126899820512691	-0.797743310109755	0.425019465000887	0.860769366674711
ENSMUSG00000000223	67.8341216576713	0.11432878080298	0.434206274430189	0.263305225040827	0.79231533274719	0.991709173822959			ENSMUSG00000000295	454.945284969782	0.198449858081361	0.151350232268006	1.31119625723436	0.189791466539676	0.722917427481376
ENSMUSG00000000244	35.1004023908161	-0.229632563374408	0.308267763803951	-0.744912671181691	0.456324514498682	0.953582650587564			ENSMUSG00000000301	95.7066196631257	-0.0724555112220071	0.274097350411207	-0.264342253266249	0.791516204414744	0.963414721258539
ENSMUSG00000000247	40.5312895340343	-0.449018739750892	0.409509613821279	-1.09647911696367	0.272869157315036	0.874267832098313			ENSMUSG00000000305	12922.1824574168	-0.172698118536837	0.139271842712092	-1.24000742126925	0.214972649223093	0.744251147740996
ENSMUSG00000000253	63.6362642989089	-0.037718849120992	0.237354798025621	-0.158913362757977	0.873737132524773	0.996057280913386			ENSMUSG00000000317	20.9548451340188	-0.109318560368749	0.427917333626133	-0.255466539395338	0.798362784071075	0.964884110603305
ENSMUSG00000000266	13.2142292823827	0.0402186195592114	0.524175219564368	0.0767274339917029	0.938840379698098	0.998831296774634			ENSMUSG00000000325	778.459278677178	-0.195507373357138	0.175459109414133	-1.11426174457369	0.265166913589457	0.778925795005193
ENSMUSG00000000275	4106.52979114408	-0.0486932241523437	0.112258022020991	-0.433761643717885	0.664461537493294	0.978206609599861			ENSMUSG00000000326	941.824710049314	-0.0142065286312501	0.137013427558434	-0.10368712676129	0.917417642941979	0.987902509135125
ENSMUSG00000000276	679.941532607206	-0.153539623870888	0.167655575184156	-0.91580386576609	0.35976977557489	0.918949527318134			ENSMUSG00000000339	1404.67949824454	0.0264309009158382	0.143871554938839	0.183711790194206	0.854239559099768	0.975665216156479
ENSMUSG00000000278	4660.40160087489	0.0202629084202544	0.292521120545138	0.0692698988110422	0.944774785436087	0.999414051746468			ENSMUSG00000000340	1778.33467909861	0.231535035399476	0.133929127734276	1.72878775003192	0.0838470893850975	0.578588895476803
ENSMUSG00000000282	949.849803452714	0.15842908235076	0.240907585068201	0.657634263802483	0.510773171987529	0.963578577284581			ENSMUSG00000000346	3678.97868211105	0.243768845495038	0.105309114267502	2.31479342686168	0.0206242398359291	0.313911979002752
ENSMUSG00000000290	9.33048624871427	0.551235093167942	0.514035343694196	1.07236807727345	0.283554740365594	0.8806596341326			ENSMUSG00000000355	625.025282993814	-0.10385180643868	0.149281293569679	-0.695678634310644	0.486630108779524	0.880997145325018
ENSMUSG00000000295	439.80416424182	0.106369659184642	0.124600839760208	0.853683325002858	0.393280475839248	0.931779222772233			ENSMUSG00000000374	1550.85984876474	-0.0477395682550039	0.107465564920376	-0.4442313060037	0.656875360483159	0.932100048354281
ENSMUSG00000000296	483.086830369806	0.360455255102674	0.109984375284494	3.277331477042	0.0010479326537812	0.0382223732386564			ENSMUSG00000000378	996.444112938398	-0.0191911433305076	0.116292883983437	-0.165024227391599	0.868924912788285	0.978372720495502
ENSMUSG00000000301	57.0787806938507	-0.111323786043612	0.302130811338859	-0.368462208638349	0.71252861915468	0.986632955775509			ENSMUSG00000000384	1284.37219399566	-0.0406839328761507	0.161255936091841	-0.252294171998604	0.800813692540229	0.965103600179247
ENSMUSG00000000303	12433.709187622	-0.00879775964957031	0.121790334006027	-0.0722369284998833	0.942413357231983	0.999414051746468			ENSMUSG00000000399	1826.13740834515	-0.0578815103245765	0.158980949005977	-0.364078279105003	0.715799556141396	0.946217173259903
ENSMUSG00000000305	171.231064473374	0.285159667335576	0.367220348367946	0.776535583071374	0.437432819418831	0.947536138080301			ENSMUSG00000000409	77.2779971381678	0.172176736286243	0.274203494328043	0.627915908614425	0.530059028829188	0.891302690109921
ENSMUSG00000000308	1277.46545741677	-0.0515928945542445	0.18177948131582	-0.2838213322031	0.77654730576324	0.991541110652003			ENSMUSG00000000416	870.61365330775	0.347652220935687	0.136155312292296	2.55335039876633	0.0106692101217358	0.213471860264354
ENSMUSG00000000320	130.578429093295	-0.506466868682773	0.181157834997335	-2.79572157997044	0.00517839902628204	0.120989023987724			ENSMUSG00000000420	3361.83246809731	0.00369768302727173	0.13136240861226	0.0281487151943606	0.977543540342398	0.997079203746596
ENSMUSG00000000325	790.18793197883	0.137542955769149	0.120199274153017	1.14429106779841	0.252502946384193	0.866175613715275			ENSMUSG00000000439	2561.54192549626	-0.068852252662431	0.118065133030377	-0.583171770489736	0.55977767278408	0.90204292709309
ENSMUSG00000000326	475.534383130298	0.0810755566854971	0.229138305765827	0.353828035930203	0.723467761289694	0.986692532617186			ENSMUSG00000000441	3915.96528442051	-0.071528983421237	0.115352092359285	-0.62009263948544	0.535196797824088	0.89343463970971
ENSMUSG00000000339	676.998794687012	0.327994733939512	0.122170484109918	2.68472975554728	0.00725884728283612	0.15045408229533			ENSMUSG00000000486	159.72305260755	-0.0818271843824776	0.182894647574614	-0.447400650962709	0.654585805890394	0.931795488703874
ENSMUSG00000000340	1063.86085893793	-0.0287925459966533	0.141037777047068	-0.204147758136067	0.838238034506018	0.993618237569464			ENSMUSG00000000489	14.0783447812806	-0.442945943553183	0.563048219336117	-0.786692734905467	0.431461758024311	0.861640555495917
ENSMUSG00000000346	1588.95328737673	-0.0128909946294083	0.121545421216539	-0.106059072405881	0.915535483423901	0.998487428803584			ENSMUSG00000000530	47.8873897569359	-0.313310121457125	0.337298188472718	-0.928881719987259	0.352950387437437	0.831325858793739
ENSMUSG00000000355	338.961515923174	-0.271524570636922	0.188786888406897	-1.4382596849189	0.150360386109659	0.750009165911862			ENSMUSG00000000531	547.40555442211	0.0134971973496666	0.174347056323883	0.0774156881925958	0.938292860863218	0.991266633560689
ENSMUSG00000000365	2238.31883541677	0.0723063063294608	0.260459490503333	0.277610565043072	0.78131132109347	0.991541110652003			ENSMUSG00000000532	716.836209698757	-0.0247224319948777	0.126597644194758	-0.195283507462782	0.845171007651581	0.975112197901182
ENSMUSG00000000374	714.627014210933	0.0605626065611412	0.176472287484259	0.343184799293449	0.731459439463351	0.987645133557141			ENSMUSG00000000538	1644.68946736325	-0.377778204959098	0.148111822077812	-2.55062830001935	0.0107528938028359	0.214204446123649
ENSMUSG00000000378	287.680868649945	0.216938786522703	0.222351466452124	0.975657098125833	0.329234419095335	0.906690044577042			ENSMUSG00000000552	1381.58847372559	-0.285908855151571	0.119390383968538	-2.39473938895208	0.016632182251044	0.279799977297412
ENSMUSG00000000384	1661.82391108044	0.303141027175829	0.122101682587139	2.48269328278493	0.0130393307064644	0.21986121015883			ENSMUSG00000000555	1923.22852234338	-0.258913333301022	0.147025430388317	-1.76101054502743	0.0782366182228282	0.563932190631946
ENSMUSG00000000386	8.56596293087589	-0.815251113573053	0.548132455514229	-1.4873250167393	0.136928990337912	0.723625809953181			ENSMUSG00000000560	9.14484596285491	0.026740685625438	0.726869577175915	0.0367888359412878	0.970653375652277	0.99654904635344
ENSMUSG00000000399	1617.91634952037	0.169102047190542	0.118419293360032	1.42799405732323	0.153293569012427	0.75492247669358			ENSMUSG00000000561	2417.86318794166	0.0201689850887084	0.111982145649769	0.180108935863652	0.857067047524586	0.975665216156479
ENSMUSG00000000402	133.525445087151	0.511574388988052	0.218721917778139	2.33892603989952	0.0193392615596316	0.281550585472912			ENSMUSG00000000563	5889.04044530854	0.131922424228446	0.0989491622294331	1.33323437264237	0.18245490269399	0.716364326200904
ENSMUSG00000000409	203.024532467095	0.424143505559082	0.235751193462157	1.79911498784062	0.0720004932742644	0.561854879370013			ENSMUSG00000000567	1532.70114505854	0.805403233468656	0.145305429044493	5.54282960220321	0.0000000297622458330693	0.00000718676055124084
ENSMUSG00000000416	191.460212113699	-0.921081094062412	0.978373519323278	-0.941441152965287	0.346478832684496	0.914769932485261			ENSMUSG00000000568	6943.28914281896	0.328991599280977	0.200067235437923	1.64440518489124	0.100092534838655	0.607492789950511
ENSMUSG00000000420	2144.83645084348	-0.124081568869392	0.286488291105332	-0.433112181969668	0.664933273157171	0.978206609599861			ENSMUSG00000000579	90.3932831887339	-0.156398414393768	0.235646062533388	-0.663700520655244	0.50688200607519	0.888021535865234
ENSMUSG00000000439	2333.96644996675	0.000828098949477513	0.0892121691663744	0.00928235415880502	0.992593859283709	0.999949480334635			ENSMUSG00000000581	837.216149262159	0.279254116777917	0.134173438476647	2.08129209438515	0.0374071783380106	0.417603254176861
ENSMUSG00000000441	3391.34653418651	-0.0541137282904864	0.117682055779119	-0.459829902972244	0.645638317620357	0.977697658725834			ENSMUSG00000000594	972.18538240101	-0.264156623979629	0.128133804034131	-2.06156857646454	0.0392488283146853	0.42821655699579
ENSMUSG00000000486	1956.98999286193	0.766066153926325	0.380685942118989	2.01233108231478	0.044185048024075	0.449286889975313			ENSMUSG00000000600	1251.77025855211	0.207330112268731	0.138644336149739	1.49540989575521	0.134807499502963	0.655690319833514
ENSMUSG00000000489	93.2192281350555	-0.387202788312579	0.435974991793294	-0.888130731352043	0.374470433644944	0.926640534292374			ENSMUSG00000000605	1387.27357483129	-0.0531977803282199	0.119940629803235	-0.44353427537851	0.657379333139616	0.932100048354281
ENSMUSG00000000530	35.2597543091854	-0.224097548443994	0.412114887676814	-0.543774455000359	0.586596689466492	0.970054063848461			ENSMUSG00000000628	1586.06742949476	0.0277660546891972	0.131805659744155	0.210659047138745	0.833153333079808	0.973216272071073
ENSMUSG00000000531	499.014732438774	-0.117439142452903	0.287644509287906	-0.408278756106406	0.683069033948504	0.982187542901989			ENSMUSG00000000631	3993.72557359323	0.0767473622889854	0.0928667289652404	0.82642473945337	0.408563194403114	0.85783641216444
ENSMUSG00000000532	1364.3275303587	0.0579080680444523	0.282308746200275	0.205123180999045	0.83747588567397	0.993618237569464			ENSMUSG00000000632	1445.085454695	0.34130719927593	0.164600747184691	2.07354586849454	0.0381215069852537	0.420619630794576
ENSMUSG00000000538	383.270659979166	-0.142233887443107	0.220900537883268	-0.643882033090696	0.519651933384826	0.964011411529924			ENSMUSG00000000686	411.257444407831	-0.127666119369467	0.142689272392808	-0.894714208213327	0.370939881510219	0.839184173226205
ENSMUSG00000000544	1542.24304198769	0.421876087971689	0.344069178232591	1.22613740102724	0.220146973351245	0.835133818783921			ENSMUSG00000000693	646.798464338213	-0.0204625386335121	0.144969560270172	-0.141150587719085	0.887750980440609	0.982120252032648
ENSMUSG00000000552	963.619087107287	-0.358541297597682	0.176401836577041	-2.03252587702563	0.0421004468297454	0.435967613437784			ENSMUSG00000000708	561.599243604036	0.0892231358932307	0.154085805431161	0.579048379203831	0.562556529725602	0.90204292709309
ENSMUSG00000000555	1890.70009537781	-0.236499049654208	0.330387428803385	-0.715823391073845	0.474100407115834	0.958420551872196			ENSMUSG00000000711	1914.28802607185	0.0496923641521345	0.112145862878592	0.443104746591776	0.657689972091007	0.932100048354281
ENSMUSG00000000561	2879.31217955555	0.13834479996949	0.250166143071963	0.553011683638155	0.580255409777724	0.970054063848461			ENSMUSG00000000732	32.4403288346946	-0.434253731551433	0.35106200945013	-1.23697158867064	0.216097630558328	0.744807179160497
ENSMUSG00000000563	6109.7124458029	0.102679428484852	0.111917437909588	0.917456925414978	0.358903254725482	0.91876247791436			ENSMUSG00000000738	1372.2076802947	0.000480203186896662	0.114999475412775	0.00417569893404327	0.996668283972192	0.999937491862138
ENSMUSG00000000568	7594.21283915027	0.100387627634975	0.266902875967458	0.376120441831488	0.706827357858158	0.985721263729099			ENSMUSG00000000740	18491.6968085906	-0.00252055868050111	0.207806945520243	-0.0121293283734618	0.990322433453399	0.999937491862138
ENSMUSG00000000579	74.1539617246513	-0.136377713232458	0.214191062331165	-0.636710569284174	0.524313387760486	0.965242415622228			ENSMUSG00000000743	1424.15772841703	-0.132639841591116	0.201119174120223	-0.659508682706841	0.509569172326348	0.888256001654277
ENSMUSG00000000581	509.618961695717	-0.0807369576875424	0.311661457378455	-0.259053391993552	0.795594045280732	0.991709173822959			ENSMUSG00000000751	4404.69420419604	-0.0412540165732131	0.121297894464463	-0.340104968477416	0.733777480273538	0.95159411991046
ENSMUSG00000000594	736.692982148079	0.075329409232039	0.300877670416475	0.250365569261979	0.802304653602542	0.991895091516828			ENSMUSG00000000753	401.575614405006	-0.163247244312869	0.146892893632596	-1.11133520673354	0.266424090435305	0.779964188502602
ENSMUSG00000000600	849.272527269034	-0.135697268575041	0.195280147308874	-0.69488511989091	0.487127298607897	0.961760850300552			ENSMUSG00000000759	1890.62513168297	0.0825687147785509	0.132623666552546	0.622579038303371	0.533561189526454	0.892744223433584
ENSMUSG00000000605	200.894532729093	0.0415573113568188	0.153728527986846	0.270329208905029	0.786906996117173	0.991541110652003			ENSMUSG00000000776	703.831408862798	0.013689617286273	0.128238871499719	0.106750918237011	0.914986586451637	0.987878888273509
ENSMUSG00000000606	5.46448491574696	-0.623934633640285	0.778393516694154	-0.80156709974942	0.422803415320809	0.942339524525969			ENSMUSG00000000782	681.94918433611	-0.149560765960423	0.118338573512329	-1.26383783006174	0.206288239906487	0.738784865136157
ENSMUSG00000000627	147.266943372809	-1.36513316979847	0.254033443152503	-5.37383248779154	0.0000000770804711033937	0.0000145978553735812			ENSMUSG00000000787	13549.3223250772	0.208805355903639	0.173034876366904	1.20672410260743	0.227538413616132	0.753027599956196
ENSMUSG00000000628	7286.10584941175	0.0369240147637705	0.129803196345629	0.28446152177526	0.776056717702552	0.991541110652003			ENSMUSG00000000792	16.7678581749172	-0.491956320654474	0.546174074448568	-0.900731733103895	0.367730972152312	0.837746778795357
ENSMUSG00000000631	1541.03975584409	0.908115415560641	0.458594217956549	1.98021558057822	0.0476793098640331	0.466517775155892			ENSMUSG00000000794	403.682399015061	0.243800022692158	0.169621884501497	1.43731466849731	0.150628602748807	0.679097386384974
ENSMUSG00000000632	11.9530045253218	1.1667822444716	0.441700793815917	2.64156700827183	0.00825234811414126	0.16351936464399			ENSMUSG00000000804	2175.81363943747	0.19862840060097	0.155867514066832	1.27434123646704	0.202542508288794	0.734372246324789
ENSMUSG00000000682	22.3928378978244	-0.175960001477385	0.462072704528388	-0.380805876982015	0.703347298066441	0.98462647408712			ENSMUSG00000000811	326.720671138424	0.216570139609401	0.219156308652923	0.988199431449554	0.323054986573301	0.816556947423249
ENSMUSG00000000686	83.0152849332557	-0.186452780754469	0.370979726082687	-0.50259560737535	0.615248618235105	0.97450235502683			ENSMUSG00000000823	1223.00590889641	-0.058091654129649	0.111995107071216	-0.51869814359577	0.603971256456446	0.914463221697099
ENSMUSG00000000693	258.157847419757	0.0380333071960958	0.181101208453931	0.210011338526053	0.833658823510259	0.993618237569464			ENSMUSG00000000826	3269.44653017414	0.112006532327427	0.0950395510076326	1.17852547849718	0.238587181082628	0.758541275015466
ENSMUSG00000000706	4.83335562908322	0.372089229293095	0.63555808453601	0.585452751442442	0.558243327617749	0.968639305777647			ENSMUSG00000000827	1742.67033959921	0.0494510465187308	0.0999542479638542	0.494736817354811	0.620785909121158	0.920011413314718
ENSMUSG00000000708	2147.83920490035	-0.163380530140334	0.164336869004931	-0.994180618929957	0.320134941910174	0.903401226118568			ENSMUSG00000000838	3591.95854811608	0.298231786760055	0.215625070897758	1.38310348383127	0.166633137626123	0.700544507571499
ENSMUSG00000000711	1077.51189023591	-0.032397563702574	0.0998082216425212	-0.324598146018581	0.745485230578997	0.989239085709832			ENSMUSG00000000869	85.5574058636121	0.132331206637507	0.27040432709841	0.489382725703745	0.624570763435717	0.921020360294031
ENSMUSG00000000730	320.146458962559	0.68923193397034	0.261149161628486	2.63922705963287	0.00830953050622143	0.163830114008535			ENSMUSG00000000876	489.816133646783	-0.0628118517012176	0.154708023367921	-0.406002548115043	0.684740728157624	0.938574159232857
ENSMUSG00000000731	65.490972832553	0.332939495411633	1.14607471394997	0.290504180363731	0.771430553144441	0.991541110652003			ENSMUSG00000000881	531.207178225588	0.205481004088616	0.150801457318319	1.36259295992662	0.173010828818892	0.708807511130778
ENSMUSG00000000732	103.04620112329	0.431329233376381	0.343451168194311	1.25586771372503	0.209163936066959	0.830219286938375			ENSMUSG00000000884	95.6999623958107	0.0693369415991359	0.263078951994075	0.263559441276387	0.79211941487074	0.963414721258539
ENSMUSG00000000738	857.085835586482	0.194498910800074	0.237486044943696	0.818990904691624	0.41279160284457	0.940644500346089			ENSMUSG00000000901	206.245230954905	-0.498988403152506	0.210474269720065	-2.37078101668279	0.0177505444098951	0.290118437732964
ENSMUSG00000000739	9.60467081738161	0.21030365885013	0.507088022330627	0.414728113441832	0.678340949424616	0.981297500304902			ENSMUSG00000000902	2145.27334735823	-0.0656530889927323	0.10484255694229	-0.626206484346528	0.531179514616333	0.891768483914185
ENSMUSG00000000740	16642.7162272457	0.143864143735796	0.287134341456969	0.501034265026625	0.616347008143055	0.974941656785497			ENSMUSG00000000915	1141.46149570494	-0.255077310598176	0.128133869961666	-1.99070948746407	0.0465128350726341	0.463332488406962
ENSMUSG00000000743	898.896884885407	0.146288632961686	0.237565426785495	0.615782502282097	0.538038077342737	0.967965614726659			ENSMUSG00000000916	660.523312713418	-0.135204752454898	0.179753296979485	-0.752168414859891	0.451949785401328	0.869413971584635
ENSMUSG00000000751	3986.11084307067	0.411194256619161	0.18264934532316	2.25127692569408	0.0243680033104141	0.323854381377811			ENSMUSG00000000934	410.250515498831	0.192418551688956	0.153937803665879	1.24997594552277	0.211308334522348	0.742398507815263
ENSMUSG00000000753	50.5821932071654	-0.407956679287884	0.674147637277456	-0.605144417527616	0.545083043452047	0.968048761004207			ENSMUSG00000000942	178.108388417322	0.246803001650866	0.182111418481123	1.35523079062969	0.175344037526084	0.710846130828052
ENSMUSG00000000759	725.754296712154	-0.111311528622376	0.159794058307438	-0.696593664379038	0.486057121918369	0.961600662075321			ENSMUSG00000000948	1119.99076879938	0.287012493986786	0.12959491438024	2.21468948345205	0.0267813851964398	0.36045297809568
ENSMUSG00000000776	557.687505305167	-0.0359776351805396	0.133947810333836	-0.268594425626466	0.788241802419838	0.991709173822959			ENSMUSG00000000957	5131.02735826386	0.114585258236808	0.104560033725997	1.0958800810746	0.273131257103966	0.786863028743295
ENSMUSG00000000782	1357.90322097322	-0.175166840095125	0.135924657426604	-1.28870540056142	0.1975005242581	0.816363132379336			ENSMUSG00000000958	599.069038900968	0.012235663151883	0.166972529155964	0.0732794982128712	0.941583705887286	0.992099476745198
ENSMUSG00000000787	13247.1961326329	-0.173524173601714	0.286935934885089	-0.60474883939234	0.545345891673283	0.968048761004207			ENSMUSG00000000959	3026.49729534932	0.105275858366484	0.115203723048972	0.913823404142348	0.360809646492935	0.832303388872133
ENSMUSG00000000791	29.6476123799784	0.327609179959266	0.461790595688944	0.709432333654405	0.478056228688139	0.958566358473015			ENSMUSG00000000976	1117.74177981206	-0.0706275484352182	0.120504514088092	-0.586098777873064	0.557809137529345	0.901807232439225
ENSMUSG00000000792	14.7727029214798	-0.448614432954888	0.428910341028796	-1.0459398854288	0.295588787899268	0.885639778978007			ENSMUSG00000001016	4126.57149937597	0.0310289256433769	0.0961841712406206	0.32259908510053	0.746998886698704	0.95541169246572
ENSMUSG00000000794	17.2512622646468	-0.74368728867252	0.388549464590146	-1.91400929983776	0.0556189674808808	0.505767711323405			ENSMUSG00000001017	3822.27959648221	0.0652985396353366	0.111475620224144	0.585765205917141	0.558033308516622	0.901807232439225
ENSMUSG00000000804	1456.62594054027	-0.162527697365346	0.184474355054254	-0.881031389525909	0.37830083060799	0.927305689354007			ENSMUSG00000001018	1020.92104883482	0.0989014063962129	0.118526397250051	0.834425146556713	0.404041451783437	0.854703785713619
ENSMUSG00000000811	168.020829813368	0.205106734781258	0.163385724678264	1.25535284790118	0.209350698312852	0.830487684586088			ENSMUSG00000001020	30.08713258277	0.113228398215096	0.37390726771702	0.302824812436621	0.762023373132131	0.958130092177951
ENSMUSG00000000823	383.821751656536	0.58597435632059	0.175125457427421	3.34602612851671	0.000819786703823587	0.0319733047891275			ENSMUSG00000001034	1780.22125918848	0.0901495476953785	0.13731433352209	0.656519573616663	0.511489877736502	0.888256001654277
ENSMUSG00000000826	1674.18682488372	0.165860976824941	0.11398191221481	1.45515173067425	0.145627260523437	0.740777902886606			ENSMUSG00000001036	5512.13843852953	-0.0508559703738363	0.131028096385054	-0.38813026959031	0.697919632519071	0.942669834050598
ENSMUSG00000000827	1338.55683439979	0.107274652215298	0.123116090642075	0.871329260503963	0.383574398239606	0.931077511097976			ENSMUSG00000001039	231.028799336519	-0.564158092533116	0.278305339189892	-2.02711918562289	0.0426502252405108	0.44747002730651
ENSMUSG00000000838	2017.95180770572	-0.210396396592698	0.352209373094702	-0.597361719093509	0.550265906058472	0.968332202527424			ENSMUSG00000001052	2115.92431882534	0.154707930857926	0.186772510966487	0.828322808626186	0.407487709036349	0.85705650535998
ENSMUSG00000000869	11.5269928719841	-0.522583670263903	0.52279649305369	-0.999592914656822	0.317507553432793	0.901813441947767			ENSMUSG00000001053	345.782879369295	-0.356401618437612	0.228758870217624	-1.55797944839716	0.119238120011159	0.64031398517869
ENSMUSG00000000876	134.047858594447	0.397165956125629	0.247322022697321	1.60586571221638	0.108303418611217	0.666885397068588			ENSMUSG00000001054	621.616340659188	-0.000151227068839498	0.142501711447178	-0.00106122984281178	0.999153261251891	0.999937491862138
ENSMUSG00000000881	485.314616990691	0.200593688831447	0.131186164400907	1.52907655885441	0.126245465748802	0.704454619989186			ENSMUSG00000001056	1384.38774475234	0.252455879700172	0.116979252427343	2.15812526120369	0.0309180942177269	0.382704330025867
ENSMUSG00000000884	192.813993667769	0.0333138897601473	0.288205935202688	0.115590574971048	0.907977032916995	0.998191000240973			ENSMUSG00000001062	366.619242208422	-0.141177461015124	0.185900883997576	-0.759423290407621	0.447599385580137	0.867043489206336
ENSMUSG00000000901	2335.437720813	0.306588127437369	0.523174507549904	0.58601503516133	0.557865411181822	0.968639305777647			ENSMUSG00000001065	378.411336278632	-0.0340385137057737	0.194335692419386	-0.175153175837184	0.860959275749553	0.976758470231773
ENSMUSG00000000902	1455.19317281654	0.202664607383284	0.133675259089718	1.51609661176914	0.129494924944521	0.711444738492227			ENSMUSG00000001082	93.8147884080941	-0.0852602330125498	0.303009603826854	-0.281377989132217	0.778420498548847	0.96222562896615
ENSMUSG00000000903	22.5441345066775	0.0525500039753056	0.417739959415802	0.12579597137127	0.899893430821197	0.998154428126685			ENSMUSG00000001089	2104.27386885812	0.102414251864527	0.12652599712145	0.809432481818114	0.418266424854535	0.859722013097909
ENSMUSG00000000915	436.414186154601	0.313236802194869	0.447145777037502	0.700525015063706	0.483599488665337	0.960663189990164			ENSMUSG00000001098	1810.62348807422	0.00740711520251051	0.13031107183004	0.056841794779889	0.954671220319678	0.994783437119918
ENSMUSG00000000916	484.219339521524	-0.032821476420278	0.137252227056947	-0.2391325599887	0.81100279484604	0.992866930461707			ENSMUSG00000001100	2034.18917964636	0.0711108505510676	0.124459825198124	0.571355860719457	0.567758442968383	0.903938907227567
ENSMUSG00000000934	161.416792723675	0.251094960490816	0.338074413567029	0.742720982169306	0.457650623786092	0.953582650587564			ENSMUSG00000001105	812.353072492283	0.236132486093201	0.137056225978431	1.7228877010692	0.0849088348716427	0.580190038544211
ENSMUSG00000000938	61.9403918537729	-0.0441624967408589	0.330630225070204	-0.133570658071209	0.89374208770096	0.998154428126685			ENSMUSG00000001119	39.3029559622477	-0.0291339910384006	0.322236870438918	-0.0904117241416767	0.927960040332952	0.989363612956147
ENSMUSG00000000942	12.4766808009031	0.334690571285453	0.717159709324314	0.466689033047867	0.64072237724494	0.977677750355488			ENSMUSG00000001120	705.798873993996	-0.120385989904506	0.126169462223877	-0.954161076559806	0.34000211380414	0.824987533225659
ENSMUSG00000000948	1229.90180591964	-0.21058171872008	0.101637430483913	-2.0718914057298	0.0382755696403023	0.410607635966991			ENSMUSG00000001123	23.1648427479926	-0.513033074686827	0.427008377471512	-1.20145903863691	0.229573186499352	0.754389706606198
ENSMUSG00000000957	106.455879967404	0.0557897442831489	0.260965012692431	0.213782467264689	0.830716697980348	0.993490563083426			ENSMUSG00000001127	1190.26370044921	-0.0502922437833638	0.122590501244254	-0.410245845093329	0.681625613691058	0.938089356596201
ENSMUSG00000000958	113.267378911009	0.80433301492109	0.331454781017982	2.42667495231409	0.0152379013641589	0.241647105691202			ENSMUSG00000001128	98.5137264727313	0.0626012011985516	0.284963097995473	0.219681782093575	0.826118993872422	0.971465748757042
ENSMUSG00000000959	1587.80982831056	-0.00668460008985115	0.248780977033367	-0.0268694181105117	0.978563885519211	0.999949480334635			ENSMUSG00000001134	279.46835121683	0.230810971059339	0.147015695881815	1.56997502664536	0.116420921318488	0.636952602797408
ENSMUSG00000000976	574.619589692843	-0.197746288457344	0.180063004006249	-1.09820609485378	0.27211450543948	0.874267832098313			ENSMUSG00000001138	685.484434623677	0.0543754139141249	0.13905641452898	0.391031324216925	0.695774082182837	0.94156233857036
ENSMUSG00000001014	12.5528521249865	-0.927758877803165	0.439194226030937	-2.1124113724979	0.0346511804031647	0.38884119712855			ENSMUSG00000001143	876.160660271784	-0.255258141015201	0.132020923461685	-1.93346731958955	0.0531786551835469	0.484924860681549
ENSMUSG00000001016	3561.85370478243	0.000485955479302995	0.143097338916915	0.00339597845062059	0.997290406433573	0.999949480334635			ENSMUSG00000001150	2240.84021448211	-0.05689003155927	0.118001124080749	-0.482114318846149	0.629724738532163	0.922302837734924
ENSMUSG00000001017	4339.33485325325	0.0882647275644998	0.116346690355588	0.758635482408123	0.448070640998425	0.950040262507789			ENSMUSG00000001151	1144.15166620963	0.172201263524808	0.115656823112199	1.48889844015302	0.136514114389017	0.657676244485479
ENSMUSG00000001018	843.734953016246	0.0354830249253869	0.137607491070693	0.257856782718015	0.79651743955384	0.991709173822959			ENSMUSG00000001156	469.111567415208	0.314666885386688	0.142110859002364	2.21423533427134	0.0268125943843792	0.36045297809568
ENSMUSG00000001025	49.7798926967262	-0.405153225466212	0.463384907601068	-0.874334098543864	0.381936334894305	0.929667815315051			ENSMUSG00000001157	671.954386052786	0.0234393912763535	0.125389579564487	0.186932529463493	0.851713533903968	0.975665216156479
ENSMUSG00000001029	5.66469991273562	-0.0245127140421931	0.598590442651937	-0.0409507274015174	0.967335176719374	0.999949480334635			ENSMUSG00000001158	1008.84568356542	0.248934525139532	0.164306719597999	1.51505991811284	0.129757230933205	0.651243004055491
ENSMUSG00000001034	613.430587742205	0.372795391683579	0.177376131630605	2.10172241471555	0.0355775989063734	0.393009752136809			ENSMUSG00000001173	714.241207313134	1.3250789553533	0.180531623568779	7.33987170313389	0.000000000000213798698268188	0.000000000191822442598832
ENSMUSG00000001036	1778.5794328906	-0.075447634813481	0.0973329661587923	-0.775149857144938	0.438251113732256	0.947536138080301			ENSMUSG00000001175	29628.7340862222	0.0757566567271947	0.108041048000654	0.701184023379114	0.483188179046152	0.880858612790049
ENSMUSG00000001039	217.95697397447	0.43785983854079	0.182698478889659	2.39662552858602	0.0165468246394877	0.255720771666769			ENSMUSG00000001211	2686.05177577987	-0.195701543931934	0.137431781806676	-1.42399044354403	0.154449238462457	0.685929159006753
ENSMUSG00000001052	730.360980317722	0.0329490956992741	0.133704630347532	0.246431971829481	0.805347859259403	0.991895091516828			ENSMUSG00000001227	179.457786096613	-0.168841793650809	0.27939483126598	-0.604312516755452	0.545635886166678	0.897355478611556
ENSMUSG00000001053	355.129189342644	0.503909585352754	0.268452152657985	1.87709273463993	0.0605053850053692	0.523670468259708			ENSMUSG00000001228	5042.22844512704	0.0738539224396106	0.112859164591736	0.654390121588927	0.512860497053114	0.888256001654277
ENSMUSG00000001054	611.431079681481	0.360422300128096	0.182524103327798	1.97465591424278	0.04830720910028	0.468967287606975			ENSMUSG00000001229	1314.06724946301	-0.107314195568712	0.172932453951486	-0.620555558639202	0.53489208795565	0.89343463970971
ENSMUSG00000001056	1752.89545511974	0.263362975265542	0.155326289970525	1.69554667993112	0.089971762854679	0.620912347997813			ENSMUSG00000001240	1453.25665766286	0.0330662604364202	0.120343113948145	0.274766535048015	0.783495610010443	0.962459310732036
ENSMUSG00000001062	123.020852013367	-0.021550108306061	0.255819902467005	-0.0842393734742371	0.932866113919648	0.998831296774634			ENSMUSG00000001247	12.28543688553	0.403530355578294	0.568241720409583	0.710138557386165	0.477618218121204	0.879533977854555
ENSMUSG00000001065	243.143448672573	0.163540058379341	0.236563994001985	0.691314242766666	0.489368083148385	0.961760850300552			ENSMUSG00000001248	1616.90805398084	-0.0577624254917606	0.170245345620032	-0.339289307918464	0.734391796508815	0.95188389257039
ENSMUSG00000001082	843.839206696666	0.11429281236938	0.256749935265239	0.445152253889796	0.656209728673021	0.977852595016741			ENSMUSG00000001260	1114.07195884389	-0.0672454493644714	0.182977837916544	-0.367505978484355	0.7132416331855	0.946155559541764
ENSMUSG00000001089	1812.56847951967	0.13392882970006	0.0997440683741394	1.3427247542951	0.17936111607178	0.796010937843573			ENSMUSG00000001270	46024.6054750201	0.22405614178355	0.224489831040248	0.998068111795139	0.318246331720804	0.813669216392217
ENSMUSG00000001095	11.9310197347955	-0.266072566303141	0.471930000517631	-0.563796677497303	0.572892513229381	0.970054063848461			ENSMUSG00000001280	4263.88506641413	0.225045285047782	0.172159186715821	1.30719300747662	0.191147169760866	0.72467590462718
ENSMUSG00000001098	499.989522602348	-0.103034381412492	0.123886014295373	-0.83168695028669	0.405585668450033	0.935849967876271			ENSMUSG00000001285	1060.43445728037	0.00399045070276619	0.139149611355096	0.0286774117721605	0.977121871751873	0.996905949306876
ENSMUSG00000001100	1509.86012993839	0.266810370159709	0.178273758792335	1.49663288622588	0.134488808156879	0.717856792807015			ENSMUSG00000001288	443.73579845159	-0.0631659351558196	0.142641475184168	-0.442830075013348	0.657888647961442	0.932100048354281
ENSMUSG00000001105	352.527911863161	-0.148866549197958	0.130625876086931	-1.13964058008605	0.254436071739634	0.866737332706366			ENSMUSG00000001289	2458.2435255563	0.178191582180576	0.121240198548678	1.46974010529216	0.141632156305256	0.662569530333617
ENSMUSG00000001120	163.986112035612	0.357244077628995	0.275461543374524	1.2968927468154	0.194668092496043	0.813877779011932			ENSMUSG00000001300	113.319354633136	0.0317326943763347	0.218345652555579	0.14533238470712	0.884448446853479	0.980977073516515
ENSMUSG00000001123	29.5144201548239	0.206162292053909	0.407915591674777	0.505404295058862	0.613274902779638	0.973863965289102			ENSMUSG00000001305	806.560838908418	0.177104886334236	0.149292000760471	1.18629856544282	0.235504412972221	0.756935903690704
ENSMUSG00000001127	1071.15798759292	-0.127400273130657	0.11728204310891	-1.08627262753558	0.277358393470405	0.876275338817904			ENSMUSG00000001313	805.859069581909	0.312986559439781	0.115483170483282	2.71023525012321	0.0067235501317117	0.162576395879843
ENSMUSG00000001128	53.0317717810665	0.338940967021302	0.273871736749514	1.23759016189137	0.215868064174266	0.833347195604926			ENSMUSG00000001323	1950.49356029937	-0.180738209524064	0.100360368963151	-1.80089223855309	0.071719866566489	0.547477081832837
ENSMUSG00000001131	317.148934407167	0.187801262692954	0.215143222324614	0.87291275394953	0.382710634032182	0.930141738388184			ENSMUSG00000001333	146.234841706665	-0.296058672277386	0.259116474264323	-1.14256985441758	0.253217227675855	0.771647136251393
ENSMUSG00000001134	265.455538526347	0.161217980855439	0.141450614672828	1.13974747461036	0.254391522280924	0.866737332706366			ENSMUSG00000001366	401.49563072763	-0.00670208350695346	0.140400554151741	-0.0477354491044958	0.961927081994361	0.995283030088517
ENSMUSG00000001138	421.551671113514	0.0651915605514402	0.189778460229147	0.343514013511991	0.731211800251749	0.987645133557141			ENSMUSG00000001376	1121.52387754736	0.122718902885516	0.140224478350235	0.875160345250167	0.381486666371921	0.844306690391831
ENSMUSG00000001143	372.581694080911	-0.036795043777857	0.226240934217884	-0.162636544553963	0.87080461166143	0.995805835030517			ENSMUSG00000001380	1935.4011236469	0.143007477297347	0.108933448541324	1.31279675078952	0.189251445207015	0.722384546897443
ENSMUSG00000001150	3716.97030650355	0.0726627951963926	0.222666988344084	0.326329447111882	0.744175111023025	0.988849808073538			ENSMUSG00000001383	2008.37360712829	0.342722522891203	0.16922432637189	2.02525564875365	0.0428411201139322	0.448044524283559
ENSMUSG00000001151	3309.19009184224	0.185552876476352	0.12579636092623	1.47502578858513	0.140205610308291	0.731190774340102			ENSMUSG00000001403	2847.71991456417	0.133641188385711	0.111163750951962	1.20220114238015	0.229285606832652	0.754366642550973
ENSMUSG00000001156	185.01337543557	-0.0144821110145944	0.237043293177895	-0.0610947933621813	0.951283715701905	0.999919098327715			ENSMUSG00000001415	2229.06715723894	-0.166655478184715	0.153261356587624	-1.08739399086183	0.276862725734247	0.788069959643774
ENSMUSG00000001157	719.713017682703	-0.0135567230264201	0.122164288818722	-0.110971243376506	0.911639150320214	0.998487428803584			ENSMUSG00000001416	9116.57291527072	-0.0147464994798868	0.103060587202719	-0.143085731220225	0.886222473820619	0.981584895417968
ENSMUSG00000001158	687.632502873755	0.0240582913834014	0.227065787410097	0.105952956003673	0.915619677674396	0.998487428803584			ENSMUSG00000001418	1411.29074314735	-0.118928742438975	0.150103502299721	-0.792311575791894	0.428179023669553	0.860769366674711
ENSMUSG00000001166	47.2097528216347	-0.767741870320642	0.381707608038597	-2.01133499608687	0.0442900843774197	0.449890408405187			ENSMUSG00000001419	1839.90442043106	-0.0954104353163568	0.103516262323122	-0.921695134417983	0.35668761922621	0.831833997439854
ENSMUSG00000001173	794.337025625426	1.67182752009955	0.159290487713707	10.4954636280876	9.06316841133678e-26	0.000000000000000000000148756804191408			ENSMUSG00000001420	86.5603319286984	0.215206639239297	0.254696406004568	0.844953576751441	0.398136759076195	0.85290707353893
ENSMUSG00000001175	3904.2657166623	0.40852885191079	0.206221112833857	1.98102340879094	0.0475886484934372	0.466517775155892			ENSMUSG00000001424	6348.2592906906	-0.0176500682639465	0.121547657156485	-0.145211093959821	0.884544207062231	0.980977073516515
ENSMUSG00000001211	1143.34506417038	0.00976416467874748	0.382365599189285	0.025536200692348	0.979627273917519	0.999949480334635			ENSMUSG00000001435	279.372449320376	-0.591824256230631	0.217785461373591	-2.71746448315671	0.00657842154032276	0.160432549353193
ENSMUSG00000001227	93.204101463872	0.0422939595279666	0.222035789875512	0.190482622426228	0.848930959187337	0.995152015959636			ENSMUSG00000001436	564.596667659691	-0.302651255860456	0.201263653922605	-1.50375514883993	0.132644423498665	0.653945521329228
ENSMUSG00000001228	11011.69135028	0.223739666594915	0.176094054988733	1.27056910927078	0.203881982311209	0.826633683630235			ENSMUSG00000001440	19016.4319014079	0.100364684895097	0.119743216108218	0.838165936719058	0.401937515064095	0.854590072379042
ENSMUSG00000001229	573.876213136787	-0.032854403357065	0.20584572175836	-0.159606928317084	0.873190720945585	0.995884720462635			ENSMUSG00000001441	5094.4112378137	0.181254327834757	0.0968483991645209	1.87152631740306	0.0612721655917177	0.516579740205468
ENSMUSG00000001240	1034.14638763861	0.0700466339121769	0.0916266444442401	0.764478873334756	0.444581921898931	0.949919467155017			ENSMUSG00000001445	1087.74068200746	-0.0104326119593788	0.15240353488505	-0.0684538712782978	0.945424339281562	0.993321954498169
ENSMUSG00000001247	416.235908040065	-0.162359911669996	0.412900211776197	-0.393218281413716	0.694158268403223	0.983276320483937			ENSMUSG00000001467	8229.88289053479	0.295874721746184	0.188765936151014	1.56741585785627	0.117017519690745	0.637395329557806
ENSMUSG00000001248	697.604945864	0.155030211871178	0.12769337303515	1.21408189153641	0.224716454236605	0.837963778532673			ENSMUSG00000001472	4404.84620509292	-0.0330371193251529	0.105281069834648	-0.313799236434814	0.753673524352891	0.955800667284908
ENSMUSG00000001249	76.4123888139643	-0.221870501258565	0.623373708674333	-0.355918926594442	0.721901281351401	0.986692532617186			ENSMUSG00000001473	2295.96962759409	-0.120906560334694	0.158551816233162	-0.762568119414615	0.445721003592597	0.866260842787207
ENSMUSG00000001260	5.96471594773277	-0.496083227538732	0.730158940260375	-0.679418137867118	0.496872960632067	0.96213966982432			ENSMUSG00000001497	483.017937206396	0.195882635834591	0.148506372329615	1.31901838797747	0.187162965167921	0.72076003550624
ENSMUSG00000001270	8838.91433208363	0.0442482891459053	0.155420968584348	0.284699610026503	0.775874289441718	0.991541110652003			ENSMUSG00000001504	179.171673048838	-0.0593393778127247	0.195019250607028	-0.304274463305657	0.760918798708278	0.957940618397249
ENSMUSG00000001280	4830.6581763151	-0.0230920032707289	0.0921558153690469	-0.250575649276768	0.802142210246382	0.991895091516828			ENSMUSG00000001506	32.1052740604145	-0.276948937024752	0.393322697757624	-0.70412650631064	0.481353994463589	0.880083519700068
ENSMUSG00000001281	107.382127403177	0.12996809727369	0.194856952764415	0.666992352235043	0.504777018474864	0.963578577284581			ENSMUSG00000001507	46.3876824056357	-0.423420580136782	0.301534648568557	-1.40421865993457	0.160253746942552	0.693306521240499
ENSMUSG00000001285	421.014343590052	0.447768743912442	0.197544798829211	2.26666936596779	0.0234104311414145	0.316742505856966			ENSMUSG00000001508	12.8617979644385	-1.38558967835224	0.57153569521343	-2.42432745663387	0.0153367694102235	0.264386836101345
ENSMUSG00000001288	1133.24808290845	0.376583771027929	0.21406187803219	1.75922856741124	0.0785386938918734	0.584838606765345			ENSMUSG00000001517	2046.29083348885	-0.0613708242686078	0.115186563475259	-0.532794992896805	0.594175500290666	0.912026414156272
ENSMUSG00000001289	847.633196482859	0.208279119687499	0.144687087251717	1.43951422095566	0.150004883717836	0.749658367812019			ENSMUSG00000001518	358.630968800848	0.0249991587612015	0.167593262198463	0.149165655189632	0.881422919941343	0.980285629885078
ENSMUSG00000001300	114.280535940766	-0.304019039034935	0.252265132821136	-1.2051567952932	0.228142777727722	0.842110223036959			ENSMUSG00000001520	114.46041604181	0.31671945478703	0.237215214401766	1.33515658169635	0.181825103937382	0.71616740915447
ENSMUSG00000001305	1170.45506905034	-0.0563279604590803	0.138078085889637	-0.407942796252998	0.683315672302424	0.982187542901989			ENSMUSG00000001521	1924.54214308735	-0.168840931294526	0.119549377867036	-1.41231125002015	0.157858335334951	0.689836434744298
ENSMUSG00000001313	749.615594466316	0.144034486446668	0.333943648273809	0.431313747667302	0.666240255557233	0.978206609599861			ENSMUSG00000001524	493.003954437102	-0.105380885682516	0.23808145046929	-0.442625351428248	0.658036744661006	0.932154926561091
ENSMUSG00000001323	1429.47029191269	-0.0574890658638073	0.204410000797097	-0.28124390019876	0.778523335422847	0.991541110652003			ENSMUSG00000001525	37283.2682978636	-0.0974384430416659	0.112215604211258	-0.868314560408437	0.385222153365273	0.846138648166191
ENSMUSG00000001333	207.797227800015	-0.633902629488086	0.271192275589595	-2.33746565277322	0.0194149848644749	0.282004086940042			ENSMUSG00000001542	1905.00490567641	-0.15838887392083	0.179043379753694	-0.884639656259406	0.376351011164391	0.840676780185546
ENSMUSG00000001334	14.1341260053807	1.23881832135176	0.590473428935152	2.09800858200482	0.0359043872679733	0.394848024360693			ENSMUSG00000001552	1646.49268797709	-0.182755320488861	0.137424261251628	-1.3298621278686	0.183563701496926	0.717088974458886
ENSMUSG00000001348	408.623939580465	-0.67845308588944	0.351305951455589	-1.93123140407488	0.0534544420207081	0.49474828106044			ENSMUSG00000001555	1171.01805844713	-0.0872209982642056	0.147454022183263	-0.591513184739056	0.554176623616263	0.900317030055697
ENSMUSG00000001366	273.967990944384	-0.213792822104819	0.199349870355619	-1.07245026908437	0.283517839551856	0.8806596341326			ENSMUSG00000001558	14.6186301227797	0.1038349693657	0.550333643064716	0.188676397807447	0.850346451142085	0.975665216156479
ENSMUSG00000001376	1548.87887270818	-0.14899017456967	0.286478001975635	-0.520075445731228	0.603010991580556	0.972418489893564			ENSMUSG00000001566	25.5462438261077	-0.118311166827831	0.397527560651475	-0.297617520239202	0.765995101010583	0.95950105345974
ENSMUSG00000001380	1523.46431368594	0.105168860006695	0.122862905012681	0.855985457903998	0.392005823188096	0.931779222772233			ENSMUSG00000001569	1169.29555811095	-0.0266174657812798	0.104957578302329	-0.253602133469662	0.799802948237474	0.964919936299406
ENSMUSG00000001383	1561.23589024812	0.200906838248538	0.198058293553767	1.01438235503123	0.310400340569224	0.898450705194956			ENSMUSG00000001576	2948.45582434876	0.0827870415525163	0.108820626247934	0.760766082745163	0.446796796214292	0.866811277085391
ENSMUSG00000001403	2920.66822577277	0.17540711492588	0.248221023477803	0.706656964298455	0.479779679754268	0.959266216166991			ENSMUSG00000001583	46.8538403098016	0.134100004147878	0.307577460967331	0.435987746716333	0.662845619839358	0.932391703679837
ENSMUSG00000001415	2983.86413983116	-0.142183235425203	0.16211938113571	-0.877027992761591	0.380471433780138	0.928918324222049			ENSMUSG00000001604	36.0468092576108	-0.36748268216856	0.39385253559988	-0.933046378916526	0.350796022682379	0.830678394107048
ENSMUSG00000001416	10230.4572924235	0.0444778083900742	0.249822849021772	0.178037391552596	0.858693610603898	0.995152861810533			ENSMUSG00000001627	1015.21081470394	-0.0299898862193496	0.144669399130856	-0.207299445491048	0.835776007175884	0.973984728462906
ENSMUSG00000001418	1619.58058374118	-0.0449024870832194	0.162205492925194	-0.276824701022471	0.781914713408933	0.991541110652003			ENSMUSG00000001630	792.803797582392	0.0318907034002048	0.125265170069137	0.254585559438458	0.799043213661577	0.964919936299406
ENSMUSG00000001419	1004.27640158207	-0.081665446648843	0.3132982978056	-0.260663550427318	0.794351977054799	0.991709173822959			ENSMUSG00000001632	1139.43938827987	0.159926364665607	0.113600091887655	1.40780136713065	0.159189895451193	0.692096441661944
ENSMUSG00000001420	153.886497723945	-0.368247631557907	0.205563645215279	-1.79140446343153	0.0732284131928775	0.565610520096829			ENSMUSG00000001642	1206.88849768811	-0.0793132753814351	0.146190840456209	-0.542532453701798	0.587451756675257	0.909205718670268
ENSMUSG00000001424	4057.3171492617	-0.032636481688405	0.113445761803122	-0.287683569396304	0.773588968295272	0.991541110652003			ENSMUSG00000001655	12.0301497357642	-0.523486790149893	0.706493628456391	-0.740964630202898	0.458714886345239	0.872048567279865
ENSMUSG00000001435	1620.60358957111	0.520498780827397	0.149680303473419	3.47740329722026	0.000506295645729774	0.0213600849059699			ENSMUSG00000001657	20.6190839556195	-0.606414922845753	0.458456981259138	-1.32273026180178	0.185925096101049	0.719346025499999
ENSMUSG00000001436	239.103581977689	-0.0590848330287777	0.239180380261017	-0.2470304335343	0.804884671255396	0.991895091516828			ENSMUSG00000001665	38.0184231655379	-0.458538054709791	0.437986597383697	-1.04692257125871	0.295135290761069	0.800534732897601
ENSMUSG00000001440	18113.3753800212	0.156229136915799	0.236711216104607	0.659998877479296	0.509254549695465	0.963578577284581			ENSMUSG00000001666	484.966245065285	-0.0643603667472838	0.240828183138083	-0.267245992178505	0.789279766799254	0.963414721258539
ENSMUSG00000001441	4557.35515908572	0.0358949095617296	0.207833140853758	0.172710230015659	0.862879202246705	0.995388823207866			ENSMUSG00000001674	1878.35672894278	0.136607584388165	0.101924720445659	1.34027921578649	0.18015458603464	0.714471163002655
ENSMUSG00000001444	26.9347902669803	0.613540312962271	0.291307591976975	2.1061597083634	0.0351904817433282	0.390705596627166			ENSMUSG00000001687	1345.76443534907	0.172695248327463	0.112075918930458	1.54087738004289	0.123346632032691	0.643838229465404
ENSMUSG00000001445	879.503181320474	0.162427520673519	0.160646963355444	1.01108366620124	0.311976387310008	0.899435666508669			ENSMUSG00000001700	707.769183642797	-0.126409330275446	0.133695286173516	-0.945503270110708	0.344402002114999	0.827677978949679
ENSMUSG00000001467	1606.61472266204	0.379770383048942	0.235357104773927	1.61359217693357	0.106615914837378	0.663897267985139			ENSMUSG00000001707	996.683593593322	0.332314146217649	0.163287886512375	2.03514267540272	0.0418365190598764	0.443125100027621
ENSMUSG00000001472	2350.15030141289	0.189345669449451	0.151143624459528	1.25275326780424	0.21029551363532	0.830617126927205			ENSMUSG00000001729	5106.05197343489	0.0487566562530236	0.124413822266117	0.39189099221415	0.69513875890579	0.941195165537658
ENSMUSG00000001473	1137.40865011801	-0.16376901380481	0.247806749537014	-0.660873903195878	0.508693183306092	0.963578577284581			ENSMUSG00000001741	39.9728916925504	-0.233281187559087	0.381963541257035	-0.610742027344713	0.541370378139651	0.89599007373868
ENSMUSG00000001482	752.4576742179	0.944269513247512	0.124373221420715	7.59222525927305	0.0000000000000314457728656593	0.0000000000151062424966348			ENSMUSG00000001750	60.775681605982	-0.0541916359462065	0.376386288168656	-0.143978773004408	0.88551723166168	0.981521180577024
ENSMUSG00000001497	5.35529858976422	0.163998808893455	0.815101342710742	0.201200513727596	0.840541789810619	0.994014578870054			ENSMUSG00000001751	406.306567941677	-0.298979696512207	0.229350293402711	-1.30359413138938	0.192372002677948	0.725683995136775
ENSMUSG00000001504	86.2099317178631	-0.0305698392864723	0.182039364173068	-0.167929828942981	0.866638483247718	0.99539235193767			ENSMUSG00000001755	633.752773346186	0.16465579199242	0.160856640285843	1.02361824603465	0.306015623647915	0.806818351794457
ENSMUSG00000001506	47.8376511035271	-0.246317770816767	0.365233489461766	-0.674411788414469	0.500049550158244	0.963075543189355			ENSMUSG00000001761	3440.21278344285	-0.0320508596801416	0.123552183017524	-0.259411520681879	0.795317741671224	0.963973822192256
ENSMUSG00000001507	579.814121868656	0.0302424536656623	0.178521253789033	0.16940533983366	0.865477823631017	0.99539235193767			ENSMUSG00000001763	180.341822446434	-0.312715608940223	0.231968991162449	-1.34809229187546	0.177628700316029	0.712095431162841
ENSMUSG00000001510	32.0977731306319	-0.925422693305107	0.490994360347026	-1.88479291829551	0.0594578014468139	0.520018142671602			ENSMUSG00000001767	1176.96789555072	0.0563274018866226	0.200348652823439	0.281146896137416	0.778597733200279	0.96222562896615
ENSMUSG00000001517	1338.49630752196	0.00887174670206016	0.121190338140459	0.0732050659993858	0.941642935122393	0.999224139333584			ENSMUSG00000001768	1366.81345992855	0.127204071103462	0.103880739521086	1.22452026901139	0.220756024848039	0.746524093549796
ENSMUSG00000001518	710.325110086093	0.272614268076142	0.288847176664467	0.943801048098242	0.345271324922391	0.914204491120604			ENSMUSG00000001773	21.311197256752	0.566271664333722	0.518112319096257	1.09295155405969	0.274415071057134	0.786942535390666
ENSMUSG00000001520	116.3592757789	0.253813010193916	0.238928664450273	1.06229619111583	0.288101243007096	0.881255771410197			ENSMUSG00000001774	2222.61104453501	0.228093056221505	0.168884075953739	1.35058947940116	0.17682697276707	0.712095431162841
ENSMUSG00000001521	1216.14862122248	0.160456147757736	0.164680617420437	0.974347499245064	0.329884027725445	0.907395371910144			ENSMUSG00000001783	5363.2186861947	0.00968677683412265	0.102064714353133	0.0949081854146715	0.924387754850246	0.988853331609413
ENSMUSG00000001524	435.409942056308	0.28253635647855	0.13716710967214	2.05979667541202	0.0394179825476436	0.417406765730317			ENSMUSG00000001785	1279.85012416841	0.054735583792402	0.105913281921023	0.516796220451529	0.605298418711864	0.914463221697099
ENSMUSG00000001525	23631.9997171937	0.359246774122273	0.201203820231345	1.78548684467924	0.074182383298977	0.56851993052788			ENSMUSG00000001786	228.087359420517	-0.288757418304284	0.171867027844469	-1.68012109085632	0.0929337581371733	0.592161208469556
ENSMUSG00000001542	703.144527146382	-0.0508048067238837	0.169028898531392	-0.300568761704663	0.763743355087788	0.991195927687113			ENSMUSG00000001794	3955.41657581717	0.181511880330967	0.117054986769232	1.55065482762224	0.120984425333852	0.641670878030669
ENSMUSG00000001552	2407.95711597754	0.116885832911188	0.272912802748328	0.4282900315929	0.668439975531372	0.978709021563032			ENSMUSG00000001802	1594.6414545064	-0.0854849823987283	0.158845275298759	-0.53816509328305	0.590463076581173	0.910348413670726
ENSMUSG00000001555	138.643462410974	0.453683021202135	0.364310048797566	1.2453211836993	0.213013711901785	0.831032830972187			ENSMUSG00000001819	214.302970407987	0.107734227237367	0.196444883628939	0.548419613925217	0.583403811746425	0.908494087772112
ENSMUSG00000001558	32.0130613952281	0.221369222674907	0.290580863368773	0.761816246632766	0.446169682414069	0.949919467155017			ENSMUSG00000001827	10.0618619031997	-0.640651491133632	0.713008710780479	-0.898518463305108	0.368909206401568	0.838191160199165
ENSMUSG00000001566	14.800652799282	-0.107944037722278	0.583346410824409	-0.185042773417817	0.853195486507347	0.995152861810533			ENSMUSG00000001829	1635.27583166223	0.0521317215472554	0.123617310239212	0.421718620526326	0.67323041147327	0.935042037525013
ENSMUSG00000001569	757.097226192244	-0.112974372023462	0.257376078735685	-0.438946667376503	0.660700180967423	0.978206609599861			ENSMUSG00000001833	7475.16105303115	0.502912557419111	0.202259529490169	2.48647150859488	0.0129016900019027	0.238541333473357
ENSMUSG00000001576	1684.56114751572	0.0813751780065133	0.300530072844338	0.270772163452215	0.786566270686134	0.991541110652003			ENSMUSG00000001844	634.812794501893	0.00944102033551528	0.152549497900325	0.0618882426062392	0.95065183059098	0.994239274836954
ENSMUSG00000001583	226.060301053757	0.0544144569041778	0.235449736624737	0.231108591091373	0.817230441049289	0.993200635410901			ENSMUSG00000001847	8275.00810113101	0.276314492509222	0.117785446644929	2.34591369630059	0.0189805018410575	0.30211075152615
ENSMUSG00000001588	138.032983697614	0.345971352236246	0.252576132601683	1.36977056649232	0.170758532724457	0.783064042035134			ENSMUSG00000001855	2259.30570880759	0.0124781775875069	0.115297231343653	0.108226168504556	0.913816287403845	0.987496934756513
ENSMUSG00000001604	637.07580864823	0.482504351542548	0.213424177450976	2.2607764373527	0.0237731043941386	0.319190926811043			ENSMUSG00000001864	1583.63336958629	0.500435196310693	0.132158907229062	3.78661723831693	0.000152712060532459	0.0104971068382937
ENSMUSG00000001627	1164.184621805	-0.0241616059647058	0.176989671061003	-0.13651421475538	0.891414787997835	0.997290864209335			ENSMUSG00000001870	225.513209236137	-0.400584720555319	0.171957939820487	-2.32955059227566	0.0198299160911655	0.308114987169461
ENSMUSG00000001630	625.903158524018	-0.135626919079391	0.244505645520502	-0.554698517454146	0.579100890417448	0.970054063848461			ENSMUSG00000001891	3928.64879352454	0.162362735134059	0.128633766303632	1.26220929231608	0.206873485898312	0.739441574684256
ENSMUSG00000001632	1087.5427108821	0.0681212101658671	0.117676746093996	0.578884209726994	0.56266730537187	0.968639305777647			ENSMUSG00000001901	9.79016586679931	-0.965624150648297	0.774301601619964	-1.24709047305088	0.212364325782466	0.742398507815263
ENSMUSG00000001642	2089.97788943668	0.563820416068012	0.163068160564492	3.45757512758002	0.000545060243986706	0.0227930075701957			ENSMUSG00000001909	1268.63107007003	-0.173222013267045	0.162027131569793	-1.0690926364541	0.285027929346161	0.793482271355069
ENSMUSG00000001655	318.405081494323	-0.154534707374797	0.130465866661248	-1.18448381426878	0.236221599681077	0.849125074645427			ENSMUSG00000001910	3630.36755744118	-0.0276325436385825	0.0967020863016335	-0.285749198340882	0.775070220181884	0.962134313339934
ENSMUSG00000001656	24.568672274385	-0.78120459176298	0.503735386175129	-1.55082333543148	0.120944026743425	0.697340032417595			ENSMUSG00000001911	3188.68327640717	0.106144963167658	0.155819835149107	0.681203154053434	0.495742952565007	0.883822381062032
ENSMUSG00000001657	31.4364879738138	-1.31931782671859	0.292401440869421	-4.51200863715224	0.00000642165725454715	0.000613985248959032			ENSMUSG00000001918	603.008083910781	-0.386345479612841	0.173902688575267	-2.2216187844941	0.0263090793117083	0.358792700021353
ENSMUSG00000001661	12.8617031482766	-0.116900357717429	0.463972167254115	-0.251955539508479	0.801075429647024	0.991895091516828			ENSMUSG00000001924	12142.121335103	0.0742853328163685	0.104890143096802	0.708220340092505	0.478808436840221	0.879584022544934
ENSMUSG00000001663	6.81903519543361	-0.112117435165382	0.57586158249472	-0.194695111765699	0.845631638930354	0.994546420062612			ENSMUSG00000001942	2054.66876112589	-0.117350480505409	0.126106104015811	-0.930569391713947	0.352076353671947	0.831325858793739
ENSMUSG00000001665	86.3900966527014	0.330663330246031	0.310321846076891	1.06554963637365	0.286627276256086	0.881255771410197			ENSMUSG00000001943	19.8454247095357	0.765765586633753	0.500744942588565	1.52925276224495	0.126201795139255	0.646558645161038
ENSMUSG00000001666	556.426338948745	0.468592987979863	0.154407692778824	3.03477747479256	0.0024071321777133	0.0710807726720258			ENSMUSG00000001946	11.617081490775	-0.132801445521928	0.630609862356153	-0.210592084661887	0.83320558932967	0.973216272071073
ENSMUSG00000001670	9.85725263207174	-1.8713703694389	1.37283404217825	-1.36314391393561	0.172837159190432	0.786459806041157			ENSMUSG00000001948	103.002760675023	0.315538369974739	0.273836484868759	1.15228754169104	0.249202934685534	0.767830886438407
ENSMUSG00000001672	10.7733021544466	0.640838229885502	0.533271400742372	1.20171122807896	0.229475429403171	0.843781248536755			ENSMUSG00000001962	896.060344044272	0.239492252285958	0.138248766502956	1.73232831181056	0.0832151238698596	0.576653746589226
ENSMUSG00000001674	2070.4725269653	0.437286408221009	0.306398315815804	1.42718280633073	0.153527209090168	0.755212764795191			ENSMUSG00000001964	1249.17871691846	0.0862869983942933	0.126226714191287	0.683587455691289	0.494235708121491	0.883728090059931
ENSMUSG00000001687	1418.70199322993	-0.0260292344743994	0.0962559208737141	-0.270416970074488	0.7868394860328	0.991541110652003			ENSMUSG00000001983	337.964165205044	0.0362309117620809	0.161153639001055	0.224822175823432	0.82211761384949	0.969842747565805
ENSMUSG00000001700	16.8956427149031	-1.49994623844164	0.49626046807392	-3.02249793190905	0.00250697795825207	0.0732097966577938			ENSMUSG00000001985	756.199191422202	-0.0178823925040921	0.118575441043744	-0.150810255029919	0.880125396450881	0.980285629885078
ENSMUSG00000001707	1282.91792211893	0.0955190681615963	0.174618373314376	0.547016137812872	0.584367645215463	0.970054063848461			ENSMUSG00000001986	175.747021373424	0.358812766187264	0.190142170137881	1.88707621211577	0.0591500757017874	0.511494323950768
ENSMUSG00000001729	453.69591814541	0.531467121137893	0.424424891896558	1.25220535195995	0.210495046338771	0.830617126927205			ENSMUSG00000001988	9.74777008636248	-0.78336649319741	0.646105918952521	-1.2124428367216	0.225342911740039	0.751733009402551
ENSMUSG00000001741	18.4189876424275	-0.582133733868942	0.768059221431728	-0.757928187860039	0.448493974447289	0.950040262507789			ENSMUSG00000001995	2949.63172879432	-0.160655666010517	0.132099764015405	-1.21616921277605	0.223920469110824	0.749943024184366
ENSMUSG00000001750	330.142586350057	0.0165739416300403	0.296743963188911	0.0558526665612033	0.955459178540756	0.999949480334635			ENSMUSG00000001998	545.361113311783	-0.131116984375428	0.154571277648172	-0.84826227983876	0.396291919501896	0.851987798485018
ENSMUSG00000001751	43.8740663228741	0.309930332961604	0.659108546835309	0.470226542273993	0.638193172907834	0.977677750355488			ENSMUSG00000001999	225.057057132993	0.0981295213363219	0.188104343161236	0.521676000070923	0.60189593757215	0.914406475224044
ENSMUSG00000001755	270.41070050662	0.237856122509039	0.188212574349549	1.26376318548883	0.206315038532194	0.827669041615472			ENSMUSG00000002006	573.038453241377	0.0399252351732137	0.131127574145716	0.304476273837313	0.760765065950101	0.957940618397249
ENSMUSG00000001761	545.790895879542	0.0378737319753772	0.430348815160484	0.0880070553029255	0.929871068582641	0.998831296774634			ENSMUSG00000002010	2799.88302349009	0.152384565808655	0.115661069289367	1.31750957124053	0.187667874949044	0.72077003366226
ENSMUSG00000001763	36.953447092382	-0.400878357325918	0.549291149547226	-0.729810334021141	0.465506126871155	0.955703512247485			ENSMUSG00000002012	63.762635916617	-0.144348020096096	0.35574906198497	-0.405757978083423	0.684920437529815	0.938574159232857
ENSMUSG00000001767	1269.77517679683	0.00293547207250513	0.295012905005731	0.00995031750373124	0.992060926295287	0.999949480334635			ENSMUSG00000002014	1416.15198180706	0.0820165741242547	0.139575794227348	0.587613164433526	0.556791972814303	0.901575686071592
ENSMUSG00000001768	152.875392330544	-0.165544351705275	0.380098226355756	-0.435530450358725	0.663177441384561	0.978206609599861			ENSMUSG00000002015	1493.59297333263	0.112998388210515	0.111326230256562	1.01502034111907	0.310096131341986	0.809848270610468
ENSMUSG00000001773	79.5356910467796	0.06864309920623	0.729678751365858	0.0940730411537127	0.925051135433864	0.998707642915665			ENSMUSG00000002017	1608.27895663222	0.100619974172942	0.132460638456265	0.759621690983801	0.447480749632707	0.867043489206336
ENSMUSG00000001774	2591.94365100483	-0.198563576819322	0.286353684646611	-0.69342071524021	0.488045565905094	0.961760850300552			ENSMUSG00000002028	3784.56116093178	-0.118106329242767	0.145779756883529	-0.810169613172895	0.417842699338982	0.859722013097909
ENSMUSG00000001783	2790.60287146831	-0.0325054555106865	0.194250331225957	-0.167337966970442	0.867104131965103	0.99539235193767			ENSMUSG00000002031	966.428587795925	0.0604156221734976	0.125111409008402	0.482894586931237	0.629170585481223	0.922302837734924
ENSMUSG00000001785	1519.05352337458	0.00529740735834385	0.260892711133811	0.0203049266318017	0.983800125714383	0.999949480334635			ENSMUSG00000002032	18.8029565669065	-0.464046779898825	0.471251946576	-0.984710584795403	0.324766251982441	0.816556947423249
ENSMUSG00000001786	240.28965890023	-0.165725560622062	0.260995799661909	-0.634974052596788	0.52544533803675	0.965242415622228			ENSMUSG00000002043	256.839994874435	-0.0341714104366063	0.254400394151065	-0.134321373795966	0.893148452549301	0.983185185165143
ENSMUSG00000001794	6402.92248105374	0.128727680973826	0.0866114206769518	1.48626682217766	0.137208558781692	0.724042995214307			ENSMUSG00000002052	4569.85379514719	0.123128988048932	0.133413067616708	0.922915500321735	0.356051242259485	0.831833997439854
ENSMUSG00000001802	94.8140657374704	0.179668884241144	0.561239285461987	0.320128845031311	0.748870660167119	0.99005148502967			ENSMUSG00000002055	2870.9321600807	-0.00137798993549834	0.0946187311523828	-0.0145636061561542	0.988380334252363	0.999937491862138
ENSMUSG00000001819	51.1793014701407	0.0878486732107679	0.494443912026043	0.177671665226491	0.858980839037809	0.995152861810533			ENSMUSG00000002058	579.840766677912	0.187650314101183	0.219685197928548	0.854178232628198	0.393006242077765	0.850332182427039
ENSMUSG00000001827	599.829059444342	0.196193664849831	0.18712203433884	1.04847975570084	0.29441762466185	0.88435444223657			ENSMUSG00000002059	942.145432829497	0.0250603593077158	0.172797024676822	0.145027724606865	0.884688982127717	0.980977073516515
ENSMUSG00000001829	2325.26412852216	-0.165938695490385	0.213744373630932	-0.77634181743145	0.437547188355135	0.947536138080301			ENSMUSG00000002064	1084.87983011981	-0.0524289022213276	0.20487250153131	-0.25590990410841	0.798020406849002	0.964675498195641
ENSMUSG00000001833	3171.97185817765	-0.106084245721871	0.365085477335816	-0.290573721244716	0.771377360666118	0.991541110652003			ENSMUSG00000002068	678.203774326685	0.140916196419018	0.147573806735648	0.954886233106689	0.33963523245374	0.824898299858873
ENSMUSG00000001844	394.463783444188	0.303117602178043	0.200289140800305	1.51340008233527	0.130178064108212	0.71234042738772			ENSMUSG00000002083	291.762484324796	-0.200860833153934	0.275717352946682	-0.728502689465382	0.466305922917747	0.874860945885497
ENSMUSG00000001847	2671.33522685668	0.117235767756569	0.15948964512193	0.735068208766422	0.462297954646475	0.954249918735647			ENSMUSG00000002102	3286.44239391255	0.117143197025905	0.107495713998462	1.08974760637974	0.275824339134309	0.787294082691854
ENSMUSG00000001855	1662.74311679427	0.158259205745681	0.147843434453197	1.07045136181399	0.284416190850043	0.880722742347475			ENSMUSG00000002103	1583.20839555705	0.0366437322879154	0.0998890628158365	0.366844289604306	0.713735168945273	0.946217173259903
ENSMUSG00000001864	81.824774261519	0.253992783996925	0.536400719993146	0.473513130258607	0.635847135568681	0.977677750355488			ENSMUSG00000002105	399.526422707242	-0.246479415826985	0.149780262831629	-1.64560677867188	0.0998447426328726	0.606925789845358
ENSMUSG00000001870	208.184046311935	0.179280754581712	0.501914169292562	0.357194049401723	0.720946540354709	0.986692532617186			ENSMUSG00000002107	2281.60102967994	0.273509312199318	0.187680463540428	1.45731370777652	0.145029804663508	0.66895367746036
ENSMUSG00000001891	1254.80831836679	-0.225546204401866	0.322864440676867	-0.698578647834431	0.484815391482282	0.961600662075321			ENSMUSG00000002108	17.7732849258026	0.194387202086398	0.55699991611868	0.348989643375421	0.727097084744724	0.949737205030183
ENSMUSG00000001901	20.2697055555763	-0.134307574250964	0.447694952197001	-0.299997964220656	0.764178708465443	0.991195927687113			ENSMUSG00000002109	482.17334654588	-0.00755629738276981	0.133045882305084	-0.0567946730244735	0.954708757401171	0.994783437119918
ENSMUSG00000001909	1170.06860659909	0.140262900559758	0.162074336376675	0.865423260063669	0.386806518932623	0.931779222772233			ENSMUSG00000002129	4295.68878402907	0.0488130599203991	0.128422570329251	0.380097204060404	0.703873261156175	0.944196211624151
ENSMUSG00000001910	3455.57953858537	0.37740389955495	0.126971719211343	2.97234614053516	0.00295533292602146	0.0820990653186441			ENSMUSG00000002147	132.783744067347	0.0362452760450021	0.222405248502858	0.162969517531581	0.870542435259295	0.97876961703327
ENSMUSG00000001911	195.217908140521	-0.293902042646862	0.535694831367894	-0.548637069908598	0.583254540748824	0.970054063848461			ENSMUSG00000002190	15.7307223556448	-0.749546765931046	0.536947021530793	-1.39594175193327	0.162732036346233	0.696579828002538
ENSMUSG00000001918	2438.1790993328	0.304506841102832	0.459267958808519	0.663026530073675	0.507313562898731	0.963578577284581			ENSMUSG00000002204	14.2279122138681	-0.35073485448614	0.578073108340576	-0.606730964346298	0.54402946946599	0.89647852740326
ENSMUSG00000001924	12261.9954418975	0.195162853434772	0.101297156447122	1.92663703779928	0.0540248794778543	0.49746331285452			ENSMUSG00000002205	1098.28813599332	-0.0684940492312403	0.150312418473983	-0.455677913552403	0.648621606542158	0.929516989843669
ENSMUSG00000001930	634.462749445762	-0.0391483809184874	0.380209754719697	-0.102965219678145	0.917990574871919	0.998487428803584			ENSMUSG00000002210	303.268191112955	0.151919272003864	0.190891867214649	0.79583941537456	0.426125378846779	0.860769366674711
ENSMUSG00000001942	866.959655416189	-0.389336418205623	0.121381161613255	-3.20755225136276	0.0013386973971549	0.0457760137749355			ENSMUSG00000002221	1582.8330648028	-0.0850250726390331	0.129753706007412	-0.655280494525346	0.512287176842283	0.888256001654277
ENSMUSG00000001943	10.8644865813713	0.483483492276404	0.734698254468282	0.6580708329385	0.510492616813325	0.963578577284581			ENSMUSG00000002222	4174.7257044377	0.107050224650762	0.13662848469662	0.783513224848128	0.433325790718978	0.862354967250091
ENSMUSG00000001948	29.0389777663314	-0.593158878157959	0.409485727520374	-1.44854591575099	0.147464434427266	0.744050675795805			ENSMUSG00000002227	504.217431006215	-0.121494230404239	0.181811384812965	-0.668243248513969	0.503978332820901	0.887261666302138
ENSMUSG00000001962	970.025483131138	0.120795886116596	0.1775980903049	0.680164330084933	0.496400415242154	0.96213966982432			ENSMUSG00000002249	221.486122509965	0.0299223098792324	0.198353452372733	0.150853486648694	0.880091292758334	0.980285629885078
ENSMUSG00000001964	734.228072764169	0.301047125652847	0.223333054448202	1.34797388768383	0.177666781342544	0.794290632995834			ENSMUSG00000002250	516.086116204612	0.0312867936268784	0.143624988333824	0.217836700910006	0.827556347965232	0.971862898401186
ENSMUSG00000001983	180.399824353096	0.165860310837808	0.155898329703727	1.06390049946663	0.28737377674413	0.881255771410197			ENSMUSG00000002265	35718.9032186544	0.137489597375236	0.165496413656262	0.830770856828374	0.40610308915159	0.855305085343113
ENSMUSG00000001985	2392.04810013898	0.162719551270538	0.431783795776107	0.376854233211923	0.706281934642491	0.985721263729099			ENSMUSG00000002266	23.8181763080366	-0.678773358713029	0.526308488366433	-1.28968727223044	0.197159260489377	0.729694727217197
ENSMUSG00000001986	57.5989058924906	0.0699765718502311	0.343350905013173	0.203804827156481	0.83850602048982	0.993618237569464			ENSMUSG00000002274	5489.10687554315	-0.0944404951761355	0.444029923358526	-0.212689483766797	0.831569169839895	0.972867048588961
ENSMUSG00000001995	2048.18966091651	0.0748670690052604	0.331992035183871	0.225508629939859	0.821583612543088	0.993225761254962			ENSMUSG00000002279	563.635600073637	0.0343462966879995	0.147407405408907	0.233002518379067	0.815759450202935	0.968416101110492
ENSMUSG00000001998	397.574939433876	-0.244697374914718	0.218556122132709	-1.11960887906922	0.262880470198258	0.869489851389596			ENSMUSG00000002280	499.837540524986	-0.0330611739265998	0.221769791501338	-0.149078797895701	0.881491455752555	0.980285629885078
ENSMUSG00000001999	92.6887368357564	0.018317257357131	0.21257449230435	0.0861686515563001	0.93133235042769	0.998831296774634			ENSMUSG00000002297	1962.85270986337	0.125417756142324	0.146549395824281	0.855805344245196	0.392105458662272	0.850137154860169
ENSMUSG00000002006	231.164230054806	-0.297171774915607	0.250043561496655	-1.1884800117902	0.234644350124644	0.848305604509632			ENSMUSG00000002307	849.421551215499	0.0000132669455024674	0.14011386873273	0.0000946868830506306	0.999924450798016	0.999944661642939
ENSMUSG00000002010	2081.22512178548	0.026210608284631	0.124108226828794	0.211191545914101	0.832737807368208	0.993618237569464			ENSMUSG00000002308	302.367954174732	-0.0349490359627149	0.218404775450519	-0.16001955951111	0.872865666496057	0.978824726391901
ENSMUSG00000002012	55.831993015089	0.382681261515475	0.364146399328586	1.05089947949798	0.293304759489736	0.88435444223657			ENSMUSG00000002319	2776.24505032134	-0.124452136726488	0.143280156773572	-0.868592968691134	0.385069801712322	0.845943486023606
ENSMUSG00000002014	986.408686464534	-0.00670043823716769	0.140256483653444	-0.0477727521939281	0.96189735235311	0.999949480334635			ENSMUSG00000002320	1909.20440010569	-0.062757965023686	0.134253212615862	-0.467459689052321	0.640171026314036	0.925558271696613
ENSMUSG00000002015	1176.0687171236	0.330132280396985	0.11569722935927	2.85341561094637	0.00432520138071395	0.106619732659001			ENSMUSG00000002324	26.8553223306964	-1.00217748041762	0.566717506677589	-1.7683898390451	0.0769957540719233	0.560871907022105
ENSMUSG00000002017	816.010443489153	-0.044257992933593	0.278058432401652	-0.159167958156589	0.873536547686288	0.995972806217383			ENSMUSG00000002325	171.508116030294	-0.0180147195815076	0.207198335452599	-0.0869443257937216	0.930715766009554	0.989948940111366
ENSMUSG00000002020	9.07036751714124	0.971737084113372	0.560097330423316	1.73494325241462	0.0827508570782419	0.597981673690391			ENSMUSG00000002326	858.505195994029	0.0696388955469875	0.118256367853427	0.588880724235516	0.555941289194167	0.901215441617585
ENSMUSG00000002028	2025.58504582722	-0.0172448116999286	0.14692153541512	-0.11737429541016	0.906563452547448	0.998191000240973			ENSMUSG00000002329	16.8647279346109	0.221648807149223	0.547413532852577	0.404901950439933	0.685549584635262	0.938773127710563
ENSMUSG00000002031	828.27969192863	0.209372310967325	0.1678066343504	1.24769984081876	0.212140999625377	0.831032830972187			ENSMUSG00000002332	1179.94839437108	-0.223868361442511	0.111764505404287	-2.00303630059211	0.0451733922771596	0.458102806751184
ENSMUSG00000002032	9.87589605966544	0.0206677598613077	0.578909128143446	0.0357012160571538	0.971520600898279	0.999949480334635			ENSMUSG00000002341	2278.27004312441	0.272549286760995	0.156267573715982	1.74411927106743	0.081138294362612	0.571105345259197
ENSMUSG00000002033	16.4065405347381	-0.505852532827817	0.547105784696143	-0.924597302711324	0.355175416616315	0.917462569346458			ENSMUSG00000002342	774.473469046761	-0.196351286409988	0.204971247123227	-0.957945512679363	0.338090234775454	0.824293091919743
ENSMUSG00000002043	194.5652107427	0.311890643190813	0.548680379571379	0.56843775502681	0.569737760080482	0.969632327187865			ENSMUSG00000002343	467.165118413654	-0.264777076070297	0.267627690924036	-0.989348580321053	0.322492623058451	0.816556947423249
ENSMUSG00000002052	3492.17110930375	0.164676215338381	0.140198084197979	1.17459675915282	0.2401560805032	0.853553040161302			ENSMUSG00000002345	367.848023064428	0.0453995022432527	0.169692605623665	0.267539661356472	0.789053681338916	0.963414721258539
ENSMUSG00000002055	1397.56988916682	0.147893523985898	0.127455776084676	1.16035168063034	0.245905651079327	0.859818516537977			ENSMUSG00000002346	187.476557095561	-0.25526260304356	0.181460984904701	-1.4067079112219	0.159514018882653	0.692606299037562
ENSMUSG00000002058	244.912253574499	0.0460267517265911	0.252377810682675	0.182372418565998	0.855290469607813	0.995152861810533			ENSMUSG00000002365	1248.59006411926	0.28055656513487	0.127701966304205	2.19696354922635	0.0280230495782755	0.366975075264629
ENSMUSG00000002059	410.203278938661	0.162155386874764	0.107537682902715	1.50789362851959	0.131581753614126	0.713752358306908			ENSMUSG00000002372	2085.02340250517	-0.108682616634365	0.176962028802115	-0.614157835836622	0.539111032804817	0.895697631790171
ENSMUSG00000002064	383.174964519288	0.084241381444335	0.143844218690947	0.585643150701313	0.558115344460057	0.968639305777647			ENSMUSG00000002379	805.252740770562	0.01755812175304	0.211489070966899	0.0830214141693783	0.933834512346769	0.99045049447678
ENSMUSG00000002068	1335.44060034246	0.234988081894198	0.280691821681462	0.837174665391106	0.402494395832914	0.934189208145779			ENSMUSG00000002384	180.902993513366	-0.0356437069968294	0.18835201345557	-0.189239851185542	0.849904835179287	0.975665216156479
ENSMUSG00000002076	1105.91719535602	0.378004866915941	0.161319145915579	2.34321143203768	0.0191185452955741	0.279396907984368			ENSMUSG00000002393	1933.32170991984	-0.25868948219683	0.244814068660935	-1.05667735360059	0.290658863913099	0.797608518926915
ENSMUSG00000002083	427.700183608081	0.0905886739793518	0.334565534167985	0.270765110950931	0.786571695226475	0.991541110652003			ENSMUSG00000002395	1116.7889797494	0.0627629202342158	0.172798012848257	0.363215520825065	0.716443894278287	0.946247700144259
ENSMUSG00000002100	42.361771722582	-1.24304402929273	0.372010978149072	-3.34141759868875	0.000833517536736426	0.0323005215186175			ENSMUSG00000002396	1448.92798835616	-0.281294194858473	0.189426167690455	-1.48498065651701	0.137548948263988	0.659422678398123
ENSMUSG00000002102	4527.63766738258	0.184489798305863	0.107133239739873	1.72205936041714	0.0850587659418966	0.605768428588391			ENSMUSG00000002409	910.360779693969	-0.286945931648701	0.169928390725949	-1.68862854772438	0.0912906363205616	0.590152247765117
ENSMUSG00000002103	551.631185500804	-0.114733456910216	0.181943055799098	-0.63060091195184	0.528301502433626	0.965716754410379			ENSMUSG00000002413	1589.08534578313	0.142738132039694	0.163731242354626	0.871783112294093	0.383326709161187	0.845789595013041
ENSMUSG00000002104	166.945470001013	-0.0519913600575624	0.440744191988811	-0.117962666332498	0.90609723924184	0.998154428126685			ENSMUSG00000002416	666.153227486924	0.0617994819219694	0.173932657279123	0.355306949762718	0.722359649545301	0.94840303032954
ENSMUSG00000002105	158.067082223109	-0.459127478192018	0.325429971020074	-1.41083341756404	0.158293738425726	0.762220715463061			ENSMUSG00000002428	842.808337907065	0.256918179069063	0.186278313394203	1.37921679871221	0.167827920162105	0.702249031665049
ENSMUSG00000002107	261.894981681037	-0.324455863848395	0.267369656153864	-1.21351042042587	0.224934732793574	0.837963778532673			ENSMUSG00000002455	2528.43849096777	0.0772965238218651	0.120431375477982	0.641830449208787	0.520983276896094	0.88934976223212
ENSMUSG00000002108	10.9426311185205	0.55233337495174	0.488776002168888	1.13003374245221	0.258462006656773	0.868095059489134			ENSMUSG00000002458	646.857721667143	-0.0605295504377374	0.135208001491005	-0.447677280710078	0.654386120507622	0.931628544871675
ENSMUSG00000002109	277.561942254504	-0.00781129769994025	0.17037408010851	-0.0458479229643693	0.963431461943545	0.999949480334635			ENSMUSG00000002459	444.331572043946	0.721023728876638	0.255548594505517	2.82147405377756	0.00478035043035409	0.131861866968036
ENSMUSG00000002111	69.3038831731175	-1.21703624268975	0.465846086027304	-2.61252864238601	0.00898751610267343	0.173547173684565			ENSMUSG00000002475	23.2554082212972	-0.180468852095929	0.429887324819367	-0.41980500860722	0.674627905683198	0.935667918256814
ENSMUSG00000002129	3843.76277182527	0.189257061730513	0.142867854204883	1.32470010684912	0.185270637724954	0.802891676685938			ENSMUSG00000002477	1974.77077901442	0.714555241483399	0.173385639610585	4.1211904462691	0.0000376919674233028	0.00331203592095383
ENSMUSG00000002147	859.84375754195	0.117983467525901	0.163806764761471	0.720260043580646	0.471364901059973	0.957219284921599			ENSMUSG00000002486	239.65284350048	0.363013508532631	0.188889962617325	1.92182529713379	0.0546277440877885	0.49138967523817
ENSMUSG00000002190	561.92457845637	-0.182467916636951	0.144370823414859	-1.26388360418654	0.206271807495535	0.827669041615472			ENSMUSG00000002489	885.827595400222	-0.0480508732245868	0.146425522666803	-0.32815913748813	0.742791342115928	0.953403004460536
ENSMUSG00000002204	44.2363802086191	0.182709828134705	0.578372095600032	0.315903601720537	0.752075678040447	0.990606778524257			ENSMUSG00000002496	2602.10189938114	-0.0190979948495965	0.10128934739718	-0.188548898184808	0.850446387612286	0.975665216156479
ENSMUSG00000002205	490.110621458507	0.101205403070108	0.177745186996803	0.569384773675635	0.56909504764934	0.969446081738424			ENSMUSG00000002504	275.498569283754	-0.103247313712442	0.189464815882777	-0.544941883966052	0.585793488587213	0.909201738293877
ENSMUSG00000002210	242.655634139127	-0.0582260717030197	0.201660418921	-0.288733267611775	0.772785502554307	0.991541110652003			ENSMUSG00000002524	4663.09822066961	0.0491203239464241	0.1486807911871	0.330374378251802	0.741117098885186	0.953327579844716
ENSMUSG00000002221	2968.13352760282	-0.550598235605975	0.100982197314255	-5.45242874734172	0.0000000496864831456882	0.0000100889172374997			ENSMUSG00000002546	2039.9475747259	-0.0343566148829981	0.0999516317819202	-0.34373240606976	0.731047537981779	0.950568952942469
ENSMUSG00000002222	3354.10635034949	-0.120340477795635	0.181164573012659	-0.664260543849408	0.506523569485569	0.963578577284581			ENSMUSG00000002550	711.93842275861	-0.126096105318131	0.194880297093271	-0.647043888986792	0.51760353881145	0.889093216477925
ENSMUSG00000002227	2395.85463587632	0.289733166505269	0.157251500578694	1.84248268181248	0.0654045774313631	0.54232843265015			ENSMUSG00000002578	24.0177308056717	0.184189334149773	0.402747870347389	0.457331615412145	0.647432708832522	0.929186607482912
ENSMUSG00000002228	118.038344194929	0.916159791605767	0.540535781315274	1.69491053742362	0.0900923932477134	0.621091976691272			ENSMUSG00000002580	405.176308411664	-0.00373795268230338	0.190359235965135	-0.0196363084951023	0.984333499420655	0.999138577517146
ENSMUSG00000002233	108.155174900397	0.976563478112055	0.470318510375329	2.07638750457159	0.0378581259905037	0.409025589417971			ENSMUSG00000002602	673.98112025508	0.108618894984451	0.149994017139106	0.724154850014561	0.468970673806469	0.875914560421923
ENSMUSG00000002249	115.979859406003	-0.438149806027739	0.351835875747121	-1.24532441467866	0.213012524723253	0.831032830972187			ENSMUSG00000002608	699.662125903976	-0.0212273958945114	0.120265100970476	-0.176505035319619	0.859897193173009	0.97651365917714
ENSMUSG00000002250	618.917773711736	0.341410574902407	0.27800341406896	1.228080511334	0.219416746127666	0.835133818783921			ENSMUSG00000002617	245.347435140348	0.23548211511593	0.224120653195286	1.05069350708497	0.293399379053024	0.800188174142305
ENSMUSG00000002257	414.815462745792	0.223777265916068	0.22057595898103	1.01451339914752	0.310337839077017	0.898450705194956			ENSMUSG00000002625	1007.57733084745	-0.431653920751881	0.141704643586031	-3.04615226310361	0.00231790422007149	0.0794442668085925
ENSMUSG00000002265	1512.25859695001	-0.865405254375676	0.425974606649759	-2.03158883385559	0.0421952980506014	0.436720226171647			ENSMUSG00000002635	376.107838307843	-0.067935172386809	0.163871783848707	-0.414562963746887	0.678461865352082	0.937420276643101
ENSMUSG00000002266	6.31131771194475	-0.0894694567785843	0.844782422944473	-0.105908284013226	0.91565512134499	0.998487428803584			ENSMUSG00000002658	1429.45270515792	0.198324518950274	0.144215650882124	1.37519414666288	0.169071262508188	0.702793906846398
ENSMUSG00000002274	95.6920410153063	0.493954412143397	0.303577087871784	1.62711361257941	0.103712970442754	0.657037846844801			ENSMUSG00000002660	849.397255026556	0.229339659814526	0.116819777665796	1.96319205871656	0.0496238617640697	0.474047559640614
ENSMUSG00000002279	151.342456275194	-0.0406463505153985	0.344852116618667	-0.117866031718009	0.906173808353638	0.998154428126685			ENSMUSG00000002661	119.806762914715	-0.206956982866516	0.379378182947363	-0.545516300538638	0.58539847264446	0.909201738293877
ENSMUSG00000002280	311.057619631228	0.293200988747685	0.145422756819856	2.01619743126512	0.043779334939904	0.446313551229994			ENSMUSG00000002679	535.117275363905	-0.0574097223071401	0.134232856631696	-0.427687555399788	0.668878611386816	0.933623029858126
ENSMUSG00000002289	242.211936481787	-0.140408700213003	0.182170758340658	-0.770753228959171	0.440853214756404	0.949277896342203			ENSMUSG00000002688	549.081118381884	-0.0456944739434614	0.124088364364105	-0.36824140746495	0.712693237501822	0.946155559541764
ENSMUSG00000002297	2759.22077896968	0.152832310362344	0.206188192132043	0.741227268070083	0.458555652603647	0.953582650587564			ENSMUSG00000002699	12.1148813161636	-0.933853246097762	0.654967827645901	-1.42580017930688	0.153926029154761	0.685148960137256
ENSMUSG00000002307	886.669352823863	0.419536554812872	0.169901160954288	2.46929775203684	0.0135378521023941	0.224256968047733			ENSMUSG00000002718	5269.45542553975	0.0605411422574626	0.111107232044053	0.544889303276483	0.58582965356113	0.909201738293877
ENSMUSG00000002308	243.139578559222	0.154088160856163	0.132908978810217	1.15935102530723	0.246313130923267	0.860632149488143			ENSMUSG00000002728	878.164132635989	0.175769833248184	0.117477555329272	1.49619927615559	0.134601733146287	0.655464706366744
ENSMUSG00000002319	1518.7515180135	0.182060084722967	0.118133480993079	1.54113874570101	0.123283021685922	0.700132610148901			ENSMUSG00000002731	885.480873809992	0.180354008702065	0.125691052214766	1.4348993466448	0.151315781924075	0.680328909197622
ENSMUSG00000002320	671.123921658098	0.0261609860293396	0.162166602977033	0.161321662716488	0.87184006233605	0.995805835030517			ENSMUSG00000002732	199.87319059287	0.0753862368197275	0.219643404485749	0.343221035916053	0.7314321804343	0.950642497971376
ENSMUSG00000002324	566.131440671331	-0.138090651724508	0.246564688188074	-0.560058509348167	0.575439529618303	0.970054063848461			ENSMUSG00000002733	802.554528099833	0.104461204624736	0.131562674895329	0.794003350173944	0.427193481012917	0.860769366674711
ENSMUSG00000002325	309.611229909051	-0.0634967202054843	0.139290986134222	-0.45585663486005	0.648493074992837	0.977697658725834			ENSMUSG00000002741	2425.32071570907	-0.0888807683497285	0.149123938347868	-0.596019454250144	0.55116223047433	0.899106463435014
ENSMUSG00000002326	375.567862228756	0.129179625053827	0.226681723099343	0.569872256517189	0.568764343088598	0.969446081738424			ENSMUSG00000002748	6575.3936712093	0.188528408481442	0.135655566770062	1.38975799497414	0.164602377349717	0.698073935067557
ENSMUSG00000002329	270.740839464373	1.66500034703981	0.212116625320217	7.84945708299046	0.00000000000000417842130016482	0.00000000000228606072022351			ENSMUSG00000002763	843.597028275529	-0.210352536796128	0.265762090243287	-0.791506932397938	0.428648232386221	0.860769366674711
ENSMUSG00000002332	262.3818797787	0.0222224824878596	0.185942613235607	0.119512585636847	0.904869269603886	0.998154428126685			ENSMUSG00000002767	915.243718403098	0.0250028781955735	0.14739683983006	0.169629676079897	0.865301382624789	0.977478936109354
ENSMUSG00000002341	20.575282943519	-0.0645356870009286	0.377842432177399	-0.17080052822291	0.864380613715967	0.99539235193767			ENSMUSG00000002768	930.324876471071	0.00391996710639142	0.13844992811465	0.0283132476829118	0.977412314713247	0.997079203746596
ENSMUSG00000002342	292.92785571452	0.152313364362058	0.36641450271884	0.415685960113136	0.677639816221037	0.981297500304902			ENSMUSG00000002769	15.5051236809222	-0.458833118088485	0.539314693290003	-0.850770660983567	0.39489676238089	0.85137284789516
ENSMUSG00000002343	248.737611206444	0.144562861257878	0.21785224533866	0.663582149603964	0.50695778520553	0.963578577284581			ENSMUSG00000002771	55.9661322028733	-0.844490623091378	0.299518588202475	-2.81949320127171	0.00480995499106171	0.132250488278434
ENSMUSG00000002345	156.901354867014	0.3787020276392	0.1485424156688	2.54945381044279	0.0107891802095775	0.195136541237685			ENSMUSG00000002778	2517.34405822061	-0.152137977920725	0.107425317820332	-1.41622087797939	0.156710844985537	0.687808901768394
ENSMUSG00000002346	133.449138993412	0.165941837196167	0.359632021584452	0.461421195101223	0.644496447971389	0.977697658725834			ENSMUSG00000002781	292.742323904328	-0.00863969598984207	0.188526743048798	-0.0458274293085612	0.963447796346046	0.995336203381021
ENSMUSG00000002365	389.435432443653	-0.185657490036806	0.12866971774417	-1.44289964485617	0.149048743229494	0.748130490990854			ENSMUSG00000002797	275.233641204149	0.170039676708022	0.223842841735661	0.759638661614311	0.4474706026755	0.867043489206336
ENSMUSG00000002372	1767.63052124949	0.154477781594213	0.127431366000519	1.21224300140974	0.225419375320728	0.838950237692408			ENSMUSG00000002799	18.3583594073179	0.210518315982752	0.481882815738144	0.436866202959079	0.662208383589013	0.932362697900856
ENSMUSG00000002379	827.232287187742	0.0690575013779838	0.23425638192541	0.294794535843095	0.768150840813702	0.99138016594795			ENSMUSG00000002803	12.2254834999737	-0.16846174456883	0.672327098584421	-0.250565156340603	0.802150323655734	0.965491531974814
ENSMUSG00000002384	179.202118462665	0.364829384229595	0.149082342622141	2.4471669670115	0.0143984120617446	0.233088675935487			ENSMUSG00000002804	90.6841867779745	-0.192584872343029	0.374422169222292	-0.514352215690232	0.607005761209874	0.914666950529896
ENSMUSG00000002393	233.419856327357	0.257065943649964	0.369110232906646	0.696447621150021	0.486148548915753	0.961600662075321			ENSMUSG00000002812	1996.50739206195	0.029957620304841	0.107277579339543	0.279253321050641	0.78005042620983	0.96222562896615
ENSMUSG00000002395	930.919085726163	0.189349954462946	0.155988742807053	1.21386935400306	0.224797617184978	0.837963778532673			ENSMUSG00000002814	453.678239481653	-0.117800369402717	0.140503302109908	-0.838417087952629	0.401796495645896	0.854590072379042
ENSMUSG00000002396	330.750189672663	-0.607818121475465	0.284419807799729	-2.13704567968576	0.032594276433023	0.378662219369673			ENSMUSG00000002820	872.055535217136	-0.0227572045431999	0.146395783847724	-0.155449863002006	0.876466676895742	0.979954896451361
ENSMUSG00000002409	144.719035232519	-0.218015685965622	0.234572424563651	-0.929417370226582	0.35267282924418	0.916753866278654			ENSMUSG00000002825	294.860544919011	-0.0550500469626056	0.188251847901158	-0.292427657823098	0.769959664056206	0.960303991048326
ENSMUSG00000002413	1047.43507679423	-0.305862503478578	0.221023194390165	-1.38384799080701	0.16640500473103	0.776088375290422			ENSMUSG00000002831	10.5136112297226	1.27885521325944	0.742407478170778	1.72257857155536	0.084964762821544	0.580190038544211
ENSMUSG00000002416	327.753552938546	-0.028654592216707	0.130626390540031	-0.219362964085926	0.826367317796214	0.993469925199648			ENSMUSG00000002833	2080.13051355282	0.0890126273134978	0.101115261864942	0.880308527830256	0.378692194096374	0.842983263614636
ENSMUSG00000002428	675.33063556239	-0.23896783257762	0.39995402486477	-0.597488255452407	0.550181445891351	0.968332202527424			ENSMUSG00000002835	3449.45932337945	0.0346895626280927	0.102322133879964	0.339023057013135	0.734592360690565	0.951913777892264
ENSMUSG00000002455	2313.15000774516	0.106598364468002	0.144160172093813	0.739443931841538	0.459637473982885	0.953582650587564			ENSMUSG00000002844	1538.54432134194	0.0754399440118643	0.174578495871852	0.432126211393415	0.66564968517288	0.933168600587342
ENSMUSG00000002458	97.8407429723203	0.0424313381501388	0.248867779284239	0.170497515878409	0.864618887804819	0.99539235193767			ENSMUSG00000002845	902.126636674507	-0.261274649406212	0.193967453061987	-1.34700252687607	0.177979418859927	0.712095431162841
ENSMUSG00000002459	5.21456305955091	1.16631626678358	1.15722947445172	1.00785219572476	0.313525423916236	0.899492839088619			ENSMUSG00000002846	737.453280224942	0.0145457863228393	0.123357038058783	0.11791614448385	0.906134101044669	0.985508997097644
ENSMUSG00000002475	32.1915403467247	-0.325219291818933	0.417500565658913	-0.778967308237443	0.435998972701558	0.947457383161272			ENSMUSG00000002870	3508.27786786468	0.0580285193378013	0.127207600392403	0.456171794443084	0.648266446227121	0.929491160910242
ENSMUSG00000002477	1285.0371193295	0.897189045504973	0.345682190616757	2.59541587579109	0.00944765273219498	0.179329461492282			ENSMUSG00000002871	275.799717034946	-0.465947188087906	0.234078028613789	-1.99056353493425	0.0465288925275223	0.463332488406962
ENSMUSG00000002486	230.856721949413	0.342515015886092	0.165715695878976	2.0668833695526	0.0387451451585956	0.414066402085566			ENSMUSG00000002881	2227.18214927993	0.26079669999693	0.177543678016484	1.46891572209469	0.141855649706387	0.662789655988266
ENSMUSG00000002489	1107.31192824174	0.0128453322858617	0.146630573492015	0.0876033693379856	0.93019192413338	0.998831296774634			ENSMUSG00000002885	62.1018758475199	0.376842167799873	0.278351150785126	1.35383729054807	0.175788293709996	0.711458462220868
ENSMUSG00000002496	1800.20288632174	0.278263111525814	0.185744135465317	1.49809904268968	0.134107519793553	0.717460879642863			ENSMUSG00000002897	148.72981655026	-0.325781043930241	0.19330688602349	-1.68530490885179	0.0919297591347774	0.592161208469556
ENSMUSG00000002500	33.7553443775171	0.032099205969125	0.677191323162544	0.0474004980146804	0.962194032109765	0.999949480334635			ENSMUSG00000002900	3087.62832257745	-0.045739711389991	0.100908573640705	-0.453278742724595	0.650348037713298	0.930125270058851
ENSMUSG00000002504	241.446645990951	0.447792970495163	0.178009145288248	2.51556160089449	0.0118842907006837	0.208133193266017			ENSMUSG00000002908	140.123385199891	-0.37101755300935	0.209876607734275	-1.76778897379119	0.0770961889271916	0.561016678845056
ENSMUSG00000002524	2126.95890916444	0.0572557898822233	0.10797183258005	0.530284505820292	0.595914687694887	0.97109378634489			ENSMUSG00000002910	224.302951017343	-0.0331796414358139	0.198486612646159	-0.167163119937781	0.867241702087278	0.977946810411693
ENSMUSG00000002546	872.632753303144	-0.129641347779668	0.214596275620544	-0.604117417251474	0.545765580511503	0.968048761004207			ENSMUSG00000002930	10.1344914991985	-0.72573119317229	0.634169826221156	-1.14437988558479	0.252466126290042	0.771100207091314
ENSMUSG00000002550	428.362395338996	0.233022840168855	0.207022520969384	1.12559174276173	0.260338364791139	0.868095059489134			ENSMUSG00000002944	126.726644148277	-0.869428334800465	0.208058773678601	-4.17876314191641	0.0000293098738513695	0.00273030283903987
ENSMUSG00000002578	51.7558593372563	-0.0426935059763529	0.321899554097896	-0.132629900951553	0.894486083781284	0.998154428126685			ENSMUSG00000002948	1180.26889119997	-0.0829707015300946	0.119406099060308	-0.694861503583571	0.487142100006108	0.880997145325018
ENSMUSG00000002580	376.651898258278	0.279693702973104	0.134867985119367	2.07383318380235	0.0380948061518257	0.409765592808774			ENSMUSG00000002949	1300.09341339037	0.0406570903066467	0.114985466896948	0.353584599896299	0.723650217240621	0.948873177936552
ENSMUSG00000002602	22.0409800927196	0.340433788517356	0.372024999114036	0.915083097447987	0.360148007668469	0.918949527318134			ENSMUSG00000002957	3173.36724151053	-0.122173699451853	0.114624571788946	-1.06585959314908	0.286487117137491	0.794363351633509
ENSMUSG00000002603	64.9311703688316	0.484899650457078	0.203676902928851	2.3807296923916	0.017278385418832	0.262184190454018			ENSMUSG00000002963	193.118917683855	-0.315204718017131	0.247231435582075	-1.27493786247296	0.202331236346981	0.734276623934431
ENSMUSG00000002608	599.638911515965	0.0309429640461504	0.200342779850926	0.15445010830525	0.877254846896292	0.996581417046125			ENSMUSG00000002968	2895.80744864758	-0.211646487987564	0.146275632761629	-1.44690187963475	0.14792440663638	0.673131684414175
ENSMUSG00000002617	97.2740690382588	-0.511411422734708	0.545886242844636	-0.936846145947408	0.348837704426902	0.915158588979125			ENSMUSG00000002980	313.035687868533	-0.459574181133817	0.180667558747352	-2.5437559699165	0.0109667671618544	0.215878152203386
ENSMUSG00000002625	893.51918111306	-0.146828567312232	0.32809672788233	-0.447516097645726	0.654502467613261	0.977697658725834			ENSMUSG00000002981	3592.21467522306	-0.0684656014447854	0.1144780652773	-0.598067422601361	0.549794946386292	0.898534754801865
ENSMUSG00000002635	701.794831440055	0.104036290589247	0.241081433649688	0.431540036137418	0.666075748303336	0.978206609599861			ENSMUSG00000002983	109.969915093247	-0.196660773093187	0.269601396910623	-0.729450126545091	0.465726364852735	0.87465432870382
ENSMUSG00000002658	1445.21624853905	0.0139645104750197	0.178053706395138	0.0784286424458335	0.937487090319728	0.998831296774634			ENSMUSG00000002984	2188.07548061644	0.0285542938444994	0.192635312179459	0.148229800245026	0.882161414397696	0.980285629885078
ENSMUSG00000002660	1081.24156660094	0.14226098315752	0.226334925720529	0.628541895178738	0.529649010538969	0.966084920486388			ENSMUSG00000002985	316.440641511504	0.214133641605917	0.177441217387944	1.20678636428509	0.227514428687453	0.753027599956196
ENSMUSG00000002661	271.084049299954	-0.0243921161847677	0.343507662473918	-0.0710089434660568	0.9433906376043	0.999414051746468			ENSMUSG00000002996	1769.06943890211	0.114092572424409	0.123367645957691	0.92481761760727	0.355060784894369	0.831559881352702
ENSMUSG00000002668	23.5893208887284	-0.257500080732482	0.331831864178682	-0.775995642762702	0.437751558578044	0.947536138080301			ENSMUSG00000002997	568.419901799596	0.239765287030894	0.194447765075075	1.23305756143981	0.217554289341736	0.74560943571012
ENSMUSG00000002679	462.797520240356	0.0654190250242878	0.314791501978902	0.207816998276758	0.835371859659754	0.993618237569464			ENSMUSG00000003031	2638.8693983691	0.283559715879458	0.15054342102842	1.88357428004727	0.0596225835825296	0.512709197255365
ENSMUSG00000002688	18.4009540624412	0.264615712886333	0.420930928731587	0.628644024053336	0.529582131902231	0.966075186794892			ENSMUSG00000003032	95.0727357001177	-0.201636087091723	0.23804516695204	-0.847049699321758	0.396967420285988	0.85266016947206
ENSMUSG00000002718	6366.72243349839	0.0501056530358239	0.316953746824548	0.158085063003089	0.874389770602984	0.996138174088197			ENSMUSG00000003033	2169.88602198854	-0.0266607095605043	0.100640001298896	-0.26491165755576	0.791077517653607	0.963414721258539
ENSMUSG00000002728	669.295648583333	0.059100433205387	0.320504509898301	0.184398132881625	0.853701134449654	0.995152861810533			ENSMUSG00000003037	1681.08418023001	0.207129915272928	0.12807835966178	1.61721243010843	0.105832434108436	0.61899336868062
ENSMUSG00000002731	132.01732589648	0.0832922284864374	0.269269853615308	0.309326229312817	0.757073380574727	0.990616591473292			ENSMUSG00000003038	3001.09106659724	0.0225893181893431	0.159632211131268	0.141508521552505	0.887468228559725	0.981969447926652
ENSMUSG00000002732	21.7330755794652	-0.490388130519434	0.355956678785593	-1.37766239473993	0.168307546976079	0.779436998961519			ENSMUSG00000003039	1942.49752420875	0.0830786262931778	0.101382332979414	0.819458616227026	0.412524803790435	0.859213740808012
ENSMUSG00000002733	576.795720047133	-0.0302998761160364	0.124396548858543	-0.243574893307465	0.807560074961943	0.992138094344583			ENSMUSG00000003062	582.084064109051	-0.156905857867796	0.183385458703302	-0.855606867508797	0.392215270032025	0.850137154860169
ENSMUSG00000002741	1371.66580282432	0.109694409446943	0.187378772951359	0.58541534731588	0.55826847171503	0.968639305777647			ENSMUSG00000003068	1704.21207674712	-0.0614045867315537	0.115596269829399	-0.531198686793067	0.595281102892539	0.912294436581279
ENSMUSG00000002748	4019.94917621302	0.120064194682272	0.106396794883535	1.128456875169	0.259127019675695	0.868095059489134			ENSMUSG00000003070	574.602338474322	-0.0977143996668704	0.128024738103697	-0.763246237517969	0.445316558322647	0.866119316895055
ENSMUSG00000002763	330.726784298193	0.0325652273809447	0.311339253750069	0.104597242360858	0.916695402980821	0.998487428803584			ENSMUSG00000003072	2907.20150084662	-0.159727345474303	0.247045787280338	-0.646549561652922	0.517923510832072	0.889093216477925
ENSMUSG00000002767	1274.18434260689	0.186315399720105	0.208060845708404	0.895485160053732	0.370527795195987	0.925435197737117			ENSMUSG00000003099	2754.7730796014	-0.0989209710714996	0.0941201888939733	-1.05100693309205	0.293255405609098	0.800188174142305
ENSMUSG00000002768	836.080556112655	0.138629100003001	0.117536457387694	1.17945617116681	0.238216579311141	0.851218023605267			ENSMUSG00000003119	2130.59873450546	0.270069650981583	0.190383241594103	1.41855789784992	0.156027947758377	0.686561195179121
ENSMUSG00000002769	37.8410699401156	0.223695668570934	0.991117406348634	0.225700474169906	0.821434389267254	0.993225761254962			ENSMUSG00000003123	414.172029977047	0.160860516216696	0.14977903435519	1.07398553415177	0.282829165105599	0.792567665492101
ENSMUSG00000002771	54.398376101717	0.255468482416011	0.618089958772058	0.413319256833654	0.679372722992618	0.981297500304902			ENSMUSG00000003131	3916.43188695885	0.205663233968696	0.111449100123892	1.84535571610781	0.0649858105220904	0.527033097070176
ENSMUSG00000002778	915.179824562382	0.268234670368029	0.238329343658552	1.12547899578963	0.260386112917936	0.868095059489134			ENSMUSG00000003134	1313.85012558823	-0.361376535793902	0.10690312804279	-3.38041124156119	0.000723774475198457	0.0346015897741216
ENSMUSG00000002781	262.192293673771	0.438892383406542	0.278047622578591	1.57847918042345	0.114455567402923	0.679086795488992			ENSMUSG00000003135	1197.15210836955	0.0877966653601269	0.113623614431316	0.772697346405914	0.439701517484375	0.864668906148333
ENSMUSG00000002797	225.191535368128	-0.0404428782894135	0.252319057565291	-0.160284675599457	0.872656829903279	0.995805835030517			ENSMUSG00000003153	603.506096777275	-0.350805434997293	0.150566992048967	-2.32989601653997	0.0198116476189387	0.308114987169461
ENSMUSG00000002799	244.636820225572	0.174349726460619	0.57734142171624	0.301987212250139	0.762661811283228	0.991195927687113			ENSMUSG00000003154	656.80178858124	0.0402397987723707	0.151737060498338	0.265194268560458	0.790859809914278	0.963414721258539
ENSMUSG00000002803	239.8105859929	0.173453816093447	0.24517860112779	0.707459033111299	0.47928126252655	0.959010291019156			ENSMUSG00000003161	815.788182337301	0.0813093701882568	0.138474273118666	0.587180335791174	0.557082597610694	0.901575686071592
ENSMUSG00000002804	95.7392016589987	0.216925338007498	0.283641941216105	0.764785832015671	0.444399085734224	0.949919467155017			ENSMUSG00000003166	3710.49795874666	-0.103939337999704	0.170906561820936	-0.608164700595895	0.543078243886711	0.896054303564367
ENSMUSG00000002808	24.0867819467191	0.579692317252423	0.560592029652609	1.03407163603744	0.301102675075721	0.889953706150379			ENSMUSG00000003184	655.550033235601	-0.123905399501255	0.198451146737115	-0.624362224852198	0.532389727326677	0.892664510669031
ENSMUSG00000002812	1355.24007532285	0.209638031450698	0.181562875770169	1.15463048578316	0.248241777027912	0.862735558924189			ENSMUSG00000003190	517.675160667213	0.0183959746129484	0.142921661186005	0.128713691544678	0.897584201247284	0.984121293971086
ENSMUSG00000002814	551.52648016515	0.0501436589620362	0.146155986399204	0.343083168862313	0.731535892846983	0.987645133557141			ENSMUSG00000003198	216.644229323047	0.31599714042729	0.181861738730247	1.73756801531521	0.0822869597464951	0.574295792670105
ENSMUSG00000002820	1303.81930598372	0.0801796957961232	0.187108588975905	0.428519589800597	0.668272874279003	0.978709021563032			ENSMUSG00000003199	1818.25761328679	0.125057043868723	0.194276758064895	0.643705634757145	0.519766335331232	0.88934976223212
ENSMUSG00000002825	650.634379215658	0.229091261054081	0.253218560747292	0.904717491395547	0.365615072176039	0.922397138667768			ENSMUSG00000003200	1484.75848284894	-0.0734944896679627	0.15240139838537	-0.482242882589047	0.629633417111333	0.922302837734924
ENSMUSG00000002831	10.1514657708657	0.43933359736298	0.497968562380959	0.882251673202772	0.377640723985407	0.927219920323481			ENSMUSG00000003208	277.59255677475	0.0937982230496083	0.187793321907252	0.499475817867122	0.617444218515036	0.91831766301717
ENSMUSG00000002833	1912.047401834	0.28061701958769	0.151856763462085	1.84790596869104	0.0646159469358219	0.539357875826136			ENSMUSG00000003226	3982.15703786446	0.196950418341496	0.170197607918146	1.15718675926524	0.247196066177308	0.767153891884771
ENSMUSG00000002835	2516.8474148303	0.21667625457029	0.11955895252756	1.81229636082955	0.0699404165698984	0.557034551055689			ENSMUSG00000003228	446.651187183104	-0.0415860104620276	0.159082515068048	-0.261411572756686	0.793775133467259	0.963849611811123
ENSMUSG00000002844	1999.13485539236	0.125190532916187	0.252175358978919	0.496442370194672	0.619582337680021	0.975092151754217			ENSMUSG00000003233	2138.42839646718	0.264826424380118	0.164227414343902	1.61255917861287	0.106840313225582	0.62012489600153
ENSMUSG00000002845	2275.28393424071	0.160349635715193	0.254836691244668	0.62922507324992	0.529201716151858	0.966001575655885			ENSMUSG00000003234	1226.50491062466	0.0170823875180966	0.12306157354672	0.138811710477693	0.889598939955941	0.982614460456841
ENSMUSG00000002846	641.579173718044	-0.192598093785131	0.199006319957092	-0.967798881094115	0.333144822733695	0.90956756703117			ENSMUSG00000003235	2212.69145449264	0.0556038697484793	0.116786788283702	0.476114383875381	0.633992890084668	0.922786611789048
ENSMUSG00000002847	281.780820303396	-0.374962531703759	0.263735833728011	-1.42173525077542	0.155103122652809	0.759361447618625			ENSMUSG00000003269	2179.10233804821	-0.0146489006585666	0.11219974801574	-0.130560905150264	0.896122671093321	0.983995023161322
ENSMUSG00000002870	6756.83722330384	0.359262407111896	0.102584592604078	3.50210882543013	0.00046159103981894	0.0199813123522502			ENSMUSG00000003273	236.581860909795	-0.139100887999839	0.156903109376712	-0.886540034499053	0.375326590888969	0.840429843016454
ENSMUSG00000002871	240.226547464344	0.234374564441361	0.362593111272306	0.646384493127743	0.518030380445974	0.963780859592685			ENSMUSG00000003279	18.5635392886786	0.523312484190628	0.516618860333491	1.0129565998671	0.31108089148268	0.809848270610468
ENSMUSG00000002881	361.33288220618	-0.264372464560049	0.20228145329094	-1.30695355535045	0.191228485685611	0.811382217592372			ENSMUSG00000003282	9.03308768109436	-0.519767207920351	0.68686225812445	-0.756726988231425	0.449213442491055	0.867929451903549
ENSMUSG00000002885	2764.48520235817	-0.0750585866133064	0.267337955424792	-0.280762926065027	0.778892240981258	0.991541110652003			ENSMUSG00000003299	1029.38058818455	-0.0655363815250423	0.171530923713383	-0.38206744362054	0.702411339490247	0.943958366424486
ENSMUSG00000002897	143.272732510258	-0.020417241181362	0.349675084576901	-0.0583891792178057	0.953438633801337	0.999949480334635			ENSMUSG00000003308	1377.3749388331	-0.0106043977672879	0.141106771377332	-0.0751515867295322	0.940094103559492	0.991933491035699
ENSMUSG00000002900	474.098515450713	-0.117500744038238	0.337139517329418	-0.348522608589454	0.727447737686596	0.986692532617186			ENSMUSG00000003316	7703.93183958755	-0.00263931839821848	0.111737382527403	-0.0236207286990207	0.981155137652488	0.998487178375335
ENSMUSG00000002908	45.8486327849511	0.179822155633194	0.656700518160516	0.273826730237542	0.784217780681347	0.991541110652003			ENSMUSG00000003344	1208.53718040593	-0.108174835996694	0.175150560899613	-0.617610559972423	0.536832081939028	0.894164916965185
ENSMUSG00000002910	138.338940761065	0.41102733995456	0.233363420848959	1.76131862679795	0.0781844891119497	0.583303673314001			ENSMUSG00000003345	2717.14823980547	0.0123685897383815	0.147596842821097	0.0837998259446076	0.933215586410598	0.990259950298255
ENSMUSG00000002948	1116.51124252073	-0.0704371638282275	0.233492046903457	-0.301668364136408	0.762904887123257	0.991195927687113			ENSMUSG00000003346	883.190522082143	-0.0917275050448868	0.26963132636036	-0.340196023522481	0.733708912566463	0.951577589205758
ENSMUSG00000002949	1087.90365497944	0.0455880531444486	0.147645184535828	0.308767626169251	0.757498297174949	0.990616591473292			ENSMUSG00000003348	914.507918110431	0.0946979403986015	0.116500823724969	0.812852110146111	0.416302854476255	0.859406249979395
ENSMUSG00000002957	2275.61595338243	0.113917801359848	0.104164769892175	1.09363080701631	0.274116932167815	0.874474748295641			ENSMUSG00000003352	1708.25921771109	-0.126405244570963	0.154740589388912	-0.816884859170767	0.413994231160765	0.859406249979395
ENSMUSG00000002963	363.662019179871	0.313602723236871	0.243476480138414	1.28802060494135	0.197738790681993	0.816413492992749			ENSMUSG00000003355	99.6311587944843	-0.238416464741158	0.230543440135443	-1.03414985306496	0.301066113293311	0.803047102693017
ENSMUSG00000002968	1660.78978616679	0.271465479094495	0.353502954502251	0.767929873391671	0.442528848412247	0.949790247108482			ENSMUSG00000003360	3725.00830069393	0.109851887002938	0.114819791110817	0.956733033044062	0.338702020579341	0.824314689983001
ENSMUSG00000002980	1477.99003391495	-0.582004545080886	0.273527154704275	-2.12777610950592	0.0333556510650667	0.382183189864779			ENSMUSG00000003363	518.550857023441	-0.179258391154363	0.170627903027699	-1.05058075480927	0.293451183843165	0.800188174142305
ENSMUSG00000002981	2092.33923533289	-0.148845260264608	0.231470392910593	-0.643042327759388	0.520196634850705	0.964011411529924			ENSMUSG00000003378	1749.07129379811	-0.0208644645225931	0.158731634927398	-0.131444904049129	0.895423368493916	0.983650094259298
ENSMUSG00000002983	462.833041296659	-0.287567833975758	0.103183573339712	-2.78695362709523	0.00532060922390821	0.123143030874378			ENSMUSG00000003380	644.821047392063	-0.25119943484387	0.523299307446443	-0.480030130499607	0.631205968441956	0.922302837734924
ENSMUSG00000002984	2252.37362041078	0.280873853196248	0.134557728064247	2.0873855202292	0.0368532997939451	0.402362856286886			ENSMUSG00000003382	900.997128354986	-0.248710492632121	0.128725191222104	-1.93210427788755	0.053346636441638	0.485272204600109
ENSMUSG00000002985	9988.46674738411	0.529489257060468	0.490275134211296	1.07998391130371	0.280149344648819	0.878620353822585			ENSMUSG00000003402	3320.08046870302	-0.0421802403810272	0.115712781151788	-0.364525335586711	0.715465758254542	0.946217173259903
ENSMUSG00000002996	1487.21023738403	-0.108222170948232	0.127062783278203	-0.851722023995652	0.394368393765645	0.932470574262682			ENSMUSG00000003410	37.5530981903536	-0.955665588988802	0.358678620117608	-2.66440633867568	0.00771243399734533	0.17814886497662
ENSMUSG00000002997	67.7139288264422	-0.149854846989821	0.281931786726279	-0.53152873867079	0.595052431777174	0.97109378634489			ENSMUSG00000003411	10.4777847264196	0.883481261844973	0.676796437748263	1.3053869857595	0.191761107625039	0.725501686999609
ENSMUSG00000003031	1310.39376145558	0.0597134574328222	0.299918066229174	0.199099234612942	0.842185119934226	0.994524739026591			ENSMUSG00000003420	250.642135489776	-0.257480991732595	0.235261928501811	-1.09444393902694	0.273760321993292	0.786863028743295
ENSMUSG00000003032	8672.87751630311	-0.378482350438434	0.311369876452435	-1.21553939241213	0.224160433960942	0.837963778532673			ENSMUSG00000003421	997.42320502768	0.0404751128078793	0.170910604331787	0.236820371480903	0.812796146892159	0.967425050516861
ENSMUSG00000003033	929.194186993607	-0.298647132187092	0.126648694107078	-2.35807510130814	0.0183699761095896	0.272246086873195			ENSMUSG00000003423	1056.15396359554	-0.211399636210272	0.174959743323836	-1.20827587074696	0.226941166546744	0.752603970824236
ENSMUSG00000003037	1322.43992524066	0.0615291785776956	0.119037905563365	0.516887274574424	0.605234851357784	0.972418489893564			ENSMUSG00000003429	11917.9300615699	0.144125133678982	0.118028631449105	1.22110315022275	0.222046967108592	0.748810019446125
ENSMUSG00000003038	840.473240712877	0.0721059713732109	0.322396395897388	0.223656257609532	0.823024785063974	0.993265345769748			ENSMUSG00000003435	4001.4865969695	-0.00797356703266599	0.0997572019269033	-0.0799297381908184	0.936293137833918	0.990667715006362
ENSMUSG00000003039	968.03381221105	-0.0773921309439586	0.179877961677255	-0.430247987148193	0.667015258213426	0.978664121591707			ENSMUSG00000003436	39.0451894205098	-0.032649758202318	0.368858778537182	-0.0885156057063363	0.929466881463162	0.9894850522888
ENSMUSG00000003051	2077.98275955288	0.680622829344048	0.13670884765661	4.97863043256469	0.000000640357826354947	0.0000934149046295457			ENSMUSG00000003437	1514.62074318214	0.144564534001334	0.137524481280392	1.05119126904095	0.293170752326233	0.800188174142305
ENSMUSG00000003062	926.79710228316	0.017084201179291	0.187542653468936	0.0910950168577025	0.927417092152914	0.998831296774634			ENSMUSG00000003438	1039.41086167268	-0.0609382959597137	0.186947564078012	-0.325964642867903	0.744451106254076	0.95425656126876
ENSMUSG00000003068	1201.24206360719	0.157651448712651	0.191220706473225	0.824447580077974	0.409685289235346	0.938711197857071			ENSMUSG00000003444	381.63105608888	0.0259279438181869	0.137997795415745	0.187886652392336	0.850965506246326	0.975665216156479
ENSMUSG00000003070	147.403294316985	-0.524903994881028	0.16218411563659	-3.23646981592941	0.00121018024270185	0.0423082465225572			ENSMUSG00000003452	810.182829260351	0.409825037180827	0.241066679340697	1.70004846087263	0.0891218104918397	0.586813249692696
ENSMUSG00000003072	1722.67554555587	0.311854990043617	0.24496085045825	1.27308094113907	0.202989321251649	0.825885472564159			ENSMUSG00000003458	3093.43561603809	-0.0350190849502787	0.106426690335289	-0.329044197841291	0.742122281322165	0.953403004460536
ENSMUSG00000003099	1354.00972393283	0.238538574344806	0.179812068017148	1.32659935996096	0.184641247696111	0.801856487722612			ENSMUSG00000003464	2204.92919284124	0.0417704487980935	0.125129737996892	0.333817120268651	0.738517563668011	0.952641631019139
ENSMUSG00000003119	1838.42847884971	0.204614482385599	0.239907936325472	0.852887509765445	0.393721688809016	0.931948369520775			ENSMUSG00000003469	57.055314934225	0.0158671560641134	0.336096502080757	0.0472101196111256	0.962345762233184	0.995283030088517
ENSMUSG00000003123	228.164967854344	-0.119018568557789	0.18085153889416	-0.658100944484869	0.510473269011207	0.963578577284581			ENSMUSG00000003500	954.151415234471	-0.133971922799332	0.159559202791688	-0.839637704722292	0.401111551906952	0.854078019654986
ENSMUSG00000003131	1160.02643982407	0.00515082279193605	0.137243715327972	0.0375304820306496	0.97006203611523	0.999949480334635			ENSMUSG00000003518	1118.06900576379	-0.259898818682135	0.119973736489779	-2.16629761051308	0.0302884522028357	0.379810120152257
ENSMUSG00000003134	1260.48816365539	-0.28873262364242	0.120924555792434	-2.38770878048976	0.016953770046089	0.258653334490914			ENSMUSG00000003526	241.013536274844	-0.116138754419655	0.194125383100679	-0.598266710744478	0.549661985039643	0.898534754801865
ENSMUSG00000003135	1869.83653501716	-0.360630750157673	0.16389906083838	-2.20032224902918	0.0277840398237136	0.347009796048106			ENSMUSG00000003527	567.142533409849	-0.0422138446382794	0.122400267434252	-0.344883598076736	0.730181881800106	0.95010069188326
ENSMUSG00000003153	25454.2370868651	0.269736135023435	0.291768249504344	0.924487621534088	0.35523249337661	0.917462569346458			ENSMUSG00000003528	1293.52425696202	0.021906869237208	0.141201649803042	0.155145986380225	0.876706229177991	0.979954896451361
ENSMUSG00000003154	349.486809268416	-0.724438082905986	0.261329865716992	-2.77212128402698	0.00556922819384352	0.12710488818765			ENSMUSG00000003531	705.277212808327	-0.14215711296207	0.222302409904957	-0.63947625679293	0.522513154748683	0.88935332235161
ENSMUSG00000003161	194.672756691904	0.0343038426218771	0.274562063463272	0.124940212748896	0.900570882610984	0.998154428126685			ENSMUSG00000003534	2843.98025300758	-0.26764848278584	0.192899153800423	-1.38750470135682	0.16528791854193	0.698651908600117
ENSMUSG00000003166	1562.99146522381	0.0330139164641501	0.23753904888921	0.138983112959874	0.889463493434253	0.996836176426198			ENSMUSG00000003541	930.359518251482	-0.215404330766432	0.184785891135766	-1.16569684753783	0.243737035204051	0.764427111815825
ENSMUSG00000003184	329.4949552355	0.0147012760707677	0.133900031023082	0.109792925053419	0.912573602112562	0.998487428803584			ENSMUSG00000003545	43.8908836042017	-0.681578695742211	0.339198507615903	-2.00937999560425	0.0444968500675603	0.45535069781118
ENSMUSG00000003190	238.004193022123	0.0921715190037616	0.148898319747877	0.619023231154197	0.535901054871335	0.967421362819848			ENSMUSG00000003546	326.732945260686	-0.131149765552005	0.19402538871945	-0.67594125911862	0.499077940697144	0.885138306327786
ENSMUSG00000003198	159.654447201359	-0.362311646552714	0.320789260384333	-1.12943820537705	0.258713023643184	0.868095059489134			ENSMUSG00000003549	598.16995854563	-0.203617320388048	0.170273085517602	-1.19582798284935	0.231763693545392	0.756170650615702
ENSMUSG00000003199	1012.53601637714	0.516108245122189	0.317962220085476	1.62317474379015	0.104552055230979	0.659473567220597			ENSMUSG00000003573	1254.52555398626	0.141415621004048	0.179321410868911	0.788615371242124	0.43033684415575	0.861532845839468
ENSMUSG00000003200	1001.01898394889	0.00702146905630206	0.189944509346884	0.0369658964107206	0.970512197866886	0.999949480334635			ENSMUSG00000003575	1115.07382676497	-0.197928554987701	0.130602832123498	-1.51549971596742	0.129645902198793	0.651170799877086
ENSMUSG00000003206	6.32348154307994	0.563042956994188	0.609085653073428	0.924406861585214	0.355274523578668	0.917462569346458			ENSMUSG00000003581	304.300475711544	0.271805009358408	0.163627412903945	1.66112147429702	0.0966890523999478	0.598832967303234
ENSMUSG00000003208	189.984656705615	-0.0621000715859628	0.179747307490856	-0.345485406445501	0.729729479633177	0.987071383036333			ENSMUSG00000003585	303.604670808842	0.208642332703856	0.168846439618176	1.23569281754281	0.216572768357044	0.74560943571012
ENSMUSG00000003226	5326.72973993822	-0.188403326067948	0.370143425965216	-0.50900087061293	0.610751613866658	0.973568217087087			ENSMUSG00000003604	444.825788393542	-0.185657727257882	0.144832165215243	-1.28188187328392	0.199884087622514	0.731945074823279
ENSMUSG00000003228	82.8432978723889	-0.0116595637395276	0.351322003471841	-0.0331876843018805	0.973524919217042	0.999949480334635			ENSMUSG00000003617	2407.08169214373	-0.0212913574201645	0.229913289269555	-0.0926060319862678	0.926216551512353	0.989104830995637
ENSMUSG00000003233	1144.19186946005	-0.489399709235581	0.171835724317838	-2.84806731067375	0.00439856203791333	0.1073532563801			ENSMUSG00000003623	1807.55223883679	0.282515876399209	0.115465441874199	2.44675698471768	0.0144147994363888	0.25448676067938
ENSMUSG00000003234	1121.65802574461	-0.228222767065696	0.174237903524627	-1.30983421201139	0.190251926683536	0.810210453434364			ENSMUSG00000003644	457.917074629477	-0.595405146144129	0.142910639435926	-4.16627585247829	0.0000309616024023859	0.0028224729206068
ENSMUSG00000003235	7339.94455500764	-0.527323241034968	0.249762342234495	-2.11130003153108	0.0347465313455779	0.388868878376936			ENSMUSG00000003657	893.898616571986	0.0819019886217252	0.304843123525801	0.268669300046695	0.788184178404054	0.963414721258539
ENSMUSG00000003269	1217.41303888707	0.116463116330887	0.156620513904272	0.743600652479473	0.457118108383376	0.953582650587564			ENSMUSG00000003660	11788.6964585277	-0.0456995489928723	0.103315249722083	-0.442331109064769	0.658249622600119	0.932224085441907
ENSMUSG00000003271	89.9153711043726	-0.259005137633478	0.351787974151541	-0.736253529581729	0.461576421072703	0.953656686189863			ENSMUSG00000003662	799.746006906901	0.0611328092404178	0.117659590437278	0.519573534237369	0.603360848296133	0.914463221697099
ENSMUSG00000003273	24.3945110469511	-0.0121678902539097	0.367330029626868	-0.0331252260161517	0.973574726333646	0.999949480334635			ENSMUSG00000003665	39.2999832994144	-0.0841530168934049	0.367302099983695	-0.229111178229421	0.818782505556103	0.96923207905943
ENSMUSG00000003279	164.273336896083	0.0833864842369801	0.186925972689465	0.446093622182231	0.655529619615905	0.977697658725834			ENSMUSG00000003680	541.535333580801	-0.102447246073187	0.206640501647516	-0.495775248590617	0.620052989696397	0.919613999943839
ENSMUSG00000003282	428.306326960238	-0.564796224556199	0.273410310456498	-2.06574588797763	0.0388524799352589	0.414314263565165			ENSMUSG00000003721	900.348077755359	-0.17363626181397	0.111148146040064	-1.56220565074816	0.118239549854679	0.639398479245727
ENSMUSG00000003283	201.018134074025	0.100864096614736	0.155009439239603	0.650696480869321	0.515242435328075	0.963578577284581			ENSMUSG00000003731	2242.0796605956	-0.101586117255892	0.096135168734922	-1.05670087848912	0.29064812395003	0.797608518926915
ENSMUSG00000003299	1059.83628261632	0.00886981896297003	0.237717245749026	0.037312475731502	0.970235858225134	0.999949480334635			ENSMUSG00000003752	276.288405071987	-0.183572022016244	0.215640224655084	-0.851288400899541	0.394609166576766	0.851235076295903
ENSMUSG00000003308	610.534276305548	-0.0186850402570444	0.161052007021403	-0.116018673735381	0.907637742234293	0.998191000240973			ENSMUSG00000003762	464.879619951074	-0.204978056344285	0.197808907282508	-1.03624280200657	0.30008888306796	0.802223854821206
ENSMUSG00000003309	179.592158813558	0.0373520684487985	0.380569237278518	0.0981478921310253	0.921814858653938	0.998487428803584			ENSMUSG00000003778	3478.14883961571	-0.0260862373259074	0.114789425886458	-0.227252964499624	0.820227045146291	0.969384739497402
ENSMUSG00000003316	3922.13902142718	-0.0460958102084233	0.186379595623838	-0.247322192400592	0.804658885121755	0.991895091516828			ENSMUSG00000003779	4417.65358731478	0.156763234739121	0.115274238812449	1.35991559219206	0.173856636242759	0.709438903782803
ENSMUSG00000003341	27.7549193727923	0.0792810770699123	0.368469757249285	0.215163050725695	0.829640197485978	0.993469925199648			ENSMUSG00000003808	1340.15233622755	0.104815808218001	0.132677439324528	0.790004757038025	0.429524990186329	0.860769366674711
ENSMUSG00000003344	862.25041322808	0.472327098055809	0.2527883030625	1.86846896131515	0.0616967325943031	0.528855000953849			ENSMUSG00000003809	530.928996401341	0.0740904821880409	0.128330404444023	0.577341609021099	0.563708710697314	0.902409547652653
ENSMUSG00000003345	1371.42028881524	0.348012482888034	0.169540551574468	2.05267990257289	0.0401036324547434	0.421494741103856			ENSMUSG00000003810	2914.85023929109	-0.0796020558735726	0.112139171927352	-0.709850576791683	0.477796801500059	0.879533977854555
ENSMUSG00000003346	508.221945250037	0.475730167203877	0.261918104621457	1.81633174190626	0.0693194989084542	0.555442534825648			ENSMUSG00000003812	509.294390544037	0.147001056023766	0.133460667349061	1.10145602403808	0.27069823386523	0.784452280173612
ENSMUSG00000003348	235.806482319816	0.086420483561744	0.171045207057609	0.505249372656419	0.613383696694607	0.973863965289102			ENSMUSG00000003813	1609.96042875806	-0.0525463299003961	0.125864268150906	-0.417484093558589	0.676324356574238	0.936704925215861
ENSMUSG00000003352	353.597357650398	-0.239422961530815	0.169553100594845	-1.4120824726345	0.157925678948774	0.762220715463061			ENSMUSG00000003814	13985.0284570615	0.353013633117417	0.179301038625597	1.96883205933098	0.0489723794887721	0.472423257947404
ENSMUSG00000003354	6.3116119975793	1.37905812034709	0.692480277861489	1.99147638486671	0.0464285389214567	0.459675409405669			ENSMUSG00000003824	13.2974710669151	-0.225493713734176	0.599960678730142	-0.375847487557766	0.707030281743457	0.945535829048459
ENSMUSG00000003355	147.447040897883	0.170143885894848	0.312809409472803	0.543921892188607	0.586495223293547	0.970054063848461			ENSMUSG00000003847	3279.55196255934	0.220098520104599	0.187822317022321	1.17184434519803	0.241259555030106	0.761080376173678
ENSMUSG00000003360	2031.31500569957	0.124164511276655	0.164189240072055	0.756228064775532	0.449512468993932	0.950291540010194			ENSMUSG00000003848	1060.38645927558	0.0492905473403768	0.166785612347098	0.295532370249047	0.767587228114602	0.959616236247545
ENSMUSG00000003363	988.926229114977	-0.10868601749384	0.240467632407517	-0.451977741892726	0.651285017346974	0.977697658725834			ENSMUSG00000003849	670.079827296734	0.252755701139748	0.151026874287107	1.67358095923544	0.0942129832155895	0.595053251158264
ENSMUSG00000003378	120.025176337387	0.228253916547693	0.386735911597301	0.590206158008332	0.555052444142116	0.968639305777647			ENSMUSG00000003863	143.55977941064	-0.262877840434569	0.198848651227517	-1.32199961534459	0.186168279004347	0.719516449984007
ENSMUSG00000003380	602.342926321539	0.111959876103543	0.309790823371696	0.361404753326765	0.717796895156896	0.986632955775509			ENSMUSG00000003865	2042.91364678392	-0.102244414710128	0.104222243386488	-0.981022969645496	0.326581414537089	0.818402320997316
ENSMUSG00000003382	795.038811796639	-0.489607166298161	0.140332364601204	-3.48891125500183	0.000484992136192167	0.0207210523089825			ENSMUSG00000003868	2341.73379081338	0.0495653601747801	0.108016004018742	0.458870522243909	0.646327148173952	0.928845947924059
ENSMUSG00000003402	2649.0297499921	0.24021610596055	0.192621633673695	1.24708788612748	0.212365274221498	0.831032830972187			ENSMUSG00000003872	17.1962704990516	0.103217252978881	0.47100656850602	0.219141854658789	0.826539547756163	0.971465748757042
ENSMUSG00000003410	81.8463488731189	-0.715968439386963	0.267550606705931	-2.67601127204281	0.00745041393100765	0.153328927212414			ENSMUSG00000003873	1942.66118248807	0.161416005633666	0.261471793539319	0.617336208425069	0.537012988789204	0.894164916965185
ENSMUSG00000003411	96.7948054111427	-0.209354882179286	0.232269854522493	-0.901343321584643	0.367405806753973	0.923839161595675			ENSMUSG00000003923	1722.5324267847	0.0863045716188988	0.12383548482968	0.696929250429309	0.485847071248254	0.880997145325018
ENSMUSG00000003418	662.888690798164	-0.132479796085003	0.269387601984179	-0.491781340749241	0.62287392868183	0.975328077955332			ENSMUSG00000003929	676.413215873795	0.370299944469409	0.221894977240687	1.66880723968686	0.0951555874910382	0.596147482528382
ENSMUSG00000003420	142.791785735688	0.0963023570496797	0.173117268887662	0.556283943643841	0.578016761761889	0.970054063848461			ENSMUSG00000003934	74.1218224195252	-0.243523154366449	0.244737025315742	-0.995040100909427	0.31971676121622	0.814738525579379
ENSMUSG00000003421	760.383435087304	0.0241756349898652	0.164823517950537	0.146675882728824	0.883387855485587	0.996836176426198			ENSMUSG00000003948	889.388493648678	-0.0360554005142631	0.120017925489038	-0.300416794969152	0.763859254461095	0.958732786835391
ENSMUSG00000003423	646.800052454797	0.134184663393821	0.182955735697725	0.733426929098943	0.4632980797263	0.955069697059285			ENSMUSG00000003949	221.658414811617	-0.145869966404922	0.233806149001992	-0.623892771971873	0.532698007494973	0.892692208923141
ENSMUSG00000003429	10393.9026695868	0.272345655720244	0.127508534822597	2.13590138181072	0.0326874529556082	0.378712984360976			ENSMUSG00000003955	771.751117203053	0.118809572478471	0.152692503741554	0.778096956741026	0.436511856673065	0.864218270207035
ENSMUSG00000003435	3954.03984659518	-0.0797192770472343	0.123758533817368	-0.644151757363874	0.519477030654678	0.964011411529924			ENSMUSG00000003970	25537.1280240425	0.0381074629068676	0.177776154883736	0.214356435663655	0.830269111348379	0.972575188725537
ENSMUSG00000003436	37.0139606604962	-0.724570052980775	0.321365879847641	-2.25465769211185	0.0241548231877824	0.322763498986813			ENSMUSG00000003992	799.339561969477	0.344429077687402	0.131496246773218	2.61930728929026	0.00881085394028246	0.189538111790397
ENSMUSG00000003437	1065.66607004188	-0.132100383700118	0.18140296970621	-0.728215110888539	0.466481917187389	0.955739379071086			ENSMUSG00000004018	470.48785399654	0.142458479879999	0.139873753611389	1.01847899410629	0.308450378516642	0.80835537762553
ENSMUSG00000003438	974.631294528981	-0.0154667419451363	0.203066440667583	-0.0761659183776956	0.939287097093046	0.998831296774634			ENSMUSG00000004031	49.9495069358798	0.660836204654441	0.297444271899043	2.22171434143045	0.0263026167243834	0.358792700021353
ENSMUSG00000003444	199.051267898698	-0.0302575878266831	0.181341988644223	-0.166853733395667	0.867485138112197	0.99539235193767			ENSMUSG00000004032	459.450058227383	-0.132760867084477	0.154950669972624	-0.856794405006006	0.391558518357081	0.850137154860169
ENSMUSG00000003452	191.900911190098	-0.642879379771122	0.285778206731896	-2.24957454636925	0.0244759657403684	0.324299514883119			ENSMUSG00000004035	1554.12404634367	-0.0943252458922805	0.118563004522126	-0.795570644253346	0.426281634827724	0.860769366674711
ENSMUSG00000003458	1614.06712401778	-0.0861076437581733	0.226078919491949	-0.380874271478636	0.703296544523418	0.98462647408712			ENSMUSG00000004040	5333.20972340467	0.166912684253941	0.126567635548977	1.3187627589784	0.187248438091964	0.72076003550624
ENSMUSG00000003464	1164.11891247716	0.216721397519931	0.100340655255467	2.15985631116479	0.0307837947803267	0.367096739502746			ENSMUSG00000004043	27.240054727948	-0.840251863591642	0.455085642460637	-1.84635986107674	0.0648399712787857	0.527033097070176
ENSMUSG00000003469	64.9198521449311	0.145631059722234	0.242572268757823	0.600361535421957	0.548265316641725	0.968048761004207			ENSMUSG00000004044	3313.7358658545	-0.329498110078821	0.101419861513472	-3.24885190298797	0.00115871787486329	0.0470301514590345
ENSMUSG00000003476	106.367057979186	-0.253490190287586	0.532154466227717	-0.47634701270949	0.633827177477908	0.977342934170814			ENSMUSG00000004054	1019.88857413766	-0.168880103120912	0.157439539774569	-1.07266639220824	0.283420824491826	0.792882824461908
ENSMUSG00000003500	749.291729425833	0.14251208548773	0.229920893048322	0.619830949672671	0.535369090082882	0.967421362819848			ENSMUSG00000004056	2477.27861208595	-0.139366555877464	0.116474805658478	-1.19653821347517	0.231486595500389	0.756170650615702
ENSMUSG00000003518	253.760948194487	-0.14128158105764	0.329135000747797	-0.429251160577415	0.667740455015559	0.978709021563032			ENSMUSG00000004069	1436.8068574614	0.166984688809364	0.117477997830711	1.42141245078072	0.155196888948004	0.686197074252341
ENSMUSG00000003526	205.031865602881	0.0914637218776969	0.393374105279479	0.232510784645357	0.816141311782876	0.993194949121817			ENSMUSG00000004070	1439.38876168332	0.131822671120521	0.11116643216167	1.1858136359797	0.235695905264347	0.756935903690704
ENSMUSG00000003527	459.70076362398	0.163947691636615	0.172453015946165	0.95068033885702	0.341766671837685	0.913327498035923			ENSMUSG00000004071	2616.02904231775	-0.0329094801838609	0.11643567885062	-0.282640858100565	0.777452156579225	0.96222562896615
ENSMUSG00000003528	2906.83159065274	0.130627533522237	0.123254438578374	1.05982011705951	0.28922644294265	0.881255771410197			ENSMUSG00000004085	1809.20003231266	0.180302282359297	0.196302000772451	0.918494369134321	0.358360105553707	0.831833997439854
ENSMUSG00000003531	278.073341525741	0.066941932413059	0.368311281967312	0.181753684154047	0.855776033692034	0.995152861810533			ENSMUSG00000004096	1879.34208896774	0.264252447876686	0.176743864047026	1.49511525789872	0.134884364497253	0.655690319833514
ENSMUSG00000003534	144.667354347739	0.135186910980507	0.183443215864826	0.736941458113783	0.461157950881755	0.953582650587564			ENSMUSG00000004098	100.86532960907	-0.540878247451767	0.278200990716316	-1.94419957333404	0.0518713892297657	0.480310468332328
ENSMUSG00000003541	63.76365197651	-0.0554078238896076	0.276154980265617	-0.200640321012188	0.840979827513774	0.994062626843541			ENSMUSG00000004099	8222.4046083549	0.097106491433494	0.124077029444698	0.782630692144149	0.433844012674041	0.862354967250091
ENSMUSG00000003546	367.008887500055	0.152211438292874	0.29064501425117	0.5237022168952	0.600485673471988	0.971191150000351			ENSMUSG00000004100	1256.24985153867	0.0510800946090965	0.124255555826605	0.411089019475132	0.681007261274674	0.937988383271324
ENSMUSG00000003549	496.818258505392	0.0315841154999648	0.125647884781457	0.251370053343119	0.801528018501081	0.991895091516828			ENSMUSG00000004105	206.127444142902	-0.0951760994561788	0.160827595433582	-0.591789606749944	0.55399148373003	0.900317030055697
ENSMUSG00000003559	364.212099670554	0.0220857270777444	0.179951160859206	0.122731784403571	0.902319493817443	0.998154428126685			ENSMUSG00000004113	1209.44001446407	-0.604034550894785	0.188122100130301	-3.2108643826345	0.00132336372757324	0.0514448939963921
ENSMUSG00000003573	569.876005389623	0.543273410410959	0.178110506903388	3.05020416738046	0.00228685848802253	0.0688715057799567			ENSMUSG00000004127	635.900941337377	0.00749962133749267	0.153509230708392	0.0488545301340154	0.961035225257827	0.995283030088517
ENSMUSG00000003575	257.079210419411	-0.150312198430766	0.253513312685777	-0.592916391010497	0.553237107937063	0.968410778344152			ENSMUSG00000004151	4597.20779502615	0.390418316849168	0.199197940366451	1.95995157445374	0.0500014506343634	0.474860573238994
ENSMUSG00000003581	109.472322857382	1.18536840451723	0.30183692654928	3.92718153497265	0.0000859471107719146	0.00534010818221965			ENSMUSG00000004187	89.6084992562687	-0.258384096649843	0.238395192743311	-1.08384776419571	0.278432303310283	0.790172891124283
ENSMUSG00000003585	121.297572192914	-0.0716089475050183	0.321067362510063	-0.223034029199321	0.823509022012411	0.993372356595538			ENSMUSG00000004207	13104.0891803339	-0.0675360288395878	0.135767494245129	-0.497438869407512	0.61887960119635	0.919371940310556
ENSMUSG00000003604	811.007553730612	-0.119651095608329	0.330587852525801	-0.361934338162019	0.717401098899664	0.986632955775509			ENSMUSG00000004221	1152.52739713245	0.0517822945660198	0.123788764842269	0.418311747693745	0.67571920156204	0.936502864148626
ENSMUSG00000003617	11.258555093519	-0.471562066056104	0.507188673338483	-0.929756697743519	0.352497071184667	0.916579419898586			ENSMUSG00000004231	24.4144295800169	-0.0422890815774854	0.42490201107539	-0.0995266684439911	0.920720114659403	0.988244829136446
ENSMUSG00000003623	827.40297901354	-0.247505843183305	0.297240021530314	-0.832680074200786	0.405025185187966	0.935595347268053			ENSMUSG00000004233	971.827497252968	-0.206802265255217	0.119322298742527	-1.73314013754841	0.0830707638287961	0.575887479052251
ENSMUSG00000003644	2333.99174567961	0.204566049093789	0.147542001816967	1.3864936531603	0.165596216964352	0.774175844755748			ENSMUSG00000004263	4356.12165985154	0.102388529262546	0.164460675574123	0.622571498658348	0.533566145451137	0.892744223433584
ENSMUSG00000003657	50.7423153893351	0.519052930817407	0.259873699102151	1.99732767344562	0.0457895990487304	0.457803016682129			ENSMUSG00000004264	4475.19085506041	0.0830135562692054	0.115772841348917	0.717038256140044	0.473350491755032	0.877373690654347
ENSMUSG00000003660	7791.80349918747	0.0523187166010282	0.107877971290703	0.48498053842747	0.627690150678146	0.976301063945489			ENSMUSG00000004266	24.327953668337	-0.00695830999311829	0.423483731743232	-0.0164311152272014	0.986890456735227	0.99970823832137
ENSMUSG00000003662	813.349887110817	0.0938562131242085	0.101135155552793	0.928027574696468	0.353393266145619	0.917174037423126			ENSMUSG00000004268	1896.3179579135	0.094422478956989	0.153840805344015	0.613767451007838	0.539369008808787	0.895697631790171
ENSMUSG00000003680	291.420885594196	0.0203467539040878	0.203929758554122	0.099773343764774	0.920524271023632	0.998487428803584			ENSMUSG00000004270	1642.53601043974	0.0599841685317842	0.116013105640676	0.517046485399431	0.605123709149566	0.914463221697099
ENSMUSG00000003721	345.082978207619	0.0962734042055538	0.124829411018488	0.771239753677083	0.440564834900124	0.948968174561772			ENSMUSG00000004285	845.535105311615	0.105536481400762	0.18994679929564	0.555610738333637	0.578476988953158	0.907098491279999
ENSMUSG00000003731	2185.86056099681	0.0858977393121565	0.0922523059042237	0.931117531103618	0.351792771058499	0.916472027742433			ENSMUSG00000004317	1827.69529641733	0.0823305833513615	0.119967422011064	0.686274506622044	0.492540021835917	0.882709183372254
ENSMUSG00000003746	36.255990578552	-0.137503519628912	0.287326585460758	-0.478561771123304	0.632250420060675	0.977100004597409			ENSMUSG00000004319	1541.84995952108	0.0185558305132879	0.103003391191233	0.180147763085176	0.857036566415349	0.975665216156479
ENSMUSG00000003752	474.892549569094	-0.0533352738691073	0.148557973387157	-0.359019934460942	0.719580176554533	0.986632955775509			ENSMUSG00000004347	2462.69593597737	-0.21951595914619	0.182591278572092	-1.20222587224789	0.229276027942622	0.754366642550973
ENSMUSG00000003762	311.387664439027	-0.000220162069172253	0.297480652146676	-0.00074008870016763	0.999409494706418	0.999949480334635			ENSMUSG00000004356	2894.0914824585	0.0770223807608003	0.0966934030068923	0.796562933619268	0.425704911742105	0.860769366674711
ENSMUSG00000003778	2926.52718859569	-0.0402195060971463	0.171531050078924	-0.234473619083196	0.814617311318836	0.993086317913184			ENSMUSG00000004360	392.63974870505	-0.114048380101316	0.210113495458565	-0.542794168705866	0.587271528614764	0.909205718670268
ENSMUSG00000003779	4431.06223438787	0.179591474371008	0.325496350211615	0.551746507308762	0.581122041445096	0.970054063848461			ENSMUSG00000004364	5967.58796239495	0.210479997700723	0.202156971872902	1.04117110456648	0.297796143821424	0.801264295486866
ENSMUSG00000003808	1191.09507686046	0.193299897206073	0.164844174446047	1.17262194952081	0.240947443312439	0.854283753783252			ENSMUSG00000004383	1283.01653906535	0.122440702371716	0.117149233442216	1.0451686176172	0.29594504493209	0.801067129486915
ENSMUSG00000003809	631.89761380584	0.155477155389614	0.10893165350049	1.42729087821029	0.153496068793193	0.755212764795191			ENSMUSG00000004393	1138.82422724032	-0.119915945977498	0.21441068166089	-0.559281585453639	0.57596956075157	0.906579340117816
ENSMUSG00000003810	856.562532424762	0.0160324863062593	0.168386950319622	0.095212166238698	0.924146306628938	0.998536423682183			ENSMUSG00000004394	1828.52819819255	-0.01584276050866	0.122119226930532	-0.129731909600707	0.896778535691355	0.984121293971086
ENSMUSG00000003812	921.424760362342	0.0894235906006583	0.112698579842331	0.793475753871655	0.427500690172478	0.944576397761496			ENSMUSG00000004415	42.2334043103014	-0.176419593990623	0.336260654502494	-0.524651313284453	0.599825608453952	0.914229480648079
ENSMUSG00000003813	1597.88304660812	0.157583294117433	0.153042384372123	1.02967092916083	0.30316450666645	0.891965932336876			ENSMUSG00000004446	615.157078703733	0.124000203943589	0.116990343056521	1.05991828644935	0.289181775640459	0.796782638255221
ENSMUSG00000003814	9044.91816342025	0.248576904189907	0.193801098723664	1.28263929269228	0.199618477454109	0.818078554293827			ENSMUSG00000004451	1201.00584603133	0.0890282034432883	0.122828791769352	0.724815429353615	0.468565268827184	0.875914560421923
ENSMUSG00000003824	424.090282054089	0.466940467995211	0.14845332722747	3.14536882881536	0.00165877561280043	0.0537775735506459			ENSMUSG00000004455	2905.19232241141	0.100003745950452	0.098681361426277	1.01340055006398	0.310868876780505	0.809848270610468
ENSMUSG00000003847	1077.53868739086	-0.0358869266433399	0.180044783974787	-0.199322223343973	0.842010696229333	0.994524739026591			ENSMUSG00000004460	2165.08093038009	-0.0570517925552367	0.129205498920866	-0.441558548449853	0.658808685217194	0.932248505028519
ENSMUSG00000003848	997.056958862767	0.105697186252159	0.179377989414939	0.589242786123885	0.555698419046775	0.968639305777647			ENSMUSG00000004462	806.956441967055	-0.296800939408306	0.119444184700081	-2.48485047768178	0.0129605859043267	0.239111588648331
ENSMUSG00000003849	298.947616595751	0.189219074180388	0.458980650200975	0.412259371059617	0.680149324626065	0.981297500304902			ENSMUSG00000004473	48.2423153555977	-0.311937126726908	0.427218963231422	-0.73015749199769	0.465293922393182	0.874366439856754
ENSMUSG00000003863	287.45098451676	0.11950386775631	0.202540215961428	0.590025379350184	0.555173634647968	0.968639305777647			ENSMUSG00000004500	247.51275820094	0.15982106768688	0.161956422979817	0.986815247869468	0.323733218323769	0.816556947423249
ENSMUSG00000003865	1880.1402127454	-0.260799020437136	0.189373530530576	-1.37716722979417	0.168460550936294	0.779580105645033			ENSMUSG00000004508	945.688098675012	0.285553681117266	0.14630775689613	1.95173302615795	0.0509699094063762	0.47796253219037
ENSMUSG00000003868	2507.14974711033	0.290872441333174	0.110648326182719	2.62880109774857	0.00856864622891263	0.167706685539909			ENSMUSG00000004530	5128.15079963892	0.0639093047295814	0.110258960197719	0.579629125968335	0.562164747263046	0.90204292709309
ENSMUSG00000003872	22.4633813415399	-0.504596058317231	0.470221580582882	-1.07310272253293	0.283225029609249	0.8806596341326			ENSMUSG00000004535	3969.28083013112	0.236442554731961	0.189537206130263	1.24747304003975	0.212224099624556	0.742398507815263
ENSMUSG00000003873	2528.48660970661	0.248415230287257	0.203512326800056	1.22063972336829	0.222222459147653	0.836751683127743			ENSMUSG00000004561	594.363040788419	-0.219778530269129	0.207627890963437	-1.05852122876802	0.289817877723034	0.797410956017174
ENSMUSG00000003923	1513.95301451134	0.0736010060927379	0.188279724716029	0.390913074701729	0.695861489232925	0.983805400373476			ENSMUSG00000004562	2292.51266729475	-0.0211074197370581	0.155027997115283	-0.136152308807564	0.891700876047176	0.983138320026995
ENSMUSG00000003929	406.069130920027	-0.592883942436951	0.249320749957443	-2.37799678742404	0.0174069775726156	0.263323986382671			ENSMUSG00000004565	341.138504058489	-0.00572970516858178	0.216601311562442	-0.0264527722720184	0.978896202669833	0.997375236895733
ENSMUSG00000003934	72.0595671353341	-0.476779044381585	0.222730938320633	-2.14060537784488	0.0323058747483362	0.376990643355386			ENSMUSG00000004567	707.31370614732	-0.0783197414074999	0.121899369339335	-0.642495050072644	0.520551802231633	0.88934976223212
ENSMUSG00000003948	207.397071382286	0.183567582338187	0.300738010808068	0.610390358854039	0.541603253191141	0.967965614726659			ENSMUSG00000004568	1130.61319610429	-0.110394110236158	0.144641853293298	-0.763223836826162	0.445329915269714	0.866119316895055
ENSMUSG00000003949	34.6871192571788	0.143632016848081	0.306299630212513	0.46892651077779	0.639122166003087	0.977677750355488			ENSMUSG00000004591	3288.25694396475	0.146155900544561	0.175154304354326	0.834440815390398	0.404032625420147	0.854703785713619
ENSMUSG00000003955	648.396494567916	0.0582904051662942	0.227173504271245	0.256589805018351	0.79749544599172	0.991821071178437			ENSMUSG00000004610	1096.73161712355	0.0449174799300455	0.148878002367265	0.301706627008867	0.762875715949741	0.958481180069779
ENSMUSG00000003970	27815.5508005329	0.211399599735239	0.157895128693077	1.33886080897509	0.180615990194687	0.797283664655266			ENSMUSG00000004630	31.135590716683	0.129096550844443	0.35754685652486	0.361061909756903	0.718053166844592	0.946804389535905
ENSMUSG00000003992	36.1443100154092	0.423200769230442	0.375620374843076	1.12667149487629	0.259881398686368	0.868095059489134			ENSMUSG00000004631	1945.05446892324	0.129470322583448	0.18619450096865	0.695349872901172	0.486836066497474	0.880997145325018
ENSMUSG00000004018	608.683352630138	0.0781057406851431	0.223931546307526	0.348792932362822	0.727244769768944	0.986692532617186			ENSMUSG00000004633	1953.85423338251	-0.197772979180051	0.165692818753927	-1.1936122559045	0.232629677580684	0.75642592114859
ENSMUSG00000004032	31.7985614579957	-0.441575870174242	0.31361040556094	-1.40803960054966	0.1591193441903	0.763090967414696			ENSMUSG00000004637	629.66580532559	0.116597091226268	0.167871265478961	0.694562532149855	0.487329499802058	0.880997145325018
ENSMUSG00000004035	15.3766873385482	-0.452469690369389	0.400005647173706	-1.13115825630557	0.257988488103082	0.868095059489134			ENSMUSG00000004642	1969.52377325583	0.117016349182162	0.11444067826408	1.02250660304667	0.306541189059115	0.806818351794457
ENSMUSG00000004038	137.665367271837	-0.228828163584006	0.330820309189884	-0.691699261585125	0.489126210809381	0.961760850300552			ENSMUSG00000004651	17.9586131626945	0.932054719466733	0.552971958849478	1.68553704134651	0.0918850044992567	0.592161208469556
ENSMUSG00000004040	3059.14329146481	0.0459191969441246	0.205477959453887	0.223475048448833	0.823165800561168	0.993274675140391			ENSMUSG00000004655	73.8523596962109	-1.44165402439685	0.337788407525408	-4.26792036754077	0.0000197303730373764	0.00194418305877546
ENSMUSG00000004043	145.558350115548	0.105771779987994	0.397125141461281	0.266343701128544	0.78997451953792	0.991709173822959			ENSMUSG00000004661	113.077451448882	-0.0296804519975181	0.217570381847567	-0.136417704218181	0.891491078569704	0.983138320026995
ENSMUSG00000004044	305.281461110282	-0.607384361635715	0.34792807562854	-1.74571816470534	0.0808599371039133	0.592491562945936			ENSMUSG00000004665	3581.56573999666	-0.0394434874661578	0.183069519063273	-0.215456334118217	0.829411552878955	0.972105806325701
ENSMUSG00000004054	434.092598126913	0.0766472917275698	0.267842269574347	0.286165779021276	0.77475115259504	0.991541110652003			ENSMUSG00000004667	1229.85564211768	0.0379295271513602	0.163853348773381	0.231484601537311	0.816938346803776	0.968792123662671
ENSMUSG00000004056	2019.77581710798	-0.441928559708721	0.185023894576301	-2.3884945278053	0.0169175602652118	0.258300982157839			ENSMUSG00000004677	1977.54635071456	0.0140480805897789	0.104870839417879	0.13395602312099	0.893437349395952	0.983185185165143
ENSMUSG00000004069	1729.67987087117	0.0752020119015062	0.139036500611731	0.540879636430963	0.588590547610044	0.970447388733276			ENSMUSG00000004698	475.017714117988	0.196937924776584	0.15497639851919	1.2707607523361	0.203813775217542	0.736515817069798
ENSMUSG00000004070	721.1678914417	0.0615666952715533	0.111622832393791	0.551560052287098	0.581249812242701	0.970054063848461			ENSMUSG00000004748	172.072421405475	0.122182571335619	0.205928166691082	0.593326174359178	0.552962885163837	0.899891007483335
ENSMUSG00000004071	1303.89202942876	0.071132155023473	0.124770502427798	0.570103939948752	0.568607203053593	0.969383490984468			ENSMUSG00000004768	1081.88403455377	-0.10567153420253	0.126277972585486	-0.836816841757523	0.402695529142783	0.854601100274887
ENSMUSG00000004085	483.26210535266	0.0216989808289313	0.219141495912295	0.0990181286232328	0.921123876279599	0.998487428803584			ENSMUSG00000004771	2256.99478602077	0.408797991785814	0.144523175782396	2.8285981786155	0.00467523584453378	0.130509213741491
ENSMUSG00000004096	1274.85392953106	0.0805461504228508	0.191396369129469	0.420834265504619	0.67387610843234	0.979843844409033			ENSMUSG00000004788	752.737536222147	0.045077806977726	0.129018240947185	0.34939095934643	0.726795819592059	0.949737205030183
ENSMUSG00000004098	52.7128800025157	0.3327499739882	0.374562646579954	0.888369347628397	0.374342107978231	0.926640534292374			ENSMUSG00000004789	3352.98502433806	-0.0110359522754902	0.100185274900101	-0.11015543238759	0.912286106905722	0.987367327764926
ENSMUSG00000004099	6272.42459434839	0.159948589205068	0.135084248214997	1.18406543559762	0.23638716112544	0.849125074645427			ENSMUSG00000004791	62.5786303656612	0.149381305854507	0.267363043629434	0.558720845733452	0.576352250383363	0.906579340117816
ENSMUSG00000004100	1764.40380350844	0.159826231504833	0.153224601290382	1.04308466237703	0.296909083563899	0.887123985114464			ENSMUSG00000004798	1631.96742720812	-0.23759892417614	0.115174272215533	-2.06295138320045	0.0391172474802148	0.427730415519707
ENSMUSG00000004105	22.9031888473205	0.0619841930228422	0.40366941829404	0.153551867478085	0.877963090902917	0.996581417046125			ENSMUSG00000004815	420.581690634844	-0.105361652452245	0.147784094063385	-0.712943115563269	0.475880957844814	0.87877360633491
ENSMUSG00000004110	16.2125278052388	-0.0183670660473584	0.682865540990243	-0.0268970462629053	0.978541849407252	0.999949480334635			ENSMUSG00000004837	16.6892999578634	0.527489077376428	0.496780412951031	1.06181536877225	0.288319511355668	0.796077536456119
ENSMUSG00000004113	11.4722303450367	0.237260142309873	0.49926008403988	0.475223535576943	0.63462765346194	0.977449660821581			ENSMUSG00000004843	934.976024699875	0.19770265779001	0.142987414125622	1.38265776046777	0.166769829287951	0.700573011304018
ENSMUSG00000004127	742.191558466271	-0.0105533185461637	0.318631996978187	-0.0331207118125244	0.973578326171736	0.999949480334635			ENSMUSG00000004846	1877.44088547284	-0.108130587166921	0.146197094431917	-0.73962199855673	0.45952938958023	0.872183738511474
ENSMUSG00000004151	613.923013640718	0.116339224899277	0.273944914170488	0.424681090545356	0.671069170298621	0.979650920669768			ENSMUSG00000004849	1187.54051041837	-0.0897351959004687	0.24584005487624	-0.365014545516771	0.715100548526433	0.946217173259903
ENSMUSG00000004187	320.546032117271	-0.179436174276985	0.135847347446752	-1.32086623441299	0.186545970086813	0.804673665203504			ENSMUSG00000004865	2170.40380155261	0.10645431130274	0.108932487672595	0.977250346312633	0.3284452285431	0.819314403607315
ENSMUSG00000004207	6523.00303285984	0.00979027947169574	0.285436359463422	0.0342993425578298	0.972638449125408	0.999949480334635			ENSMUSG00000004872	96.647380795187	0.368470658077503	0.253464763066739	1.4537352396415	0.146019724127149	0.670400817989631
ENSMUSG00000004221	540.088023534137	0.124568145949862	0.113818579086561	1.09444474662722	0.273759967966825	0.874267832098313			ENSMUSG00000004880	2109.00392712004	-0.0494434771510543	0.0988551092919186	-0.500161069116297	0.616961668317082	0.918304025307548
ENSMUSG00000004231	8.61598981848353	0.31901148889438	0.552165620190199	0.577746019001497	0.563435604865981	0.968639305777647			ENSMUSG00000004885	8.78305456801706	-0.244007920590611	0.685138498601666	-0.35614393453093	0.721732776400662	0.948092917604817
ENSMUSG00000004233	217.081962365899	-0.133197003401814	0.169631663634226	-0.785213093759574	0.432328639697546	0.946337506944084			ENSMUSG00000004891	24353.8410292335	0.207625349437913	0.114841141680127	1.80793526083381	0.0706165770363158	0.542986372908469
ENSMUSG00000004263	1689.59307828708	-0.451990723138335	0.234244292324479	-1.92956984630486	0.0536601580113056	0.495725255405086			ENSMUSG00000004892	12870.4279717019	-0.41316541208284	0.206538008575183	-2.00043282557574	0.0454535467787665	0.45990734410958
ENSMUSG00000004264	4348.55597766323	0.134127797580104	0.160590818172289	0.835214610066969	0.403596885066206	0.934985209158314			ENSMUSG00000004894	24.0813371222693	-0.969056921056378	0.43829796134564	-2.21095466216915	0.0270389767993321	0.361516421567227
ENSMUSG00000004266	619.540910685178	0.0782350517852834	0.211338714657075	0.370187979576909	0.711242432319581	0.986632955775509			ENSMUSG00000004895	1510.54124204234	0.0231204025884259	0.106064382098668	0.217984606433833	0.827441105323073	0.971862898401186
ENSMUSG00000004267	129.731133272327	0.169774326978821	0.250996015353774	0.676402478898032	0.498785143819384	0.962475489129242			ENSMUSG00000004896	936.640822590237	-0.111885358987613	0.137621915619176	-0.812990856029209	0.416223300792664	0.859406249979395
ENSMUSG00000004268	1865.45007544702	0.120690256521899	0.161753155658187	0.746138497458055	0.45558375587514	0.953481290448223			ENSMUSG00000004897	7286.24525831146	0.0885252741159428	0.0910692903944595	0.97206504775103	0.331018189090612	0.820680354646032
ENSMUSG00000004270	926.885055280808	0.159131805554608	0.105568490095609	1.50737976275392	0.131713343022663	0.713752358306908			ENSMUSG00000004902	1463.43237086723	0.137960741007364	0.141762713358938	0.973180730944761	0.330463485872728	0.820680354646032
ENSMUSG00000004285	723.984014853502	0.275264726575638	0.124751117754881	2.20651110410486	0.0273482336192347	0.344846868991323			ENSMUSG00000004929	1840.47601514718	-0.0630526914407987	0.132993837766469	-0.474102353159521	0.63542692064656	0.923771558361
ENSMUSG00000004317	380.690674801365	-0.449785849961734	0.142808692406134	-3.14956913604801	0.00163511415078933	0.0533510044810212			ENSMUSG00000004931	834.045340376856	-0.127105568413304	0.21952806597077	-0.578994616707587	0.562592805560996	0.90204292709309
ENSMUSG00000004319	1980.72165445024	-0.167760215325602	0.149531106796644	-1.12190847054819	0.261901358756284	0.86905998411383			ENSMUSG00000004933	32.7849416007084	-0.177953653875132	0.390992299714538	-0.45513339778061	0.649013272132388	0.929516989843669
ENSMUSG00000004328	97.5738869671241	0.227397614491327	0.25778709472046	0.882114035762393	0.377715142765982	0.927219920323481			ENSMUSG00000004934	536.826772619583	-0.119830353914445	0.163416079346291	-0.73328374046054	0.463385389859904	0.873640909906135
ENSMUSG00000004341	36.4145954554012	0.325296452444451	0.309205873279934	1.05203840080343	0.292781931741175	0.884070816418542			ENSMUSG00000004936	2927.58049915473	-0.120351501150415	0.138446132567215	-0.869302008793814	0.384681964436138	0.845943486023606
ENSMUSG00000004356	5030.21896877573	-0.0379752450410058	0.335386893896466	-0.113228172394622	0.909849660946259	0.998487428803584			ENSMUSG00000004937	2250.9342873449	-0.0345187643613108	0.130064143996994	-0.265398005172807	0.790702872723067	0.963414721258539
ENSMUSG00000004359	709.126979180581	-0.625589489188709	0.421616050556703	-1.4837895482458	0.137864760745795	0.725204567897387			ENSMUSG00000004945	1116.79235427335	-0.0125212755001856	0.166500319141757	-0.0752027117108712	0.940053426833143	0.991933491035699
ENSMUSG00000004364	3387.56406061132	-0.0848686005072865	0.268653293562042	-0.315903815590808	0.752075515702429	0.990606778524257			ENSMUSG00000004947	466.678609522835	-0.25348888734256	0.178314677839379	-1.4215817251505	0.155147713102824	0.686197074252341
ENSMUSG00000004383	596.874533228421	0.16135539223971	0.149507270911503	1.07924779347501	0.280477279070992	0.878733587033634			ENSMUSG00000004952	64.3457689006842	-0.370181929762254	0.306145529649517	-1.20916980295628	0.226597616376045	0.752603970824236
ENSMUSG00000004393	1023.91905544869	0.181721225023385	0.139421869633961	1.30339110715182	0.192441270987852	0.812041275896081			ENSMUSG00000004980	31967.9678835311	0.201154186855935	0.141183255440243	1.4247736831729	0.1542226319176	0.685730120172128
ENSMUSG00000004394	417.751548239132	0.127028510844022	0.102273047634088	1.24205265984157	0.214217133431496	0.831046023255218			ENSMUSG00000004988	12.1519890690365	-0.330305985126178	0.641203755706243	-0.515134202173173	0.606459243999993	0.914463221697099
ENSMUSG00000004415	226.583781464725	-0.0864463230783593	0.542062867717306	-0.159476563009002	0.873293422005168	0.995902849227664			ENSMUSG00000004994	216.150656372139	0.0621042850308294	0.204403846759225	0.303831292881608	0.761256424772454	0.957940618397249
ENSMUSG00000004446	1228.71108956663	0.17548780255902	0.131273890446754	1.33680659544557	0.181285775768326	0.797565794197155			ENSMUSG00000004996	282.371025670863	-0.0590496363039109	0.302691233170009	-0.195082083103296	0.845328688715112	0.975112197901182
ENSMUSG00000004451	1434.30702552083	0.0437901043257565	0.169627270652258	0.258154860108124	0.796287393782926	0.991709173822959			ENSMUSG00000005034	3216.16659516418	0.183398078341383	0.15815382943321	1.1596183222287	0.246204237852351	0.766318696792805
ENSMUSG00000004455	4054.99984411369	0.0618085105109554	0.132011877103309	0.468204163649499	0.639638594945151	0.977677750355488			ENSMUSG00000005043	267.190758566438	-0.0166704250206549	0.196216990528505	-0.0849591310913168	0.932293881852116	0.990070671242871
ENSMUSG00000004460	1712.08292819082	-0.0566019523025209	0.139618138865576	-0.405405434869872	0.685179516673498	0.982600413278346			ENSMUSG00000005045	57.3490609038112	-0.661710681345416	0.346321457550735	-1.91068346161738	0.0560452714139059	0.496313632100184
ENSMUSG00000004462	525.330401971088	0.0414508039204173	0.126432342993413	0.327849685760999	0.743025317825854	0.988531259608987			ENSMUSG00000005054	447.758523928056	0.00626691718401786	0.145469310875681	0.0430806824222437	0.965637218195049	0.995814615456226
ENSMUSG00000004473	11.7373485557189	0.759960924369299	0.492275647924207	1.54377111192449	0.122643791979808	0.699279176193499			ENSMUSG00000005057	297.887673315475	-0.398934588382954	0.172202436119943	-2.31666053844376	0.0205222307936504	0.312941423198741
ENSMUSG00000004500	136.689391579871	-0.405312650503026	0.335676668259093	-1.20744957522691	0.227259053225645	0.840738976771656			ENSMUSG00000005069	1023.36293522241	-0.0539507787369273	0.204455871294252	-0.263874930054132	0.791876294085587	0.963414721258539
ENSMUSG00000004508	35.3530833343531	-0.943513532859466	0.50560496165129	-1.86610813663295	0.0620262378290901	0.529778308881942			ENSMUSG00000005078	1319.1376084963	0.00345445450990671	0.101854242459277	0.033915666412107	0.972944400384893	0.99654904635344
ENSMUSG00000004530	3867.66143997434	0.151047127999348	0.137977211238123	1.09472518428183	0.273637051872852	0.874267832098313			ENSMUSG00000005087	1242.535017939	0.0192511078352487	0.160397208785693	0.120021464095239	0.904466144973954	0.985204364119962
ENSMUSG00000004535	2768.73062381589	-0.153933712619312	0.302569258719172	-0.508755295468352	0.610923758184476	0.973568217087087			ENSMUSG00000005089	211.94845711941	0.0632977251975051	0.238758140259896	0.265112322991809	0.79092293452633	0.963414721258539
ENSMUSG00000004558	432.564798987542	-0.180947456757407	0.168702026987253	-1.07258614486641	0.28345684392954	0.8806596341326			ENSMUSG00000005102	814.670014543326	-0.0273122654059738	0.110094690818686	-0.248079768450906	0.804072688851394	0.965562426271365
ENSMUSG00000004561	305.847164327712	0.165085507257592	0.16409935914402	1.00600945743309	0.314411020701069	0.899700633986379			ENSMUSG00000005103	4611.78047832968	0.170284025632602	0.126819415389561	1.34272835992445	0.179359948124583	0.713547032830749
ENSMUSG00000004562	253.893665707753	-0.167783745257504	0.256767034621987	-0.653447376936509	0.513467904142745	0.963578577284581			ENSMUSG00000005107	263.222033726091	-0.297466548085148	0.162437231202281	-1.83127073690832	0.0670601431576874	0.53366059202847
ENSMUSG00000004565	1401.66272778435	0.102468086980852	0.103022094987699	0.994622435052275	0.319919931761212	0.903401226118568			ENSMUSG00000005125	37.9180866746901	-1.12779647141422	0.346171375253696	-3.25791371567826	0.00112234526395904	0.0462140572819077
ENSMUSG00000004567	579.147823704025	0.268223222629126	0.324395165119304	0.826840999712435	0.408327188130882	0.93756263667823			ENSMUSG00000005131	18.0842783134633	1.0342165477724	0.570252699596608	1.81361096318175	0.0697376414001972	0.54160618306678
ENSMUSG00000004568	2610.37503290369	-0.0267880569062988	0.209631021142556	-0.127786702370171	0.898317773754084	0.998154428126685			ENSMUSG00000005142	731.844989537658	-0.329157573833323	0.154754445594839	-2.12696683812939	0.0334228386416018	0.398807828241668
ENSMUSG00000004591	2551.32656692608	-0.130153509195026	0.246384613120796	-0.528253398402013	0.597323471640484	0.97109378634489			ENSMUSG00000005148	151.506323809304	-0.12784481279651	0.333261349588477	-0.383617281014966	0.701262129842406	0.943826976265597
ENSMUSG00000004610	1379.62283481238	0.180761984500129	0.146556052955297	1.23339828587814	0.217427204215671	0.83483286335956			ENSMUSG00000005150	892.781340922671	0.0113927552818891	0.124781383563594	0.091301722713171	0.92725284918077	0.989104830995637
ENSMUSG00000004626	1269.71253676323	0.0202105942096499	0.208782679991223	0.0968020633248866	0.922883585335893	0.998487428803584			ENSMUSG00000005161	5556.4874666439	0.0914967090140072	0.185362599046161	0.493609333731999	0.621582107710698	0.920440426523998
ENSMUSG00000004630	11.8877164996997	0.388243320668639	0.428861714476695	0.905287899486156	0.365312885258362	0.922170984826189			ENSMUSG00000005198	12121.1609125632	0.208257012572208	0.233332629099918	0.892532747672541	0.372107448131998	0.839507102740362
ENSMUSG00000004633	169.405603635702	-0.0850716416657967	0.205558899312129	-0.413855308383514	0.678980075694433	0.981297500304902			ENSMUSG00000005204	2431.28795708128	-0.0715904254465092	0.159403971013896	-0.449113187025109	0.653350008074519	0.931513110574368
ENSMUSG00000004637	353.280717235185	0.34355678380072	0.223948209998207	1.53409033188286	0.125007431469679	0.703116076160367			ENSMUSG00000005225	1409.16206316982	-0.187507353660329	0.111115187190063	-1.68750427733697	0.0915064281516302	0.591098931678985
ENSMUSG00000004642	1239.43339130999	0.183123386244659	0.288947530098903	0.633759998508998	0.526237462375685	0.965242415622228			ENSMUSG00000005233	1150.03448216452	0.289302261589355	0.14454414522242	2.00148031692453	0.0453406528631933	0.459525629820961
ENSMUSG00000004661	1136.91638310231	-0.386033283689428	0.165836781273882	-2.32779049812772	0.0199232308744241	0.286482217471393			ENSMUSG00000005237	58.941322614672	-0.277721888491683	0.301598760423874	-0.920832327365556	0.357137974289015	0.831833997439854
ENSMUSG00000004665	353.022536640381	0.262019976841	0.193085367493798	1.35701622677035	0.174776054647883	0.788815117402545			ENSMUSG00000005262	1080.33461509905	-0.0140674967867213	0.119224193732322	-0.117991964100048	0.906074025123466	0.985508997097644
ENSMUSG00000004667	2715.86850541821	0.178356209209111	0.114049106342417	1.56385450907103	0.117851739789378	0.688785717178514			ENSMUSG00000005267	297.880704287323	-0.108405104145904	0.16028670184221	-0.676320012203008	0.498837489576996	0.885016402821636
ENSMUSG00000004668	56.0394143510712	-0.811765693831349	0.526325252532249	-1.54232708752961	0.122994129740093	0.69972200024386			ENSMUSG00000005299	1048.36571557423	0.0328026768401474	0.127934703486025	0.256401710765918	0.797640667001735	0.964626876445699
ENSMUSG00000004677	1293.75399878334	0.193421368731408	0.156683083121495	1.2344751256996	0.217025910059405	0.83483286335956			ENSMUSG00000005312	5064.25530506556	0.226231842462991	0.118041973793109	1.91653727223763	0.0552967436873227	0.492499263133642
ENSMUSG00000004748	188.364570325291	0.233584481788474	0.218514457647981	1.06896579888902	0.285085080762115	0.881016633503716			ENSMUSG00000005338	64.6327153067215	-0.338623829044993	0.381136693959008	-0.88845769618134	0.37429460182833	0.840429843016454
ENSMUSG00000004768	782.509092300441	0.0568919935373421	0.114997486684336	0.49472379942971	0.620795099497345	0.975092151754217			ENSMUSG00000005354	3770.05751572107	0.0979363075392564	0.0953746970112908	1.02685838705902	0.304487151375563	0.805959502204878
ENSMUSG00000004771	935.233037915511	-0.0509954581224778	0.114782636967789	-0.444278503000315	0.656841241371151	0.977852595016741			ENSMUSG00000005357	24.210305123204	-0.682578864600185	0.469047276697315	-1.4552453420184	0.145601352341285	0.669267938252504
ENSMUSG00000004788	610.631864339153	0.199076540135275	0.17649990524538	1.12791301422234	0.259356657092747	0.868095059489134			ENSMUSG00000005360	10051.9826675375	0.566678535454358	0.126850764932724	4.46728512638374	0.00000792185148598503	0.000918665321643447
ENSMUSG00000004789	2354.41145573097	-0.0141834685180638	0.231122297569941	-0.0613678068589278	0.951066290424183	0.999919098327715			ENSMUSG00000005362	1100.38064870064	0.239627079956909	0.151323820632908	1.58353839438283	0.113298802790592	0.632625185447504
ENSMUSG00000004798	168.790623783679	-0.475557259517653	0.373661982627867	-1.27269372220632	0.203126746184132	0.825885472564159			ENSMUSG00000005370	3057.36599499554	0.16891962840934	0.147700095117525	1.14366634818299	0.252762034428657	0.771100207091314
ENSMUSG00000004815	306.851075154912	-0.15550819929425	0.193745548369314	-0.802641405715414	0.422182028906853	0.942339524525969			ENSMUSG00000005371	3357.50397402689	0.332972865851089	0.22628296516045	1.47148887506839	0.141158953935115	0.662569530333617
ENSMUSG00000004837	9.75335847059082	-0.280814113791338	0.540283765918312	-0.519753010372322	0.60323573421949	0.972418489893564			ENSMUSG00000005373	50.4508909891116	-0.428257753641776	0.301850014181018	-1.4187766556968	0.155964140584687	0.686475782222348
ENSMUSG00000004843	787.064666300845	-0.378007581315151	0.202376469811539	-1.86784353767593	0.0617838828795089	0.528855000953849			ENSMUSG00000005374	1027.55533328745	0.0273680948731487	0.110532627516487	0.247601956888852	0.804442396489105	0.965727431897872
ENSMUSG00000004846	740.244504768886	0.151901866671191	0.160590705078018	0.945894512371648	0.344202392724063	0.913862652057946			ENSMUSG00000005378	963.692699869903	-0.215013711816862	0.185588346496492	-1.15855179420398	0.246638927964947	0.7665367010061
ENSMUSG00000004849	796.105477961826	0.150153502184425	0.115504175679639	1.29998332355437	0.193606684871194	0.813190500432685			ENSMUSG00000005397	15.5880847407553	-0.776882882778063	0.515626395008929	-1.50667787820406	0.131893244557436	0.653790095949584
ENSMUSG00000004864	185.146586113377	0.130837646479284	0.389666898688296	0.335767926194686	0.737045878565717	0.987985517643886			ENSMUSG00000005410	4550.13491565971	-0.0253616075059053	0.157566867941161	-0.160957743447536	0.872126682450079	0.97876961703327
ENSMUSG00000004865	2250.5467121528	0.163236349881405	0.196652854380397	0.830073636081818	0.406497151900391	0.936112895108581			ENSMUSG00000005413	995.299524621614	0.113531580906695	0.148405675870927	0.765008347830557	0.444266573755787	0.866119316895055
ENSMUSG00000004872	5.13928002349803	-1.42640513629776	1.17064930127884	-1.21847348709774	0.223044094009259	0.837111792567781			ENSMUSG00000005417	5897.42690723305	0.0260006043544983	0.0954807204925893	0.27231261159698	0.785381659865965	0.963147497343713
ENSMUSG00000004880	3324.95190741195	0.0138553782360615	0.14697011456237	0.0942734397215265	0.924891947963171	0.998707642915665			ENSMUSG00000005442	3312.59249328125	-0.125623585272154	0.116335742457434	-1.07983653706528	0.280214977791532	0.791702675904411
ENSMUSG00000004885	53.1318591447354	0.00373777106906365	0.508566394804557	0.00734962260040811	0.994135902392901	0.999949480334635			ENSMUSG00000005447	715.876228761984	0.0580016860863987	0.189872350127443	0.305477264317147	0.760002683400532	0.957940618397249
ENSMUSG00000004891	832.615013218173	-0.256321055473416	0.114475054847654	-2.23909965201182	0.0251494329148235	0.328382758996417			ENSMUSG00000005469	3053.17039430492	0.244665143266643	0.0960025129791721	2.54852852987009	0.010817843804961	0.214204446123649
ENSMUSG00000004892	28.1551609072668	-0.0698297079402596	0.476616230904051	-0.14651139305056	0.883517696614918	0.996836176426198			ENSMUSG00000005470	888.451232907362	-0.058993006772097	0.112721405787239	-0.52335229817348	0.60072911314267	0.914406475224044
ENSMUSG00000004895	1346.1809769142	0.133831885127223	0.158090548366609	0.846552096314258	0.397244824403106	0.933395706899066			ENSMUSG00000005481	2066.57444942996	0.0111010075705304	0.196404900838229	0.0565210314159823	0.954926741657203	0.994783437119918
ENSMUSG00000004896	769.487899900958	0.197609316503226	0.103905436508747	1.90181883781019	0.0571948426687046	0.512282683584723			ENSMUSG00000005483	1275.05309630931	-0.0726994527475976	0.167134952098732	-0.434974562978615	0.663580891150688	0.932555778631676
ENSMUSG00000004897	7433.83557837606	0.197689104236859	0.126751589050129	1.55965779773124	0.118840770165672	0.691454023886681			ENSMUSG00000005501	1461.14122265094	0.0586539881212263	0.101357562523639	0.578683885650334	0.56280249110012	0.902124500778914
ENSMUSG00000004902	10.939585550983	-0.787877337759853	0.655789848092882	-1.20141740536408	0.229589327802856	0.843781248536755			ENSMUSG00000005505	775.347391176295	-0.0251216444815185	0.139802948306899	-0.179693238130936	0.8573934022263	0.975665216156479
ENSMUSG00000004929	1081.20171199167	0.228384370358948	0.157812511166423	1.44718798700379	0.147844280164237	0.744289080960651			ENSMUSG00000005506	7467.79011214266	0.175692883784287	0.0943844481365192	1.86146009488938	0.0626792309133497	0.52063171211842
ENSMUSG00000004931	557.854932328269	0.274381981791404	0.376425973169988	0.728913521776291	0.466054562956321	0.955739379071086			ENSMUSG00000005510	1290.93910480285	0.0515204740602847	0.132386453132995	0.389167266295195	0.697152416266523	0.942439000457433
ENSMUSG00000004933	22.1107884207203	-0.238735681656553	0.954085854518997	-0.250224526991769	0.802413718650577	0.991895091516828			ENSMUSG00000005514	3617.61261027635	-0.584172072571884	0.106060358336248	-5.50792097759899	0.0000000363096321015981	0.0000083644634923776
ENSMUSG00000004934	1020.40415673692	0.131198721764151	0.228996288778752	0.572929467389362	0.566692451640358	0.968919437880527			ENSMUSG00000005533	7345.64919368702	-0.0285732297526722	0.162920312704953	-0.175381628467765	0.860779775213019	0.976684826148585
ENSMUSG00000004936	1712.90314848888	0.202369328965744	0.0789379675712813	2.56365010643331	0.0103577902156995	0.189421574826757			ENSMUSG00000005534	1107.48476395604	0.152269363506776	0.120457103946625	1.26409616799559	0.206195511866232	0.738784865136157
ENSMUSG00000004937	1229.57478247441	0.171925340252074	0.220438575530932	0.779924021183622	0.435435598392272	0.947457383161272			ENSMUSG00000005553	61.3501261854427	-0.248120087299024	0.265320756363444	-0.9351702848274	0.349700549675354	0.830009928111937
ENSMUSG00000004945	658.384929062856	0.166989864458889	0.141212130499033	1.18254617268899	0.236989056082698	0.84960619741624			ENSMUSG00000005566	10438.5150995257	-0.0499940966668937	0.132872761344286	-0.376255420306606	0.706727017770856	0.945426938078928
ENSMUSG00000004947	580.386595448208	-0.24232664644912	0.190961199566892	-1.26898368358979	0.204446883529921	0.826633683630235			ENSMUSG00000005575	2487.87066369511	0.170837606557331	0.12592500730219	1.35666147826667	0.174888797763083	0.710755467423032
ENSMUSG00000004948	132.795958412888	-0.479382201921722	0.283287171049406	-1.692212888236	0.090605390032522	0.621760987183365			ENSMUSG00000005580	119.371013655563	-0.0524144471492066	0.239910771676772	-0.218474755355394	0.827059225558172	0.971862898401186
ENSMUSG00000004951	3142.87785435698	0.542659659373557	0.165770113686219	3.27356751652315	0.00106199016274332	0.0384502908922655			ENSMUSG00000005583	123.643690872984	-0.00736160189182227	0.261412066157201	-0.0281609108563311	0.977533813467982	0.997079203746596
ENSMUSG00000004952	396.956241451498	0.216829813461652	0.11461145321233	1.89186863427996	0.0585084857973338	0.517350387567843			ENSMUSG00000005609	3374.14715953413	0.0261206555874693	0.157211860239234	0.166149395775362	0.86803938213118	0.978095837338545
ENSMUSG00000004961	13.8871409908797	0.147125153413111	0.469825825303222	0.313148289194528	0.754168003176482	0.990606778524257			ENSMUSG00000005610	33713.7875156259	0.0843783872619583	0.107608208651765	0.784125935364455	0.432966218638985	0.862218274834385
ENSMUSG00000004980	18838.7723806044	-0.0844684291425633	0.312720821854443	-0.270108106782475	0.787077085532576	0.991541110652003			ENSMUSG00000005611	65.1380712277984	0.134309099205726	0.266482489293465	0.504007222244977	0.614256301789589	0.917000365759448
ENSMUSG00000004988	13.7107396560388	-0.452529635181658	0.448075118705741	-1.0099414501943	0.312523342212378	0.899492839088619			ENSMUSG00000005615	2132.69220944949	0.0422028460057084	0.102959482237254	0.409897613009151	0.68188105646242	0.938091456683025
ENSMUSG00000004994	210.090202724799	0.116387861958989	0.329420015714369	0.353311445592019	0.723854965811914	0.986692532617186			ENSMUSG00000005621	1018.72761276209	-0.0547560873253311	0.112440574871804	-0.486978009386379	0.626273914954564	0.921519064486471
ENSMUSG00000004996	255.277207388767	0.412920887571408	0.148600012248709	2.77874060252639	0.0054570083182113	0.125709047760807			ENSMUSG00000005625	2250.56388948851	0.00447074751216015	0.145351150281591	0.0307582533987443	0.975462333615833	0.996905949306876
ENSMUSG00000005034	1140.93303152948	0.0497958008076627	0.1535577378988	0.324280635343039	0.745725579000303	0.989239085709832			ENSMUSG00000005628	11.6099754070209	0.298050253468025	0.581551537559451	0.512508753254834	0.60829499576429	0.914804659417685
ENSMUSG00000005043	119.738228492167	-0.132319592732434	0.279536316540487	-0.473353853874903	0.635960746527068	0.977677750355488			ENSMUSG00000005656	2410.71055948054	0.111157528382039	0.105172256682875	1.05690922575914	0.290553017533053	0.797608518926915
ENSMUSG00000005045	379.115475018072	0.0485266740039004	0.622885831694345	0.0779062093480284	0.937902660080423	0.998831296774634			ENSMUSG00000005667	1191.65993336093	-0.0414304577849708	0.11871641665032	-0.348986761510875	0.727099248293361	0.949737205030183
ENSMUSG00000005054	1471.03178626994	0.0338244748211577	0.136405210628775	0.247970547937575	0.804157194578124	0.991895091516828			ENSMUSG00000005672	1525.72180205778	-0.192118192849802	0.116966197850219	-1.64251036949853	0.100484278955611	0.607492789950511
ENSMUSG00000005057	59.4921100909056	0.00725564803131632	0.484543733585259	0.0149741860814709	0.98805277459693	0.999949480334635			ENSMUSG00000005674	978.554473024637	-0.305335491382504	0.180300649523179	-1.6934797084203	0.0903641940701256	0.589077788265175
ENSMUSG00000005069	758.861225315081	0.0593747413815165	0.138510414246506	0.428666260977659	0.668166117207955	0.978709021563032			ENSMUSG00000005677	768.459263476604	-0.258395009484905	0.143495156306779	-1.80072286853	0.0717465712919903	0.547477081832837
ENSMUSG00000005078	471.824212627182	-0.293046333011995	0.216085318916876	-1.35616030964475	0.175048167360166	0.789246680310022			ENSMUSG00000005682	1382.83542783146	-0.06602576590589	0.10567445708915	-0.624803455107309	0.532100062744608	0.892522854433468
ENSMUSG00000005087	9.14185539705114	-0.876074892579344	0.662888497795616	-1.3216021932688	0.186300652668978	0.804289451128194			ENSMUSG00000005683	10875.9191204588	0.12860281509765	0.104270918345315	1.23335266571409	0.217444216759226	0.74560943571012
ENSMUSG00000005102	698.397326563807	0.309397694564438	0.0997717914562196	3.10105381539834	0.00192833241348147	0.0601305701003289			ENSMUSG00000005686	753.37295463029	-0.721019507739134	0.116355041507422	-6.19671909698167	0.000000000576522578927283	0.000000209105966020711
ENSMUSG00000005103	2321.02038506092	-0.179978374416119	0.210014325267917	-0.856981418703313	0.391455153806868	0.931779222772233			ENSMUSG00000005687	1720.44772316113	0.254959987096636	0.114676798026238	2.22329182088169	0.0261961286872851	0.357824844336658
ENSMUSG00000005107	38.1027991917003	-0.352988682235932	0.334100201020762	-1.05653537818134	0.290723686498321	0.882267814850518			ENSMUSG00000005698	6840.32732898144	0.118477902194595	0.141327053205782	0.838324294656335	0.401848594884691	0.854590072379042
ENSMUSG00000005125	300.295612696661	0.802661562616983	0.376982433031703	2.12917497550737	0.033239786489616	0.38205587828041			ENSMUSG00000005699	195.070663238503	-0.192566489089408	0.255077317622539	-0.7549338015792	0.450288703129656	0.86853038269419
ENSMUSG00000005131	8.25099787854275	-0.161008450040824	0.577298431325906	-0.278899857169244	0.780321678155312	0.991541110652003			ENSMUSG00000005705	59.3699659155516	-0.843752511555361	0.340881644393382	-2.4752066455701	0.0133159104566105	0.243684764898374
ENSMUSG00000005142	852.50950173062	0.308448287101415	0.178039274485722	1.73247328710133	0.0831893292560385	0.599303960873055			ENSMUSG00000005718	211.03086416512	0.182268880691808	0.179903344892617	1.01314892616701	0.310989031627227	0.809848270610468
ENSMUSG00000005148	7263.60363972555	0.152142513199256	0.341238190060822	0.445854296590129	0.655702497797545	0.977697658725834			ENSMUSG00000005732	4268.25424584441	0.461416136302031	0.189044520295785	2.44078027535569	0.01465556866342	0.257560287634351
ENSMUSG00000005150	485.507353505724	0.0731619330104443	0.139526531008617	0.524358575258535	0.60002916300357	0.97109378634489			ENSMUSG00000005763	553.288193479149	0.0151055538974315	0.178226777225629	0.0847546823915713	0.932456422056918	0.990070671242871
ENSMUSG00000005161	2650.74375616703	0.16136312559134	0.125425380340038	1.28652689873351	0.198259237418114	0.816413492992749			ENSMUSG00000005774	1138.31080561084	-0.12736750377031	0.154325238930253	-0.825318688331166	0.409190684563904	0.85783641216444
ENSMUSG00000005198	11367.5496134147	0.0765233376135941	0.171557997057718	0.446049376455759	0.655561579373809	0.977697658725834			ENSMUSG00000005779	2889.95647005459	-0.0705016722890724	0.224633618703371	-0.313851829908728	0.753633577197854	0.955800667284908
ENSMUSG00000005204	3658.63827348179	0.460610371523318	0.126888066754938	3.63005271735212	0.000283363340272142	0.0142375621173472			ENSMUSG00000005802	1658.02540887603	-0.080424989729012	0.125844550634198	-0.639082020824164	0.522769575426983	0.88935332235161
ENSMUSG00000005225	1379.00127389557	-0.194099291689816	0.136128200220794	-1.42585659235189	0.153909741364216	0.756345128620523			ENSMUSG00000005804	924.040908611174	0.0417974689385272	0.121060897463782	0.345259863541256	0.729899017773906	0.950036665423518
ENSMUSG00000005233	1360.21064791603	-0.0384858940136747	0.370810470741648	-0.103788584871134	0.917337125496259	0.998487428803584			ENSMUSG00000005813	1469.93377570021	-0.0720508754671351	0.104822413420524	-0.68736134874212	0.491855047877032	0.882272047336013
ENSMUSG00000005237	154.230103331497	-0.427981366549596	0.231938300913034	-1.84523800021312	0.0650029249603626	0.540766625042256			ENSMUSG00000005823	617.696152982624	-0.187271939452773	0.133937546602849	-1.39820344782087	0.162051981718963	0.695493487503315
ENSMUSG00000005251	177.928331895161	0.196457587908343	0.438683292644695	0.447834670711885	0.654272519457226	0.977697658725834			ENSMUSG00000005846	4566.53797715284	0.230828471447372	0.129178517709731	1.78689518613344	0.0739544307077703	0.554392031651156
ENSMUSG00000005262	871.275158389913	-0.0632220834070319	0.20849165852845	-0.303235553178762	0.761710356222684	0.991195927687113			ENSMUSG00000005871	18660.4582058056	0.314303555404899	0.208309036899722	1.50883303039897	0.131341457468776	0.653382340980268
ENSMUSG00000005267	30.0559567170903	-1.13931926511595	0.435889420702372	-2.6137804934107	0.00895465468729084	0.173146087163324			ENSMUSG00000005873	2027.3885556998	0.133570942112417	0.103155182432586	1.29485440248927	0.195370460688129	0.728134193218853
ENSMUSG00000005268	10.8670732516962	-1.16944417816843	0.922854103216375	-1.26720374769167	0.205082446086228	0.826730804697161			ENSMUSG00000005881	2524.21150119312	-0.0955308792201334	0.145399898493313	-0.65702163626013	0.511167004520091	0.888256001654277
ENSMUSG00000005299	908.118807530464	0.143060698255256	0.146040675916726	0.979594879010493	0.327286133762219	0.906528151071751			ENSMUSG00000005882	835.798650278735	-0.00208826528236814	0.119000533208873	-0.0175483691211934	0.985999145797396	0.999424868498526
ENSMUSG00000005312	3969.11143250741	-0.037987765341021	0.142953909763764	-0.265734357344944	0.790443801067184	0.991709173822959			ENSMUSG00000005883	18.3094716870666	-0.269913261013924	0.629697629939773	-0.428639474218348	0.668185613898134	0.933499439446115
ENSMUSG00000005320	112.837054867191	-0.302917510012091	0.577258479049419	-0.524751945629123	0.59975564126026	0.97109378634489			ENSMUSG00000005886	2988.67423117162	0.141025415093644	0.148115249507097	0.952132988081603	0.341029540900213	0.824987533225659
ENSMUSG00000005354	2046.28807543761	-0.0190135497826908	0.188835368095655	-0.100688499058394	0.919797741395142	0.998487428803584			ENSMUSG00000005893	2915.1044953071	0.127093685741565	0.114457040390362	1.11040513810339	0.266824485117085	0.780466197287398
ENSMUSG00000005355	57.5160103190447	-0.141862728436136	0.336419764684032	-0.421683692007142	0.673255909380486	0.979843844409033			ENSMUSG00000005897	75.8343823044316	1.22797226745246	0.289987476403523	4.23456999827023	0.0000228989450809437	0.00221794498178891
ENSMUSG00000005357	4.97801932155758	-0.42506459138627	0.75759113103657	-0.561073874775537	0.57474717710119	0.970054063848461			ENSMUSG00000005899	1121.59958080836	0.0483078257681766	0.118869575391716	0.406393525079784	0.684453476449233	0.938574159232857
ENSMUSG00000005360	79.7993362367066	-0.0290317646220711	0.208639383240166	-0.139148056187707	0.889333154223083	0.996836176426198			ENSMUSG00000005907	573.900312095384	0.0360308467293081	0.140001909363697	0.257359680971973	0.796901124730063	0.964445280336692
ENSMUSG00000005362	1010.72251645646	0.0521770241640637	0.255545007947597	0.20417939126701	0.838213315503424	0.993618237569464			ENSMUSG00000005917	150.27455867923	0.0758809601668695	0.191135234681542	0.397001423067273	0.691366411206853	0.940407316857647
ENSMUSG00000005370	14252.9866146809	0.135487623477091	0.163308065121823	0.829644410862514	0.406739859497192	0.936112895108581			ENSMUSG00000005936	1857.58996960262	-0.0118619334429672	0.11418586179567	-0.103882680889107	0.917262451385462	0.987878888273509
ENSMUSG00000005371	1976.75301261161	-0.312176405232609	0.141354832017445	-2.20845938392883	0.0272122661270226	0.343792683539344			ENSMUSG00000005947	90.80710523456	-0.374071473651689	0.244961148199705	-1.52706450145607	0.126744973021929	0.646558645161038
ENSMUSG00000005373	262.257425490673	-0.509593942227995	0.262917106621494	-1.93823045132483	0.0525951131713918	0.489435519171945			ENSMUSG00000005949	464.801614592016	-0.234730189429242	0.135302724198862	-1.73485190944304	0.0827670390081228	0.575185370555022
ENSMUSG00000005374	987.710747811421	0.145437485644653	0.145496344372904	0.999595462494229	0.317506319928299	0.901813441947767			ENSMUSG00000005950	27.3143425999789	-0.658214753505569	0.44405122815271	-1.4822946357874	0.138261915003453	0.659647674991512
ENSMUSG00000005378	973.125269814719	0.0666281653714225	0.125939673457552	0.529048262094148	0.59677197076743	0.97109378634489			ENSMUSG00000005951	23.8250860236939	0.288210099748085	0.419059057017367	0.687755329283197	0.491606870944574	0.882272047336013
ENSMUSG00000005397	11519.0792738513	-0.000276714453167256	0.192734666181946	-0.00143572746226168	0.998854455617895	0.999949480334635			ENSMUSG00000005952	9.29107662153043	-1.33188966212436	0.702341643929129	-1.8963558171965	0.0579130100702152	0.507841091906872
ENSMUSG00000005410	6758.06142304293	0.284222339657906	0.128413651908642	2.2133342945508	0.0268746069179289	0.341561324551231			ENSMUSG00000005958	824.634193884173	0.0484770369485173	0.170712031840328	0.283969655951722	0.776433634833141	0.96222562896615
ENSMUSG00000005413	794.799693441308	0.0623613653645122	0.201299880291073	0.309793355437369	0.756718104805796	0.990606778524257			ENSMUSG00000005968	55.8275244327542	-0.520099874042986	0.278746251338615	-1.86585423676669	0.0620617617295185	0.519867467896395
ENSMUSG00000005417	2388.95877470194	0.0234484244546478	0.1358789546962	0.172568478371607	0.862990630733827	0.99539235193767			ENSMUSG00000005973	7631.35283354895	0.0922620419882939	0.109530627058748	0.84234012408975	0.399597597841027	0.85330580613754
ENSMUSG00000005442	3121.5976944091	-0.0280694139949315	0.199932575752953	-0.140394399908175	0.888348382258601	0.996836176426198			ENSMUSG00000005980	127.395303254256	-0.0171998210306663	0.261874268256459	-0.0656796910409776	0.947632841695647	0.993665425772573
ENSMUSG00000005447	445.079188420126	0.0350097725552656	0.14051438725791	0.249154362328793	0.803241379939606	0.991895091516828			ENSMUSG00000005981	2675.9824578943	0.0607607377990244	0.108727246325392	0.558836352915475	0.576273410059077	0.906579340117816
ENSMUSG00000005465	50.3812817004898	0.036154500779407	0.609326737684986	0.0593351621443182	0.952685155098437	0.999949480334635			ENSMUSG00000005982	1094.0330604771	0.212102275984331	0.107311289463786	1.97651409319714	0.0480965811639894	0.469858119829529
ENSMUSG00000005469	1355.09057643991	0.158186075853804	0.154876743869519	1.02136752040108	0.307080347505484	0.895922246205739			ENSMUSG00000005983	394.777497912118	0.27573590390414	0.175634054283116	1.56994556112486	0.116427776753489	0.636952602797408
ENSMUSG00000005470	618.760177073144	0.14291868745921	0.134542736865943	1.06225494432756	0.288119962534138	0.881255771410197			ENSMUSG00000005986	310.776619129828	-0.208989237928918	0.173404490887245	-1.20521237287224	0.228121327107244	0.753640361084727
ENSMUSG00000005481	3517.15459932488	0.316128179365669	0.160771753508817	1.96631667233966	0.0492620421201721	0.473300088584834			ENSMUSG00000006005	9778.44904624332	0.346646110976864	0.235641380682314	1.4710748594883	0.141270873125375	0.662569530333617
ENSMUSG00000005483	1146.22581457459	0.0733360829049799	0.143477392400281	0.511133368666073	0.609257671721241	0.973547822994875			ENSMUSG00000006010	1193.1303679902	0.129162530096935	0.163541091401078	0.789786401633883	0.429652521912074	0.860769366674711
ENSMUSG00000005493	7.73929029336799	-0.598659841637868	0.56977951656811	-1.05068684329635	0.293402440604821	0.88435444223657			ENSMUSG00000006014	222.571238387516	0.284970028386538	0.244866350342082	1.16377782405966	0.244514061274024	0.76509383306503
ENSMUSG00000005501	351.252768399934	0.103410134376802	0.174013148163496	0.594266211882115	0.552334073709886	0.968353900436328			ENSMUSG00000006019	347.244000405655	-0.256146274883715	0.183851758658799	-1.39322178233325	0.163552734814919	0.697026179768948
ENSMUSG00000005505	397.009162406334	0.0958928447672496	0.184340984067221	0.520192757201956	0.602929232944361	0.972418489893564			ENSMUSG00000006021	468.093900620465	-0.627826917366847	0.190342323132887	-3.29840945005453	0.000972342352376502	0.0420942746154109
ENSMUSG00000005506	5795.39471640555	0.0781815068108044	0.109885640665747	0.711480647854788	0.476786438777979	0.958566358473015			ENSMUSG00000006024	1870.94769906302	-0.0106996693640122	0.140907981897314	-0.0759337350513581	0.939471817638222	0.991897440559814
ENSMUSG00000005510	855.36798368404	0.128312972483491	0.152060200633733	0.843830088009408	0.398764359640558	0.933395706899066			ENSMUSG00000006050	599.459839993473	-0.0363052890679518	0.142356142589471	-0.255031419140441	0.798698832425032	0.964919936299406
ENSMUSG00000005514	909.022544668238	0.184551074912491	0.168824909843816	1.09315073873413	0.274327621630053	0.874580258275415			ENSMUSG00000006057	1465.37421085185	0.0542071471422714	0.182654308304057	0.296774533519543	0.766638649312437	0.959616236247545
ENSMUSG00000005533	468.802161365963	0.0035341167650883	0.391797641105832	0.00902026044647285	0.992802971053299	0.999949480334635			ENSMUSG00000006058	707.447776622771	-0.0319086429728695	0.172336225214018	-0.185153428614578	0.853108696019859	0.975665216156479
ENSMUSG00000005534	357.197470119624	-0.276664629001174	0.38902332099542	-0.711177490062174	0.476974255679646	0.958566358473015			ENSMUSG00000006095	973.80702920722	0.181808520870256	0.132163000296309	1.375638571027	0.16893355892107	0.702793906846398
ENSMUSG00000005553	7.12794699613454	-1.00612004300399	1.09813317844966	-0.916209493300643	0.359557027256401	0.918949527318134			ENSMUSG00000006127	441.60354833008	-0.0178810025138587	0.138364642391484	-0.129231010211892	0.897174859340406	0.984121293971086
ENSMUSG00000005566	21295.6003617581	0.240560748731032	0.186565202686296	1.28941916963758	0.197252400570724	0.816022533425958			ENSMUSG00000006134	2568.52687304013	0.100696926725986	0.105756074064323	0.95216211094164	0.341014773240971	0.824987533225659
ENSMUSG00000005575	1577.93545631328	0.229502381552078	0.200931388744163	1.14219278026438	0.253373896311359	0.866737332706366			ENSMUSG00000006154	11.8768969528401	-0.28585873716463	0.58470720451746	-0.488892106948707	0.624918084042964	0.921020360294031
ENSMUSG00000005580	162.838159995848	-0.106074357461073	0.260557724060897	-0.40710501998506	0.683930856564824	0.982187542901989			ENSMUSG00000006169	3118.69197160962	-0.0196977937194646	0.14946326956288	-0.1317901968629	0.895150240686325	0.983602744252975
ENSMUSG00000005609	2069.87478054171	0.0450680206795548	0.136005110902119	0.331370052056275	0.740364983238522	0.987985517643886			ENSMUSG00000006191	553.707318358082	-0.0148296485684086	0.164917489112888	-0.089921624735977	0.928349496710161	0.989374169894492
ENSMUSG00000005610	29430.0318979725	-0.0199254998593958	0.210640363803325	-0.0945948796309538	0.924636617061607	0.998707642915665			ENSMUSG00000006205	823.41067576058	-0.110462768375052	0.155795729814341	-0.709023081099132	0.478310153735276	0.879584022544934
ENSMUSG00000005611	5.33916807827629	-0.301710419070406	0.705727435726344	-0.427516919134484	0.669002864534387	0.979095485632143			ENSMUSG00000006215	962.106640569617	-0.140008164838609	0.153476816650305	-0.91224308592232	0.3616407674062	0.832493294300434
ENSMUSG00000005615	737.297855263141	-0.295723635525938	0.15357429299883	-1.92560636126901	0.0541535438255701	0.498182250905385			ENSMUSG00000006219	112.622285369204	0.0501954041350407	0.21709301948644	0.231216113045846	0.817146912733571	0.96882770323272
ENSMUSG00000005621	803.622584454066	-0.185162044422479	0.142324206089562	-1.30098772028955	0.193262658003937	0.813190500432685			ENSMUSG00000006235	10.8176513358393	-0.39102458811471	0.628122020098256	-0.622529660803076	0.533593646539848	0.892744223433584
ENSMUSG00000005625	2524.02121777351	0.14033413788993	0.107168528556814	1.30947153777085	0.190374672826868	0.810210453434364			ENSMUSG00000006241	129.36032786666	-0.229567940367003	0.198900232174659	-1.15418638709991	0.248423762348613	0.767830886438407
ENSMUSG00000005656	1310.22532313144	-0.068203028376002	0.0986608182210955	-0.691287885157829	0.489384643594047	0.961760850300552			ENSMUSG00000006262	1674.83235617152	0.274104569814779	0.174130586854304	1.5741322347011	0.115456881706048	0.635954948621744
ENSMUSG00000005667	2024.42894447129	0.274213615390079	0.402305601625306	0.681605262969897	0.495488586155548	0.962076291555702			ENSMUSG00000006269	23.5426116592319	-0.108495997564579	0.402527908756223	-0.26953658418325	0.787516793418948	0.963368653963722
ENSMUSG00000005672	9936.72997515955	-0.139334172328635	0.150690963857747	-0.924635218739243	0.355155686919456	0.917462569346458			ENSMUSG00000006273	3445.4385894876	-0.240146612056732	0.131744724955886	-1.82281766603667	0.0683310111728092	0.53852924062084
ENSMUSG00000005674	355.732789854488	-0.503543337843055	0.396762148331366	-1.26913149341683	0.204394169504273	0.826633683630235			ENSMUSG00000006276	1366.11616100147	0.0556382722285617	0.113417909002085	0.49055984824706	0.623737790718442	0.920668239849109
ENSMUSG00000005677	287.223876303043	-0.51870043936675	0.418143064727483	-1.24048557329249	0.214795847006457	0.831900176704961			ENSMUSG00000006288	484.163678505693	1.18012834734226	0.176143329427278	6.6998185578721	0.0000000000208678481788929	0.0000000107798244819875
ENSMUSG00000005682	1534.13839879084	0.047554670070108	0.152578881443723	0.311672687728072	0.755289286764014	0.990606778524257			ENSMUSG00000006289	678.246353364474	0.177321851615858	0.116902079442877	1.5168408676811	0.129306866102855	0.650810199721104
ENSMUSG00000005683	5663.74215177913	0.0693020009081487	0.0998416171044759	0.694119375446714	0.487607348691361	0.961760850300552			ENSMUSG00000006299	3327.24903920998	-0.0707183415910659	0.167122347134351	-0.42315311389335	0.672183552445879	0.934716912216965
ENSMUSG00000005686	428.09404246601	0.127221723868671	0.332657470953775	0.382440603254479	0.702134578059485	0.984345136429047			ENSMUSG00000006301	519.481064573576	-0.128780072335785	0.135756064332	-0.948613772574055	0.342817083654867	0.825945178369676
ENSMUSG00000005687	2762.2122975135	-0.234286640428655	0.137937129177778	-1.69850309213481	0.0894128495792009	0.619442661031284			ENSMUSG00000006304	5406.82617718707	0.101177541092494	0.138003038955687	0.733154442526314	0.463464237930044	0.873640909906135
ENSMUSG00000005696	7.43417382620328	0.121852725442406	0.671851350505361	0.181368580044901	0.856078279351948	0.995152861810533			ENSMUSG00000006307	1719.4711234584	-0.175590682159806	0.1146080273016	-1.53209758769973	0.125498354954522	0.646335485471218
ENSMUSG00000005698	3807.25692605332	-0.0586347738569482	0.220529161845525	-0.265882177968011	0.790329951139045	0.991709173822959			ENSMUSG00000006313	12.1629915200926	0.0107645812121667	0.759443059984565	0.0141743098059064	0.98869091573378	0.999937491862138
ENSMUSG00000005699	68.9934731552929	0.677120377899409	0.367831002494014	1.8408464031262	0.0656440705344909	0.542597452701801			ENSMUSG00000006315	818.463572695815	-0.0460929617895546	0.231267390242502	-0.199305927831946	0.84202344245665	0.97493217142294
ENSMUSG00000005705	15.8914856964256	-0.646135762003298	0.441783287682523	-1.46256270895342	0.143587073488423	0.738019571875779			ENSMUSG00000006333	23070.6880912633	0.108895143900711	0.129843005783197	0.838667768385895	0.401655770186143	0.854590072379042
ENSMUSG00000005718	438.587569337232	-0.204075010536361	0.190484941789888	-1.07134458303514	0.284014520512301	0.8806596341326			ENSMUSG00000006335	295.082544878829	0.10460682759485	0.159512069600891	0.655792554485581	0.511957607657248	0.888256001654277
ENSMUSG00000005732	5069.32599225498	0.248130310204015	0.166107821347776	1.49379064869264	0.135230346472429	0.719114261742298			ENSMUSG00000006344	28.6930227012319	-1.0779920953578	0.476183950625688	-2.26381442285353	0.0235855310692653	0.338689404348393
ENSMUSG00000005763	632.122120448495	-0.0434603474329976	0.15003813820005	-0.289662001637548	0.772074828867608	0.991541110652003			ENSMUSG00000006356	4567.46995680597	0.08745897672101	0.110291990511394	0.79297668230926	0.427791408317518	0.860769366674711
ENSMUSG00000005774	362.631942228222	-0.105863717101543	0.178309807891447	-0.593706641005368	0.552708340505355	0.968353900436328			ENSMUSG00000006369	1946.0325831713	-0.154524383543203	0.127839281654087	-1.20873945428856	0.22676295881968	0.752603970824236
ENSMUSG00000005779	2561.70672925998	0.226007776669593	0.106719792574242	2.11776814045403	0.0341947087781442	0.38652066856934			ENSMUSG00000006373	4696.26866826011	-0.105480821431475	0.116626213936732	-0.904434928228887	0.365764824343606	0.835687032062157
ENSMUSG00000005802	278.180483817955	-0.681689527493611	0.237577720135537	-2.86933272659031	0.00411338840036154	0.1029444700553			ENSMUSG00000006378	893.112245178069	-0.339869395297897	0.256985568001409	-1.32252327607764	0.185993963829723	0.719346025499999
ENSMUSG00000005804	306.207895188334	0.200326457830651	0.137529622849993	1.45660588373133	0.145225202621008	0.740257658080584			ENSMUSG00000006386	28.6841592938117	-0.0335569605161428	0.454486236363693	-0.0738349323504916	0.941141730877947	0.992007496675489
ENSMUSG00000005813	1242.54703051308	0.048878304983621	0.152899542027848	0.319675941048395	0.749213999756511	0.990138005677786			ENSMUSG00000006390	869.843060980949	0.164860484636836	0.122390203653682	1.34700719269435	0.177977916163926	0.712095431162841
ENSMUSG00000005823	490.957991842472	-0.0759783399631779	0.233380708559921	-0.325555357304394	0.744760793208862	0.988849808073538			ENSMUSG00000006392	506.037049902995	0.0431552302367491	0.14124973298815	0.30552433143622	0.759966841488819	0.957940618397249
ENSMUSG00000005836	18.4611822986614	-1.32592749185538	0.614517400885967	-2.15767281763503	0.0309532787862269	0.36770553617221			ENSMUSG00000006395	313.487094604397	-0.121053081254019	0.208682444012064	-0.580082727261045	0.561858831189111	0.90204292709309
ENSMUSG00000005846	4402.30054183558	0.0390085606885251	0.228893716024486	0.170422156475244	0.864678148666321	0.99539235193767			ENSMUSG00000006398	2446.53607425565	0.0197350912429409	0.143768837009793	0.137269603437055	0.890817695909339	0.983024939290944
ENSMUSG00000005871	4489.55388742998	-0.445513337983989	0.295858454602898	-1.50583270835359	0.132110124468363	0.713752358306908			ENSMUSG00000006403	692.351390536133	-0.254158143994973	0.182114465278209	-1.3955955865818	0.162836312230311	0.696579828002538
ENSMUSG00000005873	692.456485630417	-0.0932209567979545	0.251030119787967	-0.371353672127845	0.71037412669949	0.986632955775509			ENSMUSG00000006412	1106.87594853003	0.211579206904009	0.1157777236316	1.82746041524572	0.0676305727523822	0.535866546218749
ENSMUSG00000005881	1115.08752804202	0.158632465426859	0.166995918608593	0.949918218053358	0.342153809119618	0.913327498035923			ENSMUSG00000006418	1465.94110244182	-0.144368208693705	0.127910405479453	-1.12866664875748	0.259038483465637	0.773888013516466
ENSMUSG00000005882	552.764281324302	0.15828947610672	0.134133894013973	1.18008559484771	0.237966173312766	0.850966561871861			ENSMUSG00000006423	2113.32662198135	0.256008550996493	0.197351545533589	1.29722090751461	0.194555188951171	0.728122833974466
ENSMUSG00000005886	1970.62789745659	-0.408057305761685	0.164208306135334	-2.48499796000197	0.0129552177037145	0.219403239804265			ENSMUSG00000006435	760.053105861849	-0.730090975603947	0.189733258381671	-3.8479862825909	0.00011909271997131	0.00863903658447201
ENSMUSG00000005892	729.898643563217	0.539458779686612	0.384094751245202	1.40449401596281	0.160171792362094	0.76448961953493			ENSMUSG00000006442	1982.74606188684	0.0052795173128133	0.134058299805269	0.0393822487714842	0.968585632357913	0.99654904635344
ENSMUSG00000005893	1451.84530409383	0.014985556792543	0.131663249145952	0.11381730961182	0.909382616676321	0.998487428803584			ENSMUSG00000006445	42.3862829589549	-0.518828618980589	0.329635883830196	-1.57394459896803	0.115500257982838	0.635954948621744
ENSMUSG00000005897	46.1362242785573	1.93789697657996	0.51278432811806	3.77916576290879	0.000157354652022318	0.00885502064637594			ENSMUSG00000006456	1773.65151743324	-0.0147399912865253	0.145959541189441	-0.100986829407707	0.91956091533371	0.988244829136446
ENSMUSG00000005899	1529.72919479012	0.324972384701723	0.180969238957527	1.79573272548266	0.0725370345807587	0.563679993114784			ENSMUSG00000006457	11.3796495265696	0.42881313971115	0.61017824298297	0.702767010529278	0.482200959232359	0.880517304480876
ENSMUSG00000005907	717.433105568017	0.138333764703175	0.106297849272616	1.30137877341618	0.193128835656453	0.813190500432685			ENSMUSG00000006463	192.047371893054	-0.167600193518282	0.174975053792363	-0.957851933094232	0.338137427319632	0.824293091919743
ENSMUSG00000005917	38.4231299457778	-0.576908520388888	0.6102943642382	-0.945295506880543	0.344508031657709	0.913862652057946			ENSMUSG00000006464	698.466912503089	-0.149141734405386	0.125009466309974	-1.1930435254845	0.232852327232739	0.756659096899829
ENSMUSG00000005936	1831.81939445191	-0.125572925691384	0.128542821315768	-0.976895671076885	0.328620805132904	0.906690044577042			ENSMUSG00000006471	690.052024055443	-0.239738998019976	0.187110655373801	-1.2812685495705	0.200099355678445	0.731945074823279
ENSMUSG00000005947	103.660074414773	-0.553823490691241	0.212624553248476	-2.60470149016156	0.00919543356921743	0.175667565062373			ENSMUSG00000006476	1563.91702648281	-0.185478676659998	0.137210337438185	-1.35178354723862	0.176444568894875	0.712095431162841
ENSMUSG00000005949	565.84558869821	-0.206141771137074	0.203866406662052	-1.01116105645985	0.311939351497597	0.899435666508669			ENSMUSG00000006494	788.481691983792	-0.436283399748682	0.189258748806362	-2.30522183254556	0.0211541527291988	0.317722327378548
ENSMUSG00000005950	49.013540489298	-0.359496470068975	0.256702082098988	-1.40044236154792	0.161380892135387	0.766760961836768			ENSMUSG00000006498	9845.97984653894	0.0290940729900071	0.0936149487689729	0.310784478041073	0.755964470497364	0.956463155859836
ENSMUSG00000005951	81.0863200017879	0.0665414958186661	0.283783368228716	0.234479900051919	0.814612435718729	0.993086317913184			ENSMUSG00000006517	913.132715120896	0.0930494434268648	0.162073501497073	0.574118795283418	0.565887415416628	0.903920860197858
ENSMUSG00000005952	12.3782016437451	-0.876861968914845	0.485014105218581	-1.80791024318699	0.0706204712732748	0.557945748826952			ENSMUSG00000006526	301.015345778931	-0.146515097381194	0.16622236969074	-0.881440311877323	0.378079546900683	0.842499612551104
ENSMUSG00000005958	942.996620069517	-0.412490361834578	0.284288651291895	-1.45095613194581	0.146792075962293	0.743278992213748			ENSMUSG00000006527	1028.08115183928	0.00239106408431218	0.138634332093215	0.0172472723618308	0.986239349896353	0.999462789092067
ENSMUSG00000005968	212.82115560551	-0.394027794911214	0.351500781557624	-1.12098696670072	0.262293410219935	0.86905998411383			ENSMUSG00000006567	603.079725139577	-0.342872194139426	0.136489036057446	-2.51208598172762	0.0120019842512789	0.227837222195492
ENSMUSG00000005973	4005.72613353999	0.292130315894225	0.158218718472988	1.84637013062458	0.0648384811541059	0.539754321560131			ENSMUSG00000006575	1267.19712729207	-0.258711057369479	0.141176037841229	-1.83254227364302	0.0668706695845031	0.532933288642836
ENSMUSG00000005980	98.9878459000172	-0.0124726700034387	0.198616256405365	-0.0627978304957206	0.949927493474764	0.999908787961885			ENSMUSG00000006576	424.431070719284	-0.422176057340383	0.22280112402412	-1.89485604791957	0.0581114754199794	0.507932799129101
ENSMUSG00000005981	3123.05007563724	0.264110859957558	0.115103682267458	2.29454744413704	0.0217590731306536	0.303132972651365			ENSMUSG00000006585	1344.98169431564	-0.146383730710998	0.164878637036922	-0.887827151786908	0.374633735291175	0.840429843016454
ENSMUSG00000005982	556.26338452769	0.19070228134853	0.131732654909472	1.44764623076626	0.147716014734276	0.744289080960651			ENSMUSG00000006589	891.199466625506	0.0568610777449953	0.196885254614905	0.288803129803762	0.772732036886396	0.961266649262751
ENSMUSG00000005983	183.849431406035	0.240371571919701	0.150487810542758	1.59728267062138	0.11020271188323	0.670875206509728			ENSMUSG00000006599	1833.41701225961	-0.00527143647019021	0.155421759444902	-0.0339169784785441	0.972943354109287	0.99654904635344
ENSMUSG00000005986	47.1109890032015	-0.0213151288420541	0.450114187356605	-0.0473549366822492	0.962230344016874	0.999949480334635			ENSMUSG00000006611	58.5890499099045	-0.295299541615272	0.283713035215973	-1.04083882289892	0.29795035855206	0.801264295486866
ENSMUSG00000006005	8585.86273316714	-0.165539243146486	0.365337045002615	-0.453113762786637	0.650466825560222	0.977697658725834			ENSMUSG00000006638	442.659655277703	-0.045494115426941	0.149914189095935	-0.30346770843571	0.761533452809008	0.957940618397249
ENSMUSG00000006010	407.884184073571	-0.0072853148426815	0.262617547488775	-0.0277411578637673	0.977868597095514	0.999949480334635			ENSMUSG00000006641	364.639743074865	-0.142644471931209	0.168899275223109	-0.844553487531434	0.398360187687978	0.85290707353893
ENSMUSG00000006014	221.007894928684	-0.182901422063598	0.393002425552949	-0.465395148150187	0.641648508064009	0.977697658725834			ENSMUSG00000006649	14.391325615768	-0.674233551952094	0.551651382183929	-1.22220948542334	0.221628417758698	0.747990425169775
ENSMUSG00000006019	199.556816952817	0.270150842733055	0.412365815529961	0.655124242987661	0.51238776461478	0.963578577284581			ENSMUSG00000006651	707.458244582416	-0.489741858790962	0.16235822123943	-3.01642784117928	0.00255772086698408	0.0849931142679876
ENSMUSG00000006021	292.261950216467	-0.490364764960745	0.188048424781966	-2.60765154257103	0.00911657066576694	0.17500972303406			ENSMUSG00000006673	3660.43056589958	0.169567509789777	0.112462947739088	1.50776334071529	0.131615107729405	0.653516447179032
ENSMUSG00000006024	1491.47845594636	0.217867622966796	0.216999380605075	1.00400112829493	0.315378069743766	0.90020248437563			ENSMUSG00000006676	3893.84665620955	-0.12968305303467	0.150859698044868	-0.859626889854309	0.389994747428536	0.849621562310775
ENSMUSG00000006050	506.052355891441	0.0911621951625286	0.132104573096729	0.690075998321257	0.490146396045568	0.961760850300552			ENSMUSG00000006678	2301.08674506547	0.308482414090906	0.184031875604578	1.67624447165735	0.0936903165715654	0.593651177921969
ENSMUSG00000006056	2422.90952484981	-0.044930538960532	0.624301713107968	-0.0719692706541742	0.942626362880801	0.999414051746468			ENSMUSG00000006699	7840.16244605847	0.195056118516658	0.093246610184739	2.09183066419482	0.0364536662587777	0.416512820623065
ENSMUSG00000006057	2213.16359271331	0.149927039326486	0.149208206075651	1.00481765225748	0.314984662312419	0.900130656760075			ENSMUSG00000006705	1124.45471892754	0.0455965654012792	0.143655282564313	0.317402636278734	0.750938107097584	0.955800667284908
ENSMUSG00000006058	685.343234545111	0.0530227764175372	0.117313540819412	0.451974904577798	0.651287061381383	0.977697658725834			ENSMUSG00000006715	612.947428529636	0.287666105167071	0.137489083318466	2.09228324332304	0.0364131857681911	0.416512820623065
ENSMUSG00000006095	914.391908632163	0.0607361773559387	0.176609406976034	0.343901145447936	0.730920630409738	0.987538974016737			ENSMUSG00000006717	498.612328386993	0.196202168733061	0.146057218433565	1.34332401258418	0.179167079992436	0.713547032830749
ENSMUSG00000006127	354.057608255387	0.267846258406293	0.131998450065001	2.02916214754337	0.0424417776046638	0.4380289805081			ENSMUSG00000006720	232.446313099193	0.09818205561864	0.213064688875781	0.460808668656876	0.644935881850799	0.928065583692279
ENSMUSG00000006134	2202.88684518368	0.0622461201353805	0.116454101485746	0.534512046731127	0.592987317046443	0.970870905823954			ENSMUSG00000006724	12.0425185701945	0.20887137556124	0.579593340809758	0.360375733905816	0.718566170788795	0.946879474491108
ENSMUSG00000006143	9.22434626649212	0.858123563457843	0.677537990797279	1.26653202493939	0.205322671383689	0.82747210288142			ENSMUSG00000006728	12409.4040572801	0.122495379976711	0.108967124321286	1.12414988226666	0.260949446736531	0.774713552510909
ENSMUSG00000006154	6.51464352790111	-0.0193945575056496	0.609111006415216	-0.0318407602249577	0.974599041144121	0.999949480334635			ENSMUSG00000006731	9.46790763745017	1.02245610596409	0.68328130834724	1.49639115467283	0.134551753221901	0.655464706366744
ENSMUSG00000006169	1554.24797528291	-0.27842139037701	0.122297169329566	-2.27659717639679	0.0228102916551911	0.31156137617243			ENSMUSG00000006732	537.525833151346	-0.046255114189687	0.193116526340791	-0.239519191164723	0.810703017083321	0.966948684486209
ENSMUSG00000006179	140.319159344066	-0.285961729904342	0.243980698420238	-1.1720670190549	0.241170150016306	0.854364626753799			ENSMUSG00000006736	2703.55118982264	0.074944146357904	0.103852307261884	0.721641611379104	0.470514848842028	0.875914560421923
ENSMUSG00000006191	496.156908581758	0.090392250854511	0.125246713991321	0.721713552187685	0.470470608235854	0.957040989750947			ENSMUSG00000006740	11155.7129780391	0.226516501324526	0.191478495002871	1.18298663941937	0.236814442509271	0.757657372645593
ENSMUSG00000006200	18.0788052302661	-0.664692814907448	0.537068838633946	-1.23763057376056	0.215853072537903	0.833347195604926			ENSMUSG00000006763	662.235054340516	0.507492597429976	0.184113677686948	2.75640899582092	0.00584398722176098	0.148690224133372
ENSMUSG00000006205	393.060306783939	0.813218123334878	0.286127677399061	2.84215120580833	0.00448102334658224	0.108558715663326			ENSMUSG00000006764	92.4717044018484	-0.313671736939854	0.250811461895682	-1.25062760118322	0.211070375689049	0.742398507815263
ENSMUSG00000006215	685.597891325455	0.141004161108244	0.149478143195251	0.943309557465282	0.3455225886821	0.914204491120604			ENSMUSG00000006782	1069.62352638023	0.154324868615837	0.135678732475108	1.13742858442571	0.255359163468724	0.772756297116513
ENSMUSG00000006216	167.878630936019	0.882415851634615	0.723625158281624	1.21943777318366	0.222678080489387	0.837111792567781			ENSMUSG00000006784	50.9570012697737	0.00272137192987256	0.294177642987119	0.00925077753101623	0.99261905270581	0.999937491862138
ENSMUSG00000006218	139.747721696316	-0.0121741357648981	0.51736490131295	-0.0235310430491188	0.981226676563619	0.999949480334635			ENSMUSG00000006800	21032.3263299065	-0.115704610995224	0.145432970795676	-0.795587206684938	0.426272004929015	0.860769366674711
ENSMUSG00000006219	5890.13422907138	0.0391356985130275	0.314917961926908	0.124272678108183	0.901099379295065	0.998154428126685			ENSMUSG00000006818	1568.00710555086	0.188363252306019	0.111525160714968	1.68897539441732	0.0912241453948339	0.590152247765117
ENSMUSG00000006221	84.5363821732183	0.533918064995398	0.195424303141637	2.73209655304966	0.0062932695072309	0.137419330614656			ENSMUSG00000006850	241.982120896237	-0.117033697027166	0.187232509792581	-0.625071453439457	0.531924162684789	0.892315607290651
ENSMUSG00000006235	4.82516386734655	0.185924004071884	0.664649642427759	0.27973234649275	0.779682859719805	0.991541110652003			ENSMUSG00000006906	354.126209622831	-0.0519009887370423	0.178763723863424	-0.290332890898462	0.771561578661119	0.960620087016951
ENSMUSG00000006241	16.5933623931479	0.306266295178438	0.450769116993752	0.679430519155737	0.49686511790755	0.96213966982432			ENSMUSG00000006920	266.142550608011	-0.083549689906591	0.150123068145083	-0.556541315994463	0.577840858356811	0.906789387131414
ENSMUSG00000006262	862.387222764201	-0.621053000873319	0.328481802479452	-1.89067703655264	0.058667469650462	0.517350387567843			ENSMUSG00000006930	2408.9615319948	-0.22047001279877	0.132732068041655	-1.66101542793397	0.0967103482204797	0.598832967303234
ENSMUSG00000006273	3936.80648553586	-0.157667189067429	0.167129189520378	-0.943385111361439	0.345483955837594	0.914204491120604			ENSMUSG00000006931	754.475911399695	-0.0966977746651985	0.222488722998266	-0.434618767918192	0.663839169910249	0.932555778631676
ENSMUSG00000006276	1360.17943764441	-0.130681564523688	0.183923812722676	-0.710520093016623	0.477381675357344	0.958566358473015			ENSMUSG00000006932	19555.1770077848	0.134644420471444	0.0946500802177015	1.42254945967032	0.154866803981332	0.686197074252341
ENSMUSG00000006281	267.162107931034	0.0593368445900344	0.169617314879584	0.34982775568732	0.726467967575924	0.986692532617186			ENSMUSG00000006941	762.065228646875	0.260299116197195	0.148664218248067	1.75091975234315	0.079959733874352	0.568335347305675
ENSMUSG00000006288	385.143019612741	2.55100864843345	0.152500757964089	16.7278424218335	8.21610770616772e-63	1.61824457380679e-58			ENSMUSG00000006958	168.915669379884	-0.254533504927773	0.274313818960298	-0.927891660334516	0.353463770827498	0.831325858793739
ENSMUSG00000006289	509.488542073291	0.0794369939823344	0.214378076780843	0.370546257225463	0.710975517125714	0.986632955775509			ENSMUSG00000006998	7317.97114773109	0.0402340095970998	0.12853118748203	0.313029159578291	0.754258508483002	0.955847084766737
ENSMUSG00000006299	2105.39281502523	0.263444230019405	0.134112323837558	1.96435512025352	0.0494889236152788	0.474233473674776			ENSMUSG00000007021	53.7813143857759	0.0306476634489219	0.350783517849745	0.0873691661363907	0.930378077492052	0.989651509235431
ENSMUSG00000006301	1082.17296496147	-0.0956295219936332	0.148252169572822	-0.645046357629591	0.518897144590354	0.964011411529924			ENSMUSG00000007029	3538.72550927811	-0.124417259903101	0.159014894701225	-0.782425194425151	0.433964732043318	0.862415106917982
ENSMUSG00000006304	2748.60967180726	0.0607034827612705	0.208089546500116	0.291718078982102	0.770502185146228	0.99138016594795			ENSMUSG00000007030	47.9880235237514	-0.166263919382393	0.337405561515388	-0.492771721472677	0.622173893941274	0.920591395531795
ENSMUSG00000006307	2722.65406183741	0.088710071795779	0.283504840952133	0.312904963096403	0.754352866788728	0.990606778524257			ENSMUSG00000007033	126.787021842957	0.126053179793573	0.25039197247259	0.503423406704349	0.61466661843011	0.91726155386581
ENSMUSG00000006310	93.5733639665282	-0.124487566834175	0.255223380782162	-0.487759257998494	0.62572037277193	0.975328077955332			ENSMUSG00000007035	35.3697944265211	-0.396188760402789	0.344378175936155	-1.15044677069269	0.249959905965043	0.768729301278384
ENSMUSG00000006311	24.1678181386347	-1.43312734324438	0.33507887623421	-4.2769850470749	0.0000189441522133253	0.00162227835649415			ENSMUSG00000007036	527.263994808441	-0.280461108432541	0.246705371945314	-1.13682611051822	0.255610985775503	0.772756297116513
ENSMUSG00000006313	39.7783573065858	-0.203065825343463	0.336203543796244	-0.603996683231069	0.545845847315411	0.968048761004207			ENSMUSG00000007038	663.672352814913	-0.105538528958994	0.174372925407522	-0.605246076547396	0.545015504650301	0.896928019020013
ENSMUSG00000006315	769.834398634478	-0.0147223245183309	0.321255766893735	-0.0458274248605186	0.963447799891345	0.999949480334635			ENSMUSG00000007039	1694.03320302084	-0.00620003922993215	0.235584203502524	-0.0263177205336933	0.979003920864452	0.997375236895733
ENSMUSG00000006333	15588.6527684859	0.175867359587631	0.0926456285260468	1.89828017128933	0.0576591845971115	0.514731128051403			ENSMUSG00000007041	1970.19371930304	0.267594661747615	0.145457192283402	1.83967982295606	0.0658152575190847	0.529722707709082
ENSMUSG00000006335	347.211724833076	-0.032119642753957	0.204903790726264	-0.156754751291383	0.875438135119303	0.996184560672833			ENSMUSG00000007050	883.812975467651	0.194485466334568	0.128133093633084	1.51783946535692	0.129054873412232	0.650810199721104
ENSMUSG00000006342	598.23409299514	-0.138223658737968	0.334286679826599	-0.41348838311376	0.679248831894017	0.981297500304902			ENSMUSG00000007080	2351.42985450608	0.0586646290649242	0.134544350826732	0.436024468544749	0.662818976762348	0.932391703679837
ENSMUSG00000006344	6.20134110764077	-0.536275029181615	0.692969421157142	-0.773879788643669	0.439001882819689	0.94788216224694			ENSMUSG00000007097	434.900370251454	0.256440668193222	0.310514489181263	0.825857333966546	0.408885025971541	0.85783641216444
ENSMUSG00000006345	434.862004805036	-0.677878683715096	0.193303197220337	-3.50681568366618	0.000453503155833431	0.0197615003479984			ENSMUSG00000007122	93.839681904377	-0.238487692552639	0.275101875023314	-0.866906823272024	0.38599306464638	0.846631983148074
ENSMUSG00000006356	290.314950434412	0.327172728842438	0.203235146027744	1.60982357253196	0.107436377564672	0.665848613125799			ENSMUSG00000007207	146.974857914973	-0.272193753878826	0.216243558386858	-1.25873693491425	0.208125365918915	0.740120537821067
ENSMUSG00000006360	165.322018437557	-0.450606563251135	0.280695070423751	-1.60532410694237	0.108422496596762	0.666923639278521			ENSMUSG00000007216	236.393581437826	-0.268299577982378	0.20228901193597	-1.32631810010176	0.184734353942602	0.718465637475822
ENSMUSG00000006362	21.6582286713429	0.50532989532736	0.782419742525604	0.645855246055251	0.518373105514473	0.963783570309917			ENSMUSG00000007338	1092.63986873554	0.040176852591324	0.127634147253552	0.31478137673855	0.752927652664174	0.955800667284908
ENSMUSG00000006369	1506.55104475689	-0.312149423418169	0.203885644363154	-1.53100246166513	0.125768784258573	0.703733515555925			ENSMUSG00000007379	149.778943535979	-0.22329066479251	0.189637976039721	-1.17745754018035	0.239012935174221	0.759026361012471
ENSMUSG00000006373	1274.85806627914	-0.0276825415833455	0.144147428331634	-0.19204325671116	0.847708322036267	0.994922571068551			ENSMUSG00000007411	4930.28601599776	0.165776483710074	0.129420192178626	1.28091668633338	0.200222931149609	0.731945074823279
ENSMUSG00000006378	1203.67752149517	0.0848439937642451	0.20284936614005	0.418261074109877	0.675756246496959	0.981040703485458			ENSMUSG00000007415	2336.00390151117	0.219867077724401	0.133872327147092	1.64236390305535	0.100514611012033	0.607492789950511
ENSMUSG00000006386	185.27848005087	-0.0788092389624362	0.585112174833586	-0.134690820584703	0.892856331164322	0.997892627611024			ENSMUSG00000007440	18.0249811992559	-0.359950298396979	0.543110431567139	-0.662757106981625	0.507486128738077	0.888021535865234
ENSMUSG00000006390	275.566181434438	0.118617667159588	0.138236978260189	0.858074797731227	0.390851162616925	0.931779222772233			ENSMUSG00000007458	2213.68392067776	-0.039368580274847	0.100775180318731	-0.390657502674094	0.696050415412138	0.941786763356673
ENSMUSG00000006392	645.041673788633	0.111901008710281	0.118332276760926	0.945650770637676	0.34432673958172	0.913862652057946			ENSMUSG00000007476	1207.96781746397	0.129084769956822	0.128439001534259	1.00502782188314	0.314883453205759	0.812567094580467
ENSMUSG00000006395	28.7925676606568	-0.369445583063438	0.578158599070209	-0.639003871355676	0.522820413419507	0.965064993274997			ENSMUSG00000007480	38.9057525915763	0.873524147618255	0.431589781702641	2.02396855683692	0.0429733870868697	0.448877040238889
ENSMUSG00000006398	2739.04180776042	0.311065152909081	0.244932103953602	1.27000563783997	0.204082621914941	0.826633683630235			ENSMUSG00000007564	6060.43259649121	0.00261759582896224	0.126717924395736	0.0206568710894251	0.983519373556173	0.999009389285806
ENSMUSG00000006403	41.0852345550392	-0.099904177172618	0.370764185163253	-0.269454767128138	0.787579745914751	0.991559256777879			ENSMUSG00000007570	366.409014201472	0.0391713141628246	0.242097184861013	0.161799957258127	0.871463386702354	0.97876961703327
ENSMUSG00000006411	26.9811719035018	0.179496663845985	0.373745646827582	0.480264226137704	0.631039522974856	0.977100004597409			ENSMUSG00000007589	1378.34756983749	-0.0478048074716195	0.108134493903641	-0.442086569658508	0.658426562616259	0.932248505028519
ENSMUSG00000006412	863.537636814424	0.160548463234652	0.181345861312559	0.885316389757237	0.375986012703669	0.927219920323481			ENSMUSG00000007594	47.393290995741	-0.694368230686132	0.353150998448371	-1.9662077517463	0.0492746174157508	0.473866766925849
ENSMUSG00000006418	1676.97377439205	0.00869807359275241	0.161505852896835	0.0538560890316989	0.957049821736173	0.999949480334635			ENSMUSG00000007603	960.487482142778	-0.19284620569587	0.153173067946984	-1.25900857298633	0.208027235352069	0.740120537821067
ENSMUSG00000006423	660.38988700653	-0.0266059978936127	0.274388834266145	-0.0969645793524019	0.92275452344224	0.998487428803584			ENSMUSG00000007610	1091.28340789147	-0.40472028731219	0.24649726617212	-1.64188550078924	0.100613735234373	0.607492789950511
ENSMUSG00000006435	423.085050896145	0.0334715754187185	0.382837760796559	0.0874301828249	0.930329578806065	0.998831296774634			ENSMUSG00000007613	1984.44949227828	0.1235017146382	0.168969619414657	0.730910770030927	0.464833657134894	0.874133409065476
ENSMUSG00000006442	1636.73444293302	0.262346258551302	0.166843700510257	1.57240733542214	0.115856114168816	0.682608360971779			ENSMUSG00000007617	1481.96134486785	0.192226386738612	0.159859582605192	1.20247021546	0.229181399122402	0.754366642550973
ENSMUSG00000006445	1102.74034811373	0.458030265240079	0.286844193659872	1.59679113387665	0.110312272933059	0.670875206509728			ENSMUSG00000007646	437.475458508682	-0.059169238223477	0.132035634452467	-0.448130828233176	0.654058780412915	0.931513110574368
ENSMUSG00000006456	1435.40416536548	0.106580437407168	0.347696464240991	0.306532991757134	0.759198864206415	0.990652686282625			ENSMUSG00000007656	2685.29197029032	0.29872978381983	0.12694778048169	2.35317059255649	0.0186140922073194	0.29766832069247
ENSMUSG00000006457	236.605919821544	0.52891060594586	0.374392037416719	1.41271862936859	0.157738471757897	0.762220715463061			ENSMUSG00000007659	740.790072638891	0.257934366687063	0.139996484250509	1.84243460161126	0.0654116043774487	0.52821962094854
ENSMUSG00000006463	159.73996349128	0.563840954066071	0.245556521284201	2.29617585033914	0.0216658287683791	0.302829747963076			ENSMUSG00000007670	3011.26351932114	0.0140261159976448	0.120264166332001	0.116627557695983	0.907155198862164	0.985759134586692
ENSMUSG00000006464	185.351025650538	0.241946266951302	0.175298993427503	1.38019199209698	0.167527538951957	0.777662598915332			ENSMUSG00000007721	877.191104749071	0.0327595639795656	0.16544951184813	0.198003388548141	0.843042412542412	0.975064634898022
ENSMUSG00000006469	20.6853100860418	0.151613690076207	0.56935610938768	0.266289739543256	0.790016074575666	0.991709173822959			ENSMUSG00000007739	9130.38160817138	-0.0495604739274354	0.10157777322556	-0.487906678337823	0.62561594390903	0.92121231716483
ENSMUSG00000006471	592.816388562123	0.196028656871106	0.108058160340347	1.81410322231734	0.0696618355726557	0.55666871088816			ENSMUSG00000007777	359.829845289068	0.160175718431759	0.152159493217427	1.05268304359346	0.292486282589214	0.799809698315422
ENSMUSG00000006476	29.3526815124959	0.00566226996912692	0.791281287537485	0.00715582443096594	0.994290526893136	0.999949480334635			ENSMUSG00000007783	924.194915027734	-0.0377389817093713	0.188971003730668	-0.199707790953785	0.841709120221868	0.974919515403154
ENSMUSG00000006494	630.820196778121	0.474674595246245	0.403383193958555	1.17673369231891	0.23930181559832	0.852760653087286			ENSMUSG00000007805	13.9213665186347	-0.272674149430609	0.554686011092777	-0.491582884690779	0.623014245198453	0.920668239849109
ENSMUSG00000006498	10871.3402528172	0.0839790528347125	0.155329066979082	0.540652528647596	0.588747104489227	0.970447388733276			ENSMUSG00000007812	710.914965326475	0.192364521711688	0.176578065308359	1.08940213709874	0.275976589403588	0.787294082691854
ENSMUSG00000006517	386.475273651346	0.446046449284065	0.147115471377911	3.0319479325071	0.00242981112310494	0.0713340882314259			ENSMUSG00000007815	7259.22182383311	0.337389425117034	0.156506058189695	2.15575952151384	0.0311024477484081	0.383420010897658
ENSMUSG00000006519	309.07932644455	0.191008406676199	0.91425689032796	0.208922031320629	0.834509105150305	0.993618237569464			ENSMUSG00000007817	15229.1601488592	0.0186546661992967	0.144578394801577	0.129028035100949	0.897335465442146	0.984121293971086
ENSMUSG00000006526	305.254595670059	-0.0329979555218515	0.259148711399706	-0.127332122716814	0.898677536973135	0.998154428126685			ENSMUSG00000007827	886.843648272199	0.0472897124377523	0.166325817303964	0.284319735831084	0.776165362966592	0.96222562896615
ENSMUSG00000006527	468.146909971216	-0.155659567042359	0.162553333500942	-0.957590740773435	0.338269169991552	0.911276912996657			ENSMUSG00000007833	970.596104754795	-0.293292937733966	0.216320665262101	-1.35582486942985	0.175154896523667	0.710755467423032
ENSMUSG00000006567	123.37192726716	0.0633775771244989	0.316190633717728	0.200441032611604	0.841135671183707	0.994062626843541			ENSMUSG00000007836	6727.83545751447	0.0643788767089262	0.143624549587076	0.448244237451168	0.653976939662571	0.931513110574368
ENSMUSG00000006574	9.81279862279995	0.605008576338503	0.654353772429364	0.924589422159728	0.355179517367224	0.917462569346458			ENSMUSG00000007837	160.507049702807	-0.218542706541336	0.230521459843363	-0.948036276925514	0.343110986536165	0.826131777892939
ENSMUSG00000006575	595.724353312383	-0.142061811938254	0.20517546111959	-0.6923918248462	0.488691298377145	0.961760850300552			ENSMUSG00000007850	12115.1094961827	0.115589576480813	0.144012889937897	0.802633545723992	0.422186573238678	0.86055395496864
ENSMUSG00000006576	31.5628762563499	0.58297861758035	0.61602734675857	0.946351847280618	0.343969156896861	0.913862652057946			ENSMUSG00000007867	461.979825101307	0.091071754161014	0.161975865049127	0.562255087406954	0.573942233707597	0.906177017506104
ENSMUSG00000006585	1956.38881865506	0.314131219089077	0.215904057230735	1.45495746174592	0.14568103829091	0.740777902886606			ENSMUSG00000007872	2803.16275702617	0.2248558291245	0.27987641917656	0.803411126189412	0.42173714628563	0.86055395496864
ENSMUSG00000006586	86.82183125196	0.111273628425324	0.532678181650473	0.208894661464355	0.834530471763454	0.993618237569464			ENSMUSG00000007880	6695.40204527371	0.0353843530290288	0.158659104398311	0.223021257829598	0.823518961782672	0.970136840357095
ENSMUSG00000006589	837.357266993777	0.368425373669854	0.221156996073929	1.66589970116386	0.0957333931665053	0.636173765037935			ENSMUSG00000007888	326.015322523644	-0.647339829047874	0.175747421709851	-3.68335320512749	0.000230185863681792	0.0148074657289944
ENSMUSG00000006599	2358.72549984993	-0.0724737568808303	0.143901356351906	-0.503634981060208	0.614517906017752	0.974128344219368			ENSMUSG00000007891	4395.73871604351	-0.0754037105261638	0.142473878346842	-0.529245861775443	0.596634906007818	0.91329076768513
ENSMUSG00000006611	12.4314689695232	-0.30358836132477	0.507198417083295	-0.598559362764953	0.549466761780259	0.968332202527424			ENSMUSG00000007892	15230.1313837539	0.0251958394980827	0.493634339160435	0.0510415048129257	0.959292447574749	0.995283030088517
ENSMUSG00000006638	181.880314252103	0.034274211930214	0.14514334403981	0.236140431770769	0.813323700914256	0.993086317913184			ENSMUSG00000007944	84.7561596906208	0.114578510098577	0.279021625845488	0.410643833614627	0.681333717180748	0.938089356596201
ENSMUSG00000006641	389.347095665157	-0.0829815898588163	0.22394305133698	-0.370547732396256	0.71097441820351	0.986632955775509			ENSMUSG00000007946	48.1016178128506	0.580816361996578	0.399374806732554	1.45431397325352	0.145859278169458	0.66998432720018
ENSMUSG00000006649	789.687630374433	0.279822351302886	0.165692137568131	1.6888088681204	0.091256063824338	0.622056383064132			ENSMUSG00000007950	1122.04351258485	-0.220118289497011	0.254313160022483	-0.865540302662868	0.386742305189538	0.846849825470043
ENSMUSG00000006651	1029.09503816211	0.183942253629298	0.219970543949383	0.836213114386919	0.40303502193337	0.934641824818467			ENSMUSG00000007987	527.034347171118	-0.0101986610513157	0.160698479197625	-0.0634645772768856	0.949396565596331	0.993821698264824
ENSMUSG00000006673	3158.38146210438	0.0157732026786466	0.0943414247214854	0.167192754669672	0.867218385116288	0.99539235193767			ENSMUSG00000007989	7638.01635473981	0.0138653103951467	0.185411498229129	0.0747812866385024	0.940388731220218	0.99194398249558
ENSMUSG00000006675	124.348126426761	0.293757571518415	0.176462746119635	1.66470021564358	0.0959725799550402	0.63624232069824			ENSMUSG00000008028	34.748641650949	0.0226572980555392	0.355967577745956	0.0636498924958527	0.949249003785233	0.993821698264824
ENSMUSG00000006676	2299.49064528716	0.125957999013774	0.138764152047249	0.907712814552314	0.36402997176952	0.922086908101532			ENSMUSG00000008035	1974.58790776168	0.0412689045815413	0.145643889847748	0.283354863871617	0.776904824462709	0.96222562896615
[truncated: 15,489 more rows]

## Sheet: Supplementary table 3
Probe name	Probe sequence 5' to 3'
Probe1	cagaccaatcgcgaacacag
Probe2	actttgaaaccagtggggac
Probe3	cacgcacgatacttgcaaga
[truncated: 45 more rows]
