# Supplementary material for: RNA-binding proteins mediate the maturation of chromatin topology during differentiation
Source: Nat Cell Biol. 2025 Sep 8;27(9):1510–25. doi: 10.1038/s41556-025-01735-5 (PMC12431861; doi:10.1038/s41556-025-01735-5)
Supplement: Supplementary file 4 — Statistical source data. [file 41556_2025_1735_MOESM4_ESM.xlsx]

## Sheet: Figure 1
Figure 1c (Cluster volume)				Figure 1e (GO Term)			Figure 1f (PLA Fus-CTCF)						Figure 1g (PLA Ddx5-CTCF)
Genotype	Cell type	Volume		Term	P-adj		Replicate	Interaction/ dots	PLA	Genotype	Cell type		Replicate	Interaction/ dots	PLA	Genotype	Cell type
Wildtype	ESC	191.732		GO:0003677~DNA binding	7.21000058356588		R1	0	FUS-CTCF	Wildtype	ESC		R1	19	DDX5-CTCF	Wildtype	ESC
Wildtype	ESC	152.118		GO:0003730~mRNA 3'-UTR binding	9.2817841112704		R1	0	FUS-CTCF	Wildtype	ESC		R1	19	DDX5-CTCF	Wildtype	ESC
Wildtype	ESC	148.472		GO:0006397~mRNA processing	9.22442325194905		R1	1	FUS-CTCF	Wildtype	ESC		R1	17	DDX5-CTCF	Wildtype	ESC
Wildtype	ESC	116.333		GO:0003682~chromatin binding	10.8994412387091		R1	0	FUS-CTCF	Wildtype	ESC		R1	27	DDX5-CTCF	Wildtype	ESC
Wildtype	ESC	114.84		GO:0005654~nucleoplasm	11.3159881124693		R1	0	FUS-CTCF	Wildtype	ESC		R1	18	DDX5-CTCF	Wildtype	ESC
Wildtype	ESC	114.7		GO:0008380~RNA splicing	10.5983118268079		R1	0	FUS-CTCF	Wildtype	ESC		R1	11	DDX5-CTCF	Wildtype	ESC
Wildtype	ESC	114.136		GO:0003676~nucleic acid binding	11.764621387317		R1	1	FUS-CTCF	Wildtype	ESC		R1	22	DDX5-CTCF	Wildtype	ESC
Wildtype	ESC	109.868		GO:1990904~ribonucleoprotein complex	18.3603429115347		R1	0	FUS-CTCF	Wildtype	ESC		R1	29	DDX5-CTCF	Wildtype	ESC
Wildtype	ESC	105.175		GO:0003723~RNA binding	22.6205860523705		R1	0	FUS-CTCF	Wildtype	ESC		R1	20	DDX5-CTCF	Wildtype	ESC
Wildtype	ESC	100.348		GO:0005634~nucleus	23.8183961303068		R1	0	FUS-CTCF	Wildtype	ESC		R1	27	DDX5-CTCF	Wildtype	ESC
Wildtype	ESC	100.163					R1	1	FUS-CTCF	Wildtype	ESC		R1	28	DDX5-CTCF	Wildtype	ESC
Wildtype	ESC	97.093					R1	0	FUS-CTCF	Wildtype	ESC		R1	17	DDX5-CTCF	Wildtype	ESC
Wildtype	ESC	95.958					R1	0	FUS-CTCF	Wildtype	ESC		R1	13	DDX5-CTCF	Wildtype	ESC
Wildtype	ESC	95.475					R1	1	FUS-CTCF	Wildtype	ESC		R1	11	DDX5-CTCF	Wildtype	ESC
Wildtype	ESC	92.174					R1	0	FUS-CTCF	Wildtype	ESC		R1	8	DDX5-CTCF	Wildtype	ESC
Wildtype	ESC	86.3					R1	0	FUS-CTCF	Wildtype	ESC		R1	20	DDX5-CTCF	Wildtype	ESC
Wildtype	ESC	86.092					R1	0	FUS-CTCF	Wildtype	ESC		R1	16	DDX5-CTCF	Wildtype	ESC
Wildtype	ESC	80.113					R1	0	FUS-CTCF	Wildtype	ESC		R1	13	DDX5-CTCF	Wildtype	ESC
Wildtype	ESC	74.098					R1	0	FUS-CTCF	Wildtype	ESC		R1	11	DDX5-CTCF	Wildtype	ESC
Wildtype	ESC	67.158					R1	0	FUS-CTCF	Wildtype	ESC		R1	12	DDX5-CTCF	Wildtype	ESC
Wildtype	ESC	65.83					R1	0	FUS-CTCF	Wildtype	ESC		R1	16	DDX5-CTCF	Wildtype	ESC
Wildtype	ESC	58.117					R1	0	FUS-CTCF	Wildtype	ESC		R1	16	DDX5-CTCF	Wildtype	ESC
Wildtype	ESC	54.5					R1	0	FUS-CTCF	Wildtype	ESC		R1	20	DDX5-CTCF	Wildtype	ESC
Wildtype	ESC	54.031					R2	10	FUS-CTCF	Wildtype	ESC		R1	24	DDX5-CTCF	Wildtype	ESC
Wildtype	ESC	52.815					R2	6	FUS-CTCF	Wildtype	ESC		R1	24	DDX5-CTCF	Wildtype	ESC
Wildtype	ESC	52.213					R2	11	FUS-CTCF	Wildtype	ESC		R1	17	DDX5-CTCF	Wildtype	ESC
Wildtype	ESC	49.341					R2	8	FUS-CTCF	Wildtype	ESC		R1	30	DDX5-CTCF	Wildtype	ESC
Wildtype	ESC	47.792					R2	12	FUS-CTCF	Wildtype	ESC		R1	17	DDX5-CTCF	Wildtype	ESC
Wildtype	ESC	47.034					R2	2	FUS-CTCF	Wildtype	ESC		R1	17	DDX5-CTCF	Wildtype	ESC
Wildtype	ESC	46.736					R2	12	FUS-CTCF	Wildtype	ESC		R1	18	DDX5-CTCF	Wildtype	ESC
Wildtype	ESC	44.151					R2	18	FUS-CTCF	Wildtype	ESC		R1	15	DDX5-CTCF	Wildtype	ESC
Wildtype	ESC	40.158					R2	13	FUS-CTCF	Wildtype	ESC		R1	24	DDX5-CTCF	Wildtype	ESC
Wildtype	ESC	35.602					R2	10	FUS-CTCF	Wildtype	ESC		R1	37	DDX5-CTCF	Wildtype	ESC
Wildtype	ESC	34.155					R2	10	FUS-CTCF	Wildtype	ESC		R2	11	DDX5-CTCF	Wildtype	ESC
Wildtype	ESC	31.874					R2	3	FUS-CTCF	Wildtype	ESC		R2	30	DDX5-CTCF	Wildtype	ESC
Wildtype	ESC	31.337					R2	10	FUS-CTCF	Wildtype	ESC		R2	21	DDX5-CTCF	Wildtype	ESC
Wildtype	ESC	31.305					R2	5	FUS-CTCF	Wildtype	ESC		R2	15	DDX5-CTCF	Wildtype	ESC
Wildtype	ESC	28.723					R2	5	FUS-CTCF	Wildtype	ESC		R2	27	DDX5-CTCF	Wildtype	ESC
Wildtype	ESC	25.276					R2	1	FUS-CTCF	Wildtype	ESC		R2	11	DDX5-CTCF	Wildtype	ESC
Wildtype	ESC	25.045					R2	2	FUS-CTCF	Wildtype	ESC		R2	17	DDX5-CTCF	Wildtype	ESC
Wildtype	ESC	24.275					R2	7	FUS-CTCF	Wildtype	ESC		R2	22	DDX5-CTCF	Wildtype	ESC
Wildtype	ESC	23.691					R2	3	FUS-CTCF	Wildtype	ESC		R2	17	DDX5-CTCF	Wildtype	ESC
Wildtype	ESC	21.614					R2	2	FUS-CTCF	Wildtype	ESC		R2	20	DDX5-CTCF	Wildtype	ESC
Wildtype	ESC	21.528					R2	8	FUS-CTCF	Wildtype	ESC		R2	19	DDX5-CTCF	Wildtype	ESC
Wildtype	ESC	20.809					R2	16	FUS-CTCF	Wildtype	ESC		R2	16	DDX5-CTCF	Wildtype	ESC
Wildtype	ESC	19.827					R2	9	FUS-CTCF	Wildtype	ESC		R2	17	DDX5-CTCF	Wildtype	ESC
Wildtype	ESC	16.611					R2	4	FUS-CTCF	Wildtype	ESC		R2	14	DDX5-CTCF	Wildtype	ESC
Wildtype	ESC	15.2					R2	14	FUS-CTCF	Wildtype	ESC		R2	13	DDX5-CTCF	Wildtype	ESC
Wildtype	ESC	13.428					R2	16	FUS-CTCF	Wildtype	ESC		R2	19	DDX5-CTCF	Wildtype	ESC
Wildtype	ESC	10.532					R2	24	FUS-CTCF	Wildtype	ESC		R2	13	DDX5-CTCF	Wildtype	ESC
Wildtype	ESC	10.335					R2	32	FUS-CTCF	Wildtype	ESC		R1	23	DDX5-CTCF	Wildtype	NSC
Wildtype	ESC	10.249					R2	10	FUS-CTCF	Wildtype	ESC		R1	36	DDX5-CTCF	Wildtype	NSC
Wildtype	ESC	9.667					R2	29	FUS-CTCF	Wildtype	ESC		R1	19	DDX5-CTCF	Wildtype	NSC
Wildtype	ESC	9.599					R2	13	FUS-CTCF	Wildtype	ESC		R1	25	DDX5-CTCF	Wildtype	NSC
Wildtype	ESC	9.02					R2	27	FUS-CTCF	Wildtype	ESC		R1	69	DDX5-CTCF	Wildtype	NSC
Wildtype	ESC	8.245					R1	10	FUS-CTCF	Wildtype	NSC		R1	65	DDX5-CTCF	Wildtype	NSC
Wildtype	ESC	8.007					R1	5	FUS-CTCF	Wildtype	NSC		R1	60	DDX5-CTCF	Wildtype	NSC
Wildtype	ESC	7.793					R1	7	FUS-CTCF	Wildtype	NSC		R1	47	DDX5-CTCF	Wildtype	NSC
Wildtype	ESC	7.768					R1	6	FUS-CTCF	Wildtype	NSC		R1	87	DDX5-CTCF	Wildtype	NSC
Wildtype	ESC	7.38					R1	8	FUS-CTCF	Wildtype	NSC		R1	91	DDX5-CTCF	Wildtype	NSC
Wildtype	ESC	6.431					R1	4	FUS-CTCF	Wildtype	NSC		R1	78	DDX5-CTCF	Wildtype	NSC
Wildtype	ESC	6.125					R1	5	FUS-CTCF	Wildtype	NSC		R1	93	DDX5-CTCF	Wildtype	NSC
Wildtype	ESC	5.493					R1	4	FUS-CTCF	Wildtype	NSC		R1	34	DDX5-CTCF	Wildtype	NSC
Wildtype	ESC	5.465					R1	7	FUS-CTCF	Wildtype	NSC		R1	36	DDX5-CTCF	Wildtype	NSC
Wildtype	ESC	5.159					R1	1	FUS-CTCF	Wildtype	NSC		R1	19	DDX5-CTCF	Wildtype	NSC
Wildtype	ESC	5.11					R1	0	FUS-CTCF	Wildtype	NSC		R1	30	DDX5-CTCF	Wildtype	NSC
Wildtype	ESC	4.669					R1	1	FUS-CTCF	Wildtype	NSC		R1	24	DDX5-CTCF	Wildtype	NSC
Wildtype	ESC	4.47					R1	3	FUS-CTCF	Wildtype	NSC		R1	26	DDX5-CTCF	Wildtype	NSC
Wildtype	ESC	4.462					R1	5	FUS-CTCF	Wildtype	NSC		R1	39	DDX5-CTCF	Wildtype	NSC
Wildtype	ESC	4.161					R1	3	FUS-CTCF	Wildtype	NSC		R1	23	DDX5-CTCF	Wildtype	NSC
Wildtype	ESC	4.153					R1	4	FUS-CTCF	Wildtype	NSC		R1	64	DDX5-CTCF	Wildtype	NSC
Wildtype	ESC	4.02					R1	5	FUS-CTCF	Wildtype	NSC		R1	52	DDX5-CTCF	Wildtype	NSC
Wildtype	ESC	4.014					R1	2	FUS-CTCF	Wildtype	NSC		R1	19	DDX5-CTCF	Wildtype	NSC
Wildtype	ESC	3.97					R2	43	FUS-CTCF	Wildtype	NSC		R1	39	DDX5-CTCF	Wildtype	NSC
Wildtype	ESC	3.726					R2	31	FUS-CTCF	Wildtype	NSC		R1	29	DDX5-CTCF	Wildtype	NSC
Wildtype	ESC	3.686					R2	23	FUS-CTCF	Wildtype	NSC		R1	11	DDX5-CTCF	Wildtype	NSC
Wildtype	ESC	3.677					R2	26	FUS-CTCF	Wildtype	NSC		R1	23	DDX5-CTCF	Wildtype	NSC
Wildtype	ESC	3.573					R2	32	FUS-CTCF	Wildtype	NSC		R1	37	DDX5-CTCF	Wildtype	NSC
Wildtype	ESC	3.544					R2	24	FUS-CTCF	Wildtype	NSC		R2	46	DDX5-CTCF	Wildtype	NSC
Wildtype	ESC	3.515					R2	21	FUS-CTCF	Wildtype	NSC		R2	73	DDX5-CTCF	Wildtype	NSC
Wildtype	ESC	3.411					R2	24	FUS-CTCF	Wildtype	NSC		R2	50	DDX5-CTCF	Wildtype	NSC
Wildtype	ESC	3.382					R2	33	FUS-CTCF	Wildtype	NSC		R2	52	DDX5-CTCF	Wildtype	NSC
Wildtype	ESC	3.253					R2	17	FUS-CTCF	Wildtype	NSC		R2	49	DDX5-CTCF	Wildtype	NSC
Wildtype	ESC	3.154					R2	36	FUS-CTCF	Wildtype	NSC		R2	18	DDX5-CTCF	Wildtype	NSC
Wildtype	ESC	3.134					R2	27	FUS-CTCF	Wildtype	NSC		R2	35	DDX5-CTCF	Wildtype	NSC
Wildtype	ESC	3.074					R2	24	FUS-CTCF	Wildtype	NSC		R2	51	DDX5-CTCF	Wildtype	NSC
Wildtype	ESC	3.044					R2	39	FUS-CTCF	Wildtype	NSC		R2	25	DDX5-CTCF	Wildtype	NSC
Wildtype	ESC	3.004					R2	24	FUS-CTCF	Wildtype	NSC		R2	26	DDX5-CTCF	Wildtype	NSC
Wildtype	ESC	2.955					R2	51	FUS-CTCF	Wildtype	NSC		R2	27	DDX5-CTCF	Wildtype	NSC
Wildtype	ESC	2.828					R2	31	FUS-CTCF	Wildtype	NSC		R2	32	DDX5-CTCF	Wildtype	NSC
Wildtype	ESC	2.8					R2	39	FUS-CTCF	Wildtype	NSC		R2	29	DDX5-CTCF	Wildtype	NSC
Wildtype	ESC	2.779					R2	30	FUS-CTCF	Wildtype	NSC		R2	59	DDX5-CTCF	Wildtype	NSC
Wildtype	ESC	2.738					R2	32	FUS-CTCF	Wildtype	NSC		R2	29	DDX5-CTCF	Wildtype	NSC
Wildtype	ESC	2.545					R2	19	FUS-CTCF	Wildtype	NSC		R2	61	DDX5-CTCF	Wildtype	NSC
Wildtype	ESC	2.527					R2	24	FUS-CTCF	Wildtype	NSC
Wildtype	ESC	2.483					R2	27	FUS-CTCF	Wildtype	NSC
Wildtype	ESC	2.406					R2	40	FUS-CTCF	Wildtype	NSC
Wildtype	ESC	2.404
Wildtype	ESC	2.397
Wildtype	ESC	2.306
Wildtype	ESC	2.275
Wildtype	ESC	2.225
Wildtype	ESC	2.216
Wildtype	ESC	2.216
Wildtype	ESC	2.216
Wildtype	ESC	2.194
Wildtype	ESC	2.131
Wildtype	ESC	2.128
Wildtype	ESC	2.101
Wildtype	ESC	2.039
Wildtype	ESC	2.037
Wildtype	ESC	2.022
Wildtype	ESC	2.016
Wildtype	ESC	1.995
Wildtype	ESC	1.993
Wildtype	ESC	1.992
Wildtype	ESC	1.94
Wildtype	ESC	1.914
Wildtype	ESC	1.861
Wildtype	ESC	1.811
Wildtype	ESC	1.805
Wildtype	ESC	1.792
Wildtype	ESC	1.787
Wildtype	ESC	1.709
Wildtype	ESC	1.7
Wildtype	ESC	1.689
Wildtype	ESC	1.676
Wildtype	ESC	1.667
Wildtype	ESC	1.622
Wildtype	ESC	1.579
Wildtype	ESC	1.561
Wildtype	ESC	1.558
Wildtype	ESC	1.54
Wildtype	ESC	1.472
Wildtype	ESC	1.47
Wildtype	ESC	1.465
Wildtype	ESC	1.464
Wildtype	ESC	1.462
Wildtype	ESC	1.443
Wildtype	ESC	1.425
Wildtype	ESC	1.423
Wildtype	ESC	1.368
Wildtype	ESC	1.363
Wildtype	ESC	1.362
Wildtype	ESC	1.338
Wildtype	ESC	1.337
Wildtype	ESC	1.333
Wildtype	ESC	1.327
Wildtype	ESC	1.317
Wildtype	ESC	1.311
Wildtype	ESC	1.298
Wildtype	ESC	1.28
Wildtype	ESC	1.27
Wildtype	ESC	1.26
Wildtype	ESC	1.253
Wildtype	ESC	1.249
Wildtype	ESC	1.246
Wildtype	ESC	1.233
Wildtype	ESC	1.223
Wildtype	ESC	1.211
Wildtype	ESC	1.206
Wildtype	ESC	1.202
Wildtype	ESC	1.192
Wildtype	ESC	1.166
Wildtype	ESC	1.157
Wildtype	ESC	1.096
Wildtype	ESC	1.093
Wildtype	ESC	1.092
Wildtype	ESC	1.091
Wildtype	ESC	1.081
Wildtype	ESC	1.078
Wildtype	ESC	1.065
Wildtype	ESC	1.048
Wildtype	ESC	1.042
Wildtype	ESC	1.042
Wildtype	ESC	1.028
Wildtype	ESC	1.018
Wildtype	ESC	1.011
Wildtype	ESC	1.009
Wildtype	ESC	1.001
Wildtype	NSC	186.846
Wildtype	NSC	177.253
Wildtype	NSC	169.701
Wildtype	NSC	155.451
Wildtype	NSC	151.067
Wildtype	NSC	150.241
Wildtype	NSC	146.182
Wildtype	NSC	143.43
Wildtype	NSC	136.693
Wildtype	NSC	130.911
Wildtype	NSC	130.006
Wildtype	NSC	117.835
Wildtype	NSC	117.142
Wildtype	NSC	116.399
Wildtype	NSC	114.931
Wildtype	NSC	111.056
Wildtype	NSC	110.519
Wildtype	NSC	110.405
Wildtype	NSC	99.788
Wildtype	NSC	97.315
Wildtype	NSC	95.198
Wildtype	NSC	93.363
Wildtype	NSC	92.877
Wildtype	NSC	86.223
Wildtype	NSC	85.78
Wildtype	NSC	83.385
Wildtype	NSC	82.328
Wildtype	NSC	81.561
Wildtype	NSC	80.013
Wildtype	NSC	71.981
Wildtype	NSC	71.196
Wildtype	NSC	61.92
Wildtype	NSC	46.208
Wildtype	NSC	21.542
Wildtype	NSC	12.675
Wildtype	NSC	6.536
Wildtype	NSC	5.805
Wildtype	NSC	5.4
Wildtype	NSC	3.956
Wildtype	NSC	3.784
Wildtype	NSC	2.941
Wildtype	NSC	2.847
Wildtype	NSC	2.501
Wildtype	NSC	2.087
Wildtype	NSC	1.834
Wildtype	NSC	1.637
Wildtype	NSC	1.621
Wildtype	NSC	1.432
Wildtype	NSC	1.333
Wildtype	NSC	1.225
Wildtype	NSC	1.136
Wildtype	NSC	1.091
Wildtype	NSC	1.087
Wildtype	NSC	1.078

## Sheet: Figure 2
Figure 2e (Western blot)
Sample	Cell type	Counpound treatment	Primary antibody	Biological replicate	Desitometer (signal)
Ddx5-KI-4F11	ESC	DMSO	Ddx5	1	89400
Ddx5-KI-4F11	ESC	dTAG13	Ddx5	1	1040
Ddx5-KI-4F11	ESC	DMSO	Ddx5	2	76300
Ddx5-KI-4F11	ESC	dTAG13	Ddx5	2	846
Ddx5-KI-4F11	ESC	DMSO	Ddx5	3	90400
Ddx5-KI-4F11	ESC	dTAG13	Ddx5	3	4150
Ddx5-KI-4F11	ESC	DMSO	Actin.B	1	166000
Ddx5-KI-4F11	ESC	dTAG13	Actin.B	1	133000
Ddx5-KI-4F11	ESC	DMSO	Actin.B	2	115000
Ddx5-KI-4F11	ESC	dTAG13	Actin.B	2	106000
Ddx5-KI-4F11	ESC	DMSO	Actin.B	3	163000
Ddx5-KI-4F11	ESC	dTAG13	Actin.B	3	133000
Ddx5-KI-4F11	NSC	DMSO	Ddx5	1	61000
Ddx5-KI-4F11	NSC	dTAG13	Ddx5	1	7680
Ddx5-KI-4F11	NSC	DMSO	Ddx5	2	56000
Ddx5-KI-4F11	NSC	dTAG13	Ddx5	2	8700
Ddx5-KI-4F11	NSC	DMSO	Ddx5	3	63700
Ddx5-KI-4F11	NSC	dTAG13	Ddx5	3	12300
Ddx5-KI-4F11	NSC	DMSO	Actin.B	1	955000
Ddx5-KI-4F11	NSC	dTAG13	Actin.B	1	959000
Ddx5-KI-4F11	NSC	DMSO	Actin.B	2	783000
Ddx5-KI-4F11	NSC	dTAG13	Actin.B	2	863000
Ddx5-KI-4F11	NSC	DMSO	Actin.B	3	884000
Ddx5-KI-4F11	NSC	dTAG13	Actin.B	3	934000
Wildtype	ESC	NA	Ddx5	1	249000
Wildtype	ESC	NA	Ddx5	2	246000
Wildtype	ESC	NA	Ddx5	3	246000
Wildtype	ESC	NA	Ddx5	4	224000
Wildtype	NSC	NA	Ddx5	1	143000
Wildtype	NSC	NA	Ddx5	2	156000
Wildtype	NSC	NA	Ddx5	3	88900
Wildtype	NSC	NA	Ddx5	4	96300
Wildtype	ESC	NA	Actin.B	1	186000
Wildtype	ESC	NA	Actin.B	2	133000
Wildtype	ESC	NA	Actin.B	3	183000
Wildtype	ESC	NA	Actin.B	4	156000
Wildtype	NSC	NA	Actin.B	1	155000
Wildtype	NSC	NA	Actin.B	2	157000
Wildtype	NSC	NA	Actin.B	3	131000
Wildtype	NSC	NA	Actin.B	4	146000

## Sheet: Figure 3
Figure 3a MA plot				Figure 3b volcano plot				Figure 3c AProfile										Figure 3e MA plot dTAG				Figure 3g CTCF motif score Diff																		Figure 3h scatter plot							Figure 3i CpG
Peak signal	Log2(Ddx5-/-/WT)	PeakID		P-val	Log2(Ddx5-/-/WT)	Color		Distance from CTCF peak summit	WT1 ChIP-seq signal lost peaks	WT2 ChIP-seq signal lost peaks	CB1 ChIP-seq signal lost peaks	CE10 ChIP-seq signal lost peaks	WT1 ChIP-seq signal gained peaks	WT2 ChIP-seq signal gained peaks	CB1 ChIP-seq signal gained peaks	CE10 ChIP-seq signal gained peaks		Peak signal	Log2(dTAG13/DMSO)	PeakID		CTCF motif score peaks loosing CTCF signal in Ddx5-/-	CTCF motif score peaks gaining CTCF signal in Ddx5-/-					Lost Peaks	start	end	PeakID				Gained Peaks	start	end	PeakID		Fisher's test							CpG in peaks diminishing CTCF in Ddx5-/-	CpG in peaks increasing CTCF in Ddx5-/-
178.344053037996	0.120375367040375	ChIP_SEQ_CTCF_Merged_rpgc_narrow_peak_1		0.0688632033926221	0.120375367040375	gray90		-1000	1.97670036583271	2.18385347232078	1.88368430936221	1.62048614509765	1.34407028300422	1.4516571024486	1.3540895315579	1.32814582748072		149.991733275997	-0.57957256033118	ChIP_SEQ_CTCF_Merged_rpgc_narrow_peak_1		15.6212	11.1667					chr1	6214682	6215181	ChIP_SEQ_CTCF_Merged_rpgc_narrow_peak_28				chr1	61638675	61639174	ChIP_SEQ_CTCF_Merged_rpgc_narrow_peak_723		P-val	Estimate	P-adj	Motif frequency at peaks lost in Ddx5-/-	Motif frequency at peaks gained in Ddx5-/-	TF motif		71	64
360.208361155246	0.264589010847123	ChIP_SEQ_CTCF_Merged_rpgc_narrow_peak_2		0.286186013775423	0.264589010847123	gray90		-989.949748743719	1.97884662116616	2.21290123925626	1.91621264381316	1.6402035940764	1.37438782504627	1.4827417741503	1.37381504637854	1.35049632464136		218.532576281584	0.998801757982273	ChIP_SEQ_CTCF_Merged_rpgc_narrow_peak_2		20.9848	0					chr1	7398112	7398611	ChIP_SEQ_CTCF_Merged_rpgc_narrow_peak_45				chr1	88963945	88964444	ChIP_SEQ_CTCF_Merged_rpgc_narrow_peak_1172		0.13025	1.42465019973838	0.24675842849892	0.402390438247012	0.282258064516129	Hsapiens-HOCOMOCO-AHR_si		41	5
262.521631633031	-0.395667432903091	ChIP_SEQ_CTCF_Merged_rpgc_narrow_peak_3		0.376120862097446	-0.395667432903091	gray90		-979.899497487437	1.97455408937723	2.25251173105055	1.97239783666666	1.61464396987147	1.37944076742445	1.46719937665122	1.40862456185477	1.34447886799063		225.865083162305	-0.217974052709488	ChIP_SEQ_CTCF_Merged_rpgc_narrow_peak_3		17.0758	13.803					chr1	34462730	34463229	ChIP_SEQ_CTCF_Merged_rpgc_narrow_peak_296				chr1	93128661	93129160	ChIP_SEQ_CTCF_Merged_rpgc_narrow_peak_1289		0.4208	0.63593848016861	0.462678992942998	0.0358565737051793	0.0564516129032258	Hsapiens-HOCOMOCO-AIRE_f2		10	5
347.439786171277	-0.265197691790092	ChIP_SEQ_CTCF_Merged_rpgc_narrow_peak_4		0.295417943145913	-0.265197691790092	gray90		-969.849246231156	1.97455440967986	2.26307465555598	2.0266117028241	1.61318342655318	1.39207304034914	1.46098261696952	1.41906748022352	1.35221556007862		280.649677570419	-0.258267102891595	ChIP_SEQ_CTCF_Merged_rpgc_narrow_peak_4		18.2576	17.1212					chr1	53927565	53928064	ChIP_SEQ_CTCF_Merged_rpgc_narrow_peak_583				chr1	105563742	105564241	ChIP_SEQ_CTCF_Merged_rpgc_narrow_peak_1370		0.02488	0.512500779124061	0.0901217926026568	0.115537848605578	0.225806451612903	Hsapiens-HOCOMOCO-ALX1_si		4	3
207.273765238768	0.147074103551536	ChIP_SEQ_CTCF_Merged_rpgc_narrow_peak_5		0.0848957073803128	0.147074103551536	gray90		-959.798994974874	2.01318697457753	2.29212217828602	2.04731157219526	1.6387430843219	1.37186135496412	1.49517587525504	1.41674688713891	1.3702679330962		214.986956766374	0.931895439750419	ChIP_SEQ_CTCF_Merged_rpgc_narrow_peak_5		16.1515	8.74242					chr1	74802942	74803441	ChIP_SEQ_CTCF_Merged_rpgc_narrow_peak_908				chr1	132185026	132185525	ChIP_SEQ_CTCF_Merged_rpgc_narrow_peak_1701		0.84794	1.13592590695891	0.634388446194638	0.0916334661354582	0.0806451612903226	Hsapiens-HOCOMOCO-ANDR_do		37	2
24.5704926943712	0.35146431209947	ChIP_SEQ_CTCF_Merged_rpgc_narrow_peak_6		0.113531845477329	0.35146431209947	gray90		-949.748743718593	1.97670052960081	2.33437361937125	2.08476858173759	1.6409340019799	1.37691429853439	1.48895886216845	1.4561976810864	1.38144340157509		25.5182345040813	-1.15694767830465	ChIP_SEQ_CTCF_Merged_rpgc_narrow_peak_6		14.1818	17.0303					chr1	83076091	83076590	ChIP_SEQ_CTCF_Merged_rpgc_narrow_peak_1042				chr1	144179482	144179981	ChIP_SEQ_CTCF_Merged_rpgc_narrow_peak_1938		0.01402	1.58674150083419	0.0658326462829653	0.717131474103586	0.451612903225806	Hsapiens-HOCOMOCO-AP2A_f2		11	4
329.412256097833	-0.619531156247826	ChIP_SEQ_CTCF_Merged_rpgc_narrow_peak_7		1.29521829327107	-0.619531156247826	gray90		-939.698492462312	2.02177192892843	2.40039094906409	2.09462555635323	1.64020361809187	1.32133239746094	1.532477447646	1.48056416034698	1.38058379564966		556.07398062708	0.0689692067365288	ChIP_SEQ_CTCF_Merged_rpgc_narrow_peak_7		0	0					chr1	87825216	87825715	ChIP_SEQ_CTCF_Merged_rpgc_narrow_peak_1145				chr1	154032468	154032967	ChIP_SEQ_CTCF_Merged_rpgc_narrow_peak_2051		0.0002	2.2425057111396	0.00357698031330883	0.597609561752988	0.266129032258065	Hsapiens-HOCOMOCO-AP2B_f1		7	11
339.062896951542	0.134086490578519	ChIP_SEQ_CTCF_Merged_rpgc_narrow_peak_8		0.130292827447609	0.134086490578519	gray90		-929.64824120603	2.01962577428633	2.42151578711075	2.09265413128057	1.66430277399068	1.28343572633607	1.56356214932033	1.49680857215609	1.37972408294678		221.439197472667	0.0092056025180376	ChIP_SEQ_CTCF_Merged_rpgc_narrow_peak_8		16.9697	12.1212					chr1	91968977	91969476	ChIP_SEQ_CTCF_Merged_rpgc_narrow_peak_1262				chr1	174196350	174196849	ChIP_SEQ_CTCF_Merged_rpgc_narrow_peak_2500		0.01759	1.57793867714561	0.0752644622915333	0.713147410358566	0.451612903225806	Hsapiens-HOCOMOCO-AP2C_f1		4	1
269.993564216623	0.0180148160692962	ChIP_SEQ_CTCF_Merged_rpgc_narrow_peak_9		0.0126757647644167	0.0180148160692962	gray90		-919.597989949749	2.02391809355287	2.41623436652341	2.08181124144387	1.65042764859871	1.29859431266785	1.51071803501674	1.49448790379933	1.3857414914029		198.32646843683	0.24073304407846	ChIP_SEQ_CTCF_Merged_rpgc_narrow_peak_9		17.303	18.6061					chr1	131053200	131053699	ChIP_SEQ_CTCF_Merged_rpgc_narrow_peak_1652				chr1	179380151	179380650	ChIP_SEQ_CTCF_Merged_rpgc_narrow_peak_2580		0.00188	5.25411216810738	0.0180212236059421	0.127490039840637	0.0241935483870968	Hsapiens-HOCOMOCO-AP2D_f1		10	6
271.229780212427	0.458929477601667	ChIP_SEQ_CTCF_Merged_rpgc_narrow_peak_10		0.700566866623266	0.458929477601667	gray90		-909.547738693467	2.03464955048075	2.37926569262755	2.08181122321527	1.63874312678298	1.29859421355384	1.52626046385084	1.51421337808881	1.38402214688914		389.203873235929	-0.250177903720995	ChIP_SEQ_CTCF_Merged_rpgc_narrow_peak_10		0	9.93939					chr1	131981590	131982089	ChIP_SEQ_CTCF_Merged_rpgc_narrow_peak_1684				chr1	182082700	182083199	ChIP_SEQ_CTCF_Merged_rpgc_narrow_peak_2675		0.00373	0.124192557072748	0.0276423312075454	0.00796812749003984	0.0645161290322581	Hsapiens-HOCOMOCO-ARI3A_do		5	2
580.057771174207	-0.352113348535277	ChIP_SEQ_CTCF_Merged_rpgc_narrow_peak_11		0.722626375186215	-0.352113348535277	gray90		-899.497487437186	2.05396587105052	2.37134380595198	2.09856815245545	1.64750657331886	1.34659678408078	1.5822128193719	1.49448796749115	1.39777657159737		754.889303849564	-0.110555961234979	ChIP_SEQ_CTCF_Merged_rpgc_narrow_peak_11		8.69697	19.303					chr1	180725827	180726326	ChIP_SEQ_CTCF_Merged_rpgc_narrow_peak_2622				chr10	23979224	23979723	ChIP_SEQ_CTCF_Merged_rpgc_narrow_peak_3282		0.00433	0.598552651770339	0.0302211214763458	0.458167330677291	0.766129032258065	Hsapiens-HOCOMOCO-ARI3A_f1		69	10
1002.69738461629	-0.305985751101812	ChIP_SEQ_CTCF_Merged_rpgc_narrow_peak_12		1.11603463386258	-0.305985751101812	gray90		-889.447236180904	2.08186725678953	2.37398428824341	2.11926815203093	1.64823656608757	1.34659679838589	1.5759959765843	1.51073249782835	1.40293448414121		1008.13746954967	-0.244780643065779	ChIP_SEQ_CTCF_Merged_rpgc_narrow_peak_12		13.5909	0					chr1	182124385	182124884	ChIP_SEQ_CTCF_Merged_rpgc_narrow_peak_2679				chr10	50431797	50432296	ChIP_SEQ_CTCF_Merged_rpgc_narrow_peak_3601		0.10932	0.692148458643124	0.227149452390261	0.250996015936255	0.362903225806452	Hsapiens-HOCOMOCO-ARI5B_f1		39	0
646.848284256176	0.0213445306440805	ChIP_SEQ_CTCF_Merged_rpgc_narrow_peak_13		0.0395270114781806	0.0213445306440805	gray90		-879.396984924623	2.05825840934966	2.36078083457299	2.09758273230016	1.64677615955617	1.36175547003746	1.57599575042725	1.52349605696542	1.43302191947188		740.247536141464	-0.0499917877842492	ChIP_SEQ_CTCF_Merged_rpgc_narrow_peak_13		17.4697	0					chr1	194976067	194976566	ChIP_SEQ_CTCF_Merged_rpgc_narrow_peak_2956				chr10	107713597	107714096	ChIP_SEQ_CTCF_Merged_rpgc_narrow_peak_4698		0.02393	1.6965429743005	0.088449299138478	0.438247011952191	0.258064516129032	Hsapiens-HOCOMOCO-ARNT2_si		52	1
357.969813126991	-0.388437870315861	ChIP_SEQ_CTCF_Merged_rpgc_narrow_peak_14		0.546440959515032	-0.388437870315861	gray90		-869.346733668342	2.06469695154324	2.31588830357616	2.10645376189241	1.63874315926172	1.39712581396103	1.62883997849056	1.56642767974309	1.41496944069862		526.800602358246	-0.219946952700066	ChIP_SEQ_CTCF_Merged_rpgc_narrow_peak_14		17.5303	0					chr10	41682753	41683252	ChIP_SEQ_CTCF_Merged_rpgc_narrow_peak_3495				chr10	108087306	108087805	ChIP_SEQ_CTCF_Merged_rpgc_narrow_peak_4704		0.02201	1.59401976901835	0.0848517767515297	0.617529880478088	0.387096774193548	Hsapiens-HOCOMOCO-ARNT_f1		8	0
129.405714448101	0.110752088875051	ChIP_SEQ_CTCF_Merged_rpgc_narrow_peak_15		0.050234750511785	0.110752088875051	gray90		-859.29648241206	2.05181966099924	2.30268510047672	2.07195410392817	1.67306593776617	1.37438782606806	1.6816839654105	1.55482455730438	1.42098691991397		95.9661615805711	-0.298902854622246	ChIP_SEQ_CTCF_Merged_rpgc_narrow_peak_15		0	0					chr10	62979963	62980462	ChIP_SEQ_CTCF_Merged_rpgc_narrow_peak_3826				chr11	5296925	5297424	ChIP_SEQ_CTCF_Merged_rpgc_narrow_peak_5278		1	0.988070092512673	0.671733392170672	0.199203187250996	0.201612903225806	Hsapiens-HOCOMOCO-ATF1_si		49	3
109.487264986861	0.99351386228899	ChIP_SEQ_CTCF_Merged_rpgc_narrow_peak_16		1.07851418115138	0.99351386228899	gray90		-849.246231155779	2.05181927443708	2.30532578299346	2.06406843372919	1.67014496462438	1.31122645701681	1.69411786351885	1.52697688954217	1.42270611294678		74.3916610193991	0.289088879323325	ChIP_SEQ_CTCF_Merged_rpgc_narrow_peak_16		17.2273	1900-01-12 06:10:56					chr10	78279105	78279604	ChIP_SEQ_CTCF_Merged_rpgc_narrow_peak_4141				chr11	29532027	29532526	ChIP_SEQ_CTCF_Merged_rpgc_narrow_peak_5574		0.59468	0.84722491367151	0.548918905508369	0.191235059760956	0.225806451612903	Hsapiens-HOCOMOCO-ATF2+ATF4_f1		9	3
290.538717210603	-0.196002750000099	ChIP_SEQ_CTCF_Merged_rpgc_narrow_peak_17		0.189597224834964	-0.196002750000099	gray90		-839.195979899498	2.07542827334797	2.27099640161088	2.02956876766334	1.66503297175887	1.33143807019506	1.65992463520595	1.52813711745398	1.42012707803931		91.3792702715956	-0.354269874594514	ChIP_SEQ_CTCF_Merged_rpgc_narrow_peak_17		14.1515	16.4394					chr10	80350200	80350699	ChIP_SEQ_CTCF_Merged_rpgc_narrow_peak_4231				chr11	66500906	66501405	ChIP_SEQ_CTCF_Merged_rpgc_narrow_peak_6299		0.48995	1.13165672403385	0.500645870414415	0.721115537848606	0.637096774193548	Hsapiens-HOCOMOCO-ATF3_f1		8	2
147.317945874124	0.311616829103484	ChIP_SEQ_CTCF_Merged_rpgc_narrow_peak_18		0.131534988625237	0.311616829103484	gray90		-829.145728643216	2.06040451755223	2.24987118973315	1.99309756686387	1.66722385187462	1.31375295434679	1.64749090262822	1.52929745606014	1.40293416636331		169.74056566115	0.738526313860078	ChIP_SEQ_CTCF_Merged_rpgc_narrow_peak_18		16.9091	1900-01-11 05:49:03					chr10	80578349	80578848	ChIP_SEQ_CTCF_Merged_rpgc_narrow_peak_4252				chr11	74845751	74846250	ChIP_SEQ_CTCF_Merged_rpgc_narrow_peak_6589		0.60205	1.17287092772741	0.551966818206743	0.227091633466135	0.193548387096774	Hsapiens-HOCOMOCO-ATF5_si		22	5
560.903907694987	-0.120976377395463	ChIP_SEQ_CTCF_Merged_rpgc_narrow_peak_19		0.19190195357806	-0.120976377395463	gray90		-819.095477386935	2.01533305225442	2.30268504260813	1.973383619658	1.69205344027107	1.29606775420053	1.65992482253483	1.5200150350162	1.407232485669		600.168741744435	-0.202617193522327	ChIP_SEQ_CTCF_Merged_rpgc_narrow_peak_19		1900-01-11 13:05:31	19					chr10	88304275	88304774	ChIP_SEQ_CTCF_Merged_rpgc_narrow_peak_4449				chr11	106233915	106234414	ChIP_SEQ_CTCF_Merged_rpgc_narrow_peak_7666		0.00714	3.81911929845281	0.041576157223064	0.123505976095618	0.032258064516129	Hsapiens-HOCOMOCO-ATF6A_si		4	9
53.9492159947306	0.344887116979398	ChIP_SEQ_CTCF_Merged_rpgc_narrow_peak_20		0.1989133121609	0.344887116979398	gray90		-809.045226130653	2.02391834470254	2.27627802126616	1.96254065054134	1.69497432682699	1.31627940109798	1.6505993781771	1.50493087462017	1.41668852056776		77.3851462791568	0.243590753398308	ChIP_SEQ_CTCF_Merged_rpgc_narrow_peak_20		18.9545	0					chr10	105774331	105774830	ChIP_SEQ_CTCF_Merged_rpgc_narrow_peak_4681				chr12	20299864	20300363	ChIP_SEQ_CTCF_Merged_rpgc_narrow_peak_8422		0.03733	0	0.119805998254889	0	0.0241935483870968	Hsapiens-HOCOMOCO-BACH1_si		8	1
128.010552918946	0.373964806604099	ChIP_SEQ_CTCF_Merged_rpgc_narrow_peak_21		0.158686171490851	0.373964806604099	gray90		-798.994974874372	2.05396577932881	2.28948138118948	1.94578359138618	1.6891322951149	1.29101495981216	1.63816524914333	1.48636583362307	1.39347840624196		88.4959666202755	-0.34390262939396	ChIP_SEQ_CTCF_Merged_rpgc_narrow_peak_21		20.9848	17.303					chr10	111957685	111958184	ChIP_SEQ_CTCF_Merged_rpgc_narrow_peak_4763				chr12	69572816	69573315	ChIP_SEQ_CTCF_Merged_rpgc_narrow_peak_8928		0.00131	0.541690098725266	0.0141854340861791	0.366533864541833	0.67741935483871	Hsapiens-HOCOMOCO-BARX2_si		6	7
366.25509578513	0.578069109212786	ChIP_SEQ_CTCF_Merged_rpgc_narrow_peak_22		0.551936106908374	0.578069109212786	gray90		-788.94472361809	2.04323428840313	2.27891856431961	1.95169783738053	1.70300733818881	1.30870015484946	1.61640594891139	1.46896109172276	1.38316266034331		650.927078923119	-0.0875396345002008	ChIP_SEQ_CTCF_Merged_rpgc_narrow_peak_22		15.9848	8.63636					chr10	121516205	121516704	ChIP_SEQ_CTCF_Merged_rpgc_narrow_peak_4955				chr12	76767889	76768388	ChIP_SEQ_CTCF_Merged_rpgc_narrow_peak_9107		0.54119	0.878488225683863	0.525490520813986	0.382470119521912	0.435483870967742	Hsapiens-HOCOMOCO-BATF_si		17	5
258.355262468846	-0.255926684826129	ChIP_SEQ_CTCF_Merged_rpgc_narrow_peak_23		0.121192909952263	-0.255926684826129	gray90		-778.894472361809	2.04967323046865	2.27891874371223	1.97239778747836	1.68402031555917	1.32385877353804	1.60708047866821	1.4782436466217	1.38832044609955		326.063571559472	0.0832911454016767	ChIP_SEQ_CTCF_Merged_rpgc_narrow_peak_23		22.8636	14.0152					chr11	4083325	4083824	ChIP_SEQ_CTCF_Merged_rpgc_narrow_peak_5227				chr12	79603054	79603553	ChIP_SEQ_CTCF_Merged_rpgc_narrow_peak_9162		0.85354	0.947006765719618	0.635913841262832	0.0916334661354582	0.0967741935483871	Hsapiens-HOCOMOCO-BCL6_f1		5	1
343.535135681231	0.363388669949099	ChIP_SEQ_CTCF_Merged_rpgc_narrow_peak_24		0.411273824702963	0.363388669949099	gray90		-768.844221105528	2.11835326847521	2.28948139681399	1.99605467886601	1.691323065208	1.31122646025249	1.62262277807508	1.47244214364461	1.39003964730671		542.919328985284	-0.476939547086787	ChIP_SEQ_CTCF_Merged_rpgc_narrow_peak_24		21.4545	1900-01-12 12:43:37					chr11	4865826	4866325	ChIP_SEQ_CTCF_Merged_rpgc_narrow_peak_5258				chr12	81170030	81170529	ChIP_SEQ_CTCF_Merged_rpgc_narrow_peak_9221		0.25217	1.39518590441152	0.352581587832156	0.258964143426295	0.185483870967742	Hsapiens-HOCOMOCO-BHE40_f2		4	3
233.326884203975	0.257695321495592	ChIP_SEQ_CTCF_Merged_rpgc_narrow_peak_25		0.129851056256749	0.257695321495592	gray90		-758.793969849246	2.12264585147784	2.29476277747201	2.04928291104372	1.69643506328168	1.30617360098021	1.60086346353803	1.49332776035581	1.37284681098802		464.360520414612	-0.00980966878951729	ChIP_SEQ_CTCF_Merged_rpgc_narrow_peak_25		1900-01-11 12:00:00	1900-01-13 12:00:00					chr11	20400828	20401327	ChIP_SEQ_CTCF_Merged_rpgc_narrow_peak_5471				chr12	107928538	107929037	ChIP_SEQ_CTCF_Merged_rpgc_narrow_peak_9678		0.01764	3.94207537221603	0.0753846855115484	0.0956175298804781	0.0241935483870968	Hsapiens-HOCOMOCO-BHE41_f1		17	16
341.091645679791	0.147304170426874	ChIP_SEQ_CTCF_Merged_rpgc_narrow_peak_26		0.131782399009437	0.147304170426874	gray90		-748.743718592965	2.1677169990771	2.29212202204084	2.08082572378001	1.68913235009006	1.32891162753105	1.57288719245366	1.45271673066275	1.37628539247172		534.867829725152	0.0804044568064781	ChIP_SEQ_CTCF_Merged_rpgc_narrow_peak_26		18.1364	15.0758					chr11	35834362	35834861	ChIP_SEQ_CTCF_Merged_rpgc_narrow_peak_5705				chr12	113045283	113045782	ChIP_SEQ_CTCF_Merged_rpgc_narrow_peak_9837		0.73644	0.741608677162426	0.601113751969507	0.0239043824701195	0.032258064516129	Hsapiens-HOCOMOCO-BMAL1_f1		29	1
394.875739858416	0.203922496696217	ChIP_SEQ_CTCF_Merged_rpgc_narrow_peak_27		0.163796883451286	0.203922496696217	gray90		-738.693467336683	2.1934722991823	2.33173275341108	2.11039693118299	1.69935639144726	1.30112062862941	1.57910440513066	1.43995317901884	1.3719870364666		235.723153901049	0.288213854572088	ChIP_SEQ_CTCF_Merged_rpgc_narrow_peak_27		16.0606	0					chr11	44774350	44774849	ChIP_SEQ_CTCF_Merged_rpgc_narrow_peak_5788				chr12	115552502	115553001	ChIP_SEQ_CTCF_Merged_rpgc_narrow_peak_9940		0.36492	0.847147450993691	0.427504096168927	0.525896414342629	0.620967741935484	Hsapiens-HOCOMOCO-BPTF_si		3	1
138.203183709848	-1.63298771643304	ChIP_SEQ_CTCF_Merged_rpgc_narrow_peak_28		2.50380314311911	-1.63298771643304	#305494		-728.643216080402	2.15698604329118	2.36078008806821	2.13208243366584	1.71323144739693	1.31122647251402	1.59153822149549	1.43067058358874	1.35995228120259		163.624055881536	-0.409904252241801	ChIP_SEQ_CTCF_Merged_rpgc_narrow_peak_28		0	0					chr11	49846314	49846813	ChIP_SEQ_CTCF_Merged_rpgc_narrow_peak_5861				chr13	17696131	17696630	ChIP_SEQ_CTCF_Merged_rpgc_narrow_peak_10176		1	0	0.671733392170672	0	0	Hsapiens-HOCOMOCO-BRAC_si		37	2
444.335256362849	-0.101024423744429	ChIP_SEQ_CTCF_Merged_rpgc_narrow_peak_29		0.131766378455019	-0.101024423744429	gray90		-718.592964824121	2.18488735568176	2.35813948830355	2.1429250544136	1.72418545909877	1.31627936976297	1.61951451029096	1.42602937221527	1.35135598983083		568.870503998674	-0.215829268511936	ChIP_SEQ_CTCF_Merged_rpgc_narrow_peak_29		19.6515	19.9394					chr11	54703223	54703722	ChIP_SEQ_CTCF_Merged_rpgc_narrow_peak_6022				chr13	56699291	56699790	ChIP_SEQ_CTCF_Merged_rpgc_narrow_peak_10898		1	1.00012208521548	0.671733392170672	0.661354581673307	0.661290322580645	Hsapiens-HOCOMOCO-BRCA1_f1		6	3
254.296099515204	0.195608353356474	ChIP_SEQ_CTCF_Merged_rpgc_narrow_peak_30		0.136671630946843	0.195608353356474	gray90		-708.542713567839	2.20849613411334	2.32645148154601	2.15672472466543	1.73002769414661	1.31122645582472	1.58532142434801	1.43879276684352	1.36768916683538		407.339085520675	-0.094162058050068	ChIP_SEQ_CTCF_Merged_rpgc_narrow_peak_30		18.7273	18.2273					chr11	57548818	57549317	ChIP_SEQ_CTCF_Merged_rpgc_narrow_peak_6083				chr13	65310837	65311336	ChIP_SEQ_CTCF_Merged_rpgc_narrow_peak_11078		0.11549	0.440128951633893	0.233215236819632	0.0318725099601594	0.0725806451612903	Hsapiens-HOCOMOCO-CDC5L_si		5	16
223.011599352117	-0.48576465149208	ChIP_SEQ_CTCF_Merged_rpgc_narrow_peak_31		0.0547952137465563	-0.48576465149208	gray90		-698.492462311558	2.25356755803511	2.30796609688731	2.13405379797648	1.72272485393344	1.30364717091833	1.61329758371626	1.45039591346468	1.36081203648022		342.754943607825	0.936201577226082	ChIP_SEQ_CTCF_Merged_rpgc_narrow_peak_31		19.6364	0					chr11	59965161	59965660	ChIP_SEQ_CTCF_Merged_rpgc_narrow_peak_6167				chr14	5840119	5840618	ChIP_SEQ_CTCF_Merged_rpgc_narrow_peak_11811		0.11425	0.762148013028222	0.232023754333465	0.657370517928287	0.862903225806452	Hsapiens-HOCOMOCO-CDX1_f1		13	5
179.865516320395	0.341489335655664	ChIP_SEQ_CTCF_Merged_rpgc_narrow_peak_32		0.237517333694089	0.341489335655664	gray90		-688.442211055276	2.27073781221237	2.29212210363555	2.13011091050592	1.73002780937743	1.35922913994108	1.58532118047987	1.43763258082526	1.38402236512729		184.188665933986	0.145514690525925	ChIP_SEQ_CTCF_Merged_rpgc_narrow_peak_32		21.5455	1900-01-12 14:32:47					chr11	62756816	62757315	ChIP_SEQ_CTCF_Merged_rpgc_narrow_peak_6255				chr14	20583554	20584053	ChIP_SEQ_CTCF_Merged_rpgc_narrow_peak_12003		0.21432	0.806559093908307	0.324021206458358	0.689243027888446	0.854838709677419	Hsapiens-HOCOMOCO-CDX2_f1		35	0
602.343145463194	-0.216874213849438	ChIP_SEQ_CTCF_Merged_rpgc_narrow_peak_33		0.305940037156612	-0.216874213849438	gray90		-678.391959798995	2.30722390390137	2.29476285848803	2.13011098486706	1.71688284544111	1.37944058452334	1.58532131058829	1.41790709359305	1.38918024327074		752.416044179713	-0.135471824505289	ChIP_SEQ_CTCF_Merged_rpgc_narrow_peak_33		17.4545	19.7727					chr11	69876821	69877320	ChIP_SEQ_CTCF_Merged_rpgc_narrow_peak_6441				chr15	26980561	26981060	ChIP_SEQ_CTCF_Merged_rpgc_narrow_peak_13370		0.28279	0.823655025499313	0.374519933307493	0.537848605577689	0.653225806451613	Hsapiens-HOCOMOCO-CEBPA_do		16	5
296.024158097238	-0.307037036362639	ChIP_SEQ_CTCF_Merged_rpgc_narrow_peak_34		0.132613682936281	-0.307037036362639	gray90		-668.341708542714	2.30722364841156	2.26571534038747	2.15278229406736	1.71615258040069	1.38954644169126	1.57910443850926	1.43995310272489	1.40981144555977		432.589587255865	-0.460224854207657	ChIP_SEQ_CTCF_Merged_rpgc_narrow_peak_34		15.2121	15.5303					chr11	70020733	70021232	ChIP_SEQ_CTCF_Merged_rpgc_narrow_peak_6451				chr15	27582368	27582867	ChIP_SEQ_CTCF_Merged_rpgc_narrow_peak_13376		0.19584	0.765350466764939	0.30901768452787	0.382470119521912	0.5	Hsapiens-HOCOMOCO-CEBPB_f1		6	5
209.599705717558	-0.174054950817075	ChIP_SEQ_CTCF_Merged_rpgc_narrow_peak_35		0.194063343412688	-0.174054950817075	gray90		-658.291457286432	2.28576122455805	2.27891880100213	2.13996823956666	1.68913223775266	1.38954641427313	1.56977905000959	1.46780067171369	1.39777646422386		133.786997601847	0.187099035998875	ChIP_SEQ_CTCF_Merged_rpgc_narrow_peak_35		18.1212	15.4848					chr11	70687582	70688081	ChIP_SEQ_CTCF_Merged_rpgc_narrow_peak_6492				chr15	28078815	28079314	ChIP_SEQ_CTCF_Merged_rpgc_narrow_peak_13396		0.12958	0.751886786680075	0.246131329599796	0.430278884462151	0.57258064516129	Hsapiens-HOCOMOCO-CEBPD_f1		48	1
220.37663765085	1.22735447980022	ChIP_SEQ_CTCF_Merged_rpgc_narrow_peak_36		0.747605899214088	1.22735447980022	gray90		-648.241206030151	2.31366246331085	2.24987114401697	2.11335384990405	1.68913222220048	1.36933481727328	1.56356206485203	1.47244202000754	1.4072326203755		561.435420717041	-0.591500100036327	ChIP_SEQ_CTCF_Merged_rpgc_narrow_peak_36		14.5758	0					chr11	73138125	73138624	ChIP_SEQ_CTCF_Merged_rpgc_narrow_peak_6565				chr15	40977237	40977736	ChIP_SEQ_CTCF_Merged_rpgc_narrow_peak_13554		0.34781	0.767078150184151	0.415794050215891	0.179282868525896	0.233870967741935	Hsapiens-HOCOMOCO-CEBPE_f1		46	3
595.300745938572	0.353526097131811	ChIP_SEQ_CTCF_Merged_rpgc_narrow_peak_37		0.470899448394173	0.353526097131811	gray90		-638.190954773869	2.28790754383629	2.24458987793876	2.08575431611931	1.6964350365898	1.35164968677929	1.52315185001918	1.48636592047555	1.4029343103511		937.234658196064	-0.0803280596479621	ChIP_SEQ_CTCF_Merged_rpgc_narrow_peak_37		13.9091	1900-01-11 19:38:12					chr11	74691034	74691533	ChIP_SEQ_CTCF_Merged_rpgc_narrow_peak_6580				chr15	50297292	50297791	ChIP_SEQ_CTCF_Merged_rpgc_narrow_peak_13624		0.05715	0.565360766374307	0.157259943863071	0.127490039840637	0.225806451612903	Hsapiens-HOCOMOCO-CEBPG_si		6	1
329.867038932476	0.476283458684075	ChIP_SEQ_CTCF_Merged_rpgc_narrow_peak_38		0.328792322418247	0.476283458684075	gray90		-628.140703517588	2.31151636769471	2.22346423783349	2.06702588194782	1.68402008111905	1.32385868498257	1.51693469524384	1.46548021520887	1.4304427414281		583.210582396568	-0.0405895681316901	ChIP_SEQ_CTCF_Merged_rpgc_narrow_peak_38		24.1515	14.0152					chr11	76456157	76456656	ChIP_SEQ_CTCF_Merged_rpgc_narrow_peak_6653				chr15	65304090	65304589	ChIP_SEQ_CTCF_Merged_rpgc_narrow_peak_13808		0.544	1.26524449830528	0.526781689496724	0.163346613545817	0.129032258064516	Hsapiens-HOCOMOCO-CEBPZ_si		9	2
504.88699570044	0.336778935149331	ChIP_SEQ_CTCF_Merged_rpgc_narrow_peak_39		0.612710521467011	0.336778935149331	gray90		-618.090452261306	2.27288351721555	2.2234641961681	2.08673976810233	1.69789541599531	1.34912311605045	1.51382623944964	1.47824373824256	1.44763569661549		651.170569648924	-0.394477010946853	ChIP_SEQ_CTCF_Merged_rpgc_narrow_peak_39		0	16.697					chr11	80208705	80209204	ChIP_SEQ_CTCF_Merged_rpgc_narrow_peak_6819				chr15	65857738	65858237	ChIP_SEQ_CTCF_Merged_rpgc_narrow_peak_13816		0.09795	1.51880685365701	0.21499928375532	0.318725099601594	0.209677419354839	Hsapiens-HOCOMOCO-COE1_f2		41	6
150.856416579046	0.411223739275107	ChIP_SEQ_CTCF_Merged_rpgc_narrow_peak_40		0.263043510789711	0.411223739275107	gray90		-608.040201005025	2.22566610820664	2.23666785353596	2.06209721235396	1.68255960369862	1.36680828673499	1.5013922391619	1.47128170864923	1.44849537091596		163.686095651444	-0.653338786579774	ChIP_SEQ_CTCF_Merged_rpgc_narrow_peak_40		16.9242	17.303					chr11	81534631	81535130	ChIP_SEQ_CTCF_Merged_rpgc_narrow_peak_6848				chr15	76024309	76024808	ChIP_SEQ_CTCF_Merged_rpgc_narrow_peak_13982		0.05967	0.556568272463137	0.161661749434567	0.107569721115538	0.193548387096774	Hsapiens-HOCOMOCO-COT1_f1		5	2
173.767885068318	-0.443728493546485	ChIP_SEQ_CTCF_Merged_rpgc_narrow_peak_41		0.393583033970712	-0.443728493546485	gray90		-597.989949748744	2.25356730182194	2.25515258833043	2.03351163401187	1.679638424834	1.37944055608341	1.52315169743129	1.45967850072043	1.48288104278701		252.58009584336	-0.0888525561148361	ChIP_SEQ_CTCF_Merged_rpgc_narrow_peak_41		26.7121	14.7879					chr11	95533686	95534185	ChIP_SEQ_CTCF_Merged_rpgc_narrow_peak_7210				chr15	83241874	83242373	ChIP_SEQ_CTCF_Merged_rpgc_narrow_peak_14268		0.17301	0.750637548774527	0.288711341855794	0.326693227091633	0.435483870967742	Hsapiens-HOCOMOCO-COT1_si		17	2
602.938385402948	-0.176919561155534	ChIP_SEQ_CTCF_Merged_rpgc_narrow_peak_42		0.179680839095824	-0.176919561155534	gray90		-587.939698492462	2.24498204742242	2.29212260998569	2.01478331818164	1.67452656217281	1.38196712527956	1.50450078351157	1.48868641955512	1.47772312760353		571.955694504526	-0.218606585088851	ChIP_SEQ_CTCF_Merged_rpgc_narrow_peak_42		22.9848	20.3333					chr11	96860544	96861043	ChIP_SEQ_CTCF_Merged_rpgc_narrow_peak_7268				chr15	91338341	91338840	ChIP_SEQ_CTCF_Merged_rpgc_narrow_peak_14471		0.04693	0.626377359067267	0.138447576167904	0.227091633466135	0.362903225806452	Hsapiens-HOCOMOCO-COT2_f1		10	4
288.137846970136	-0.537330117374936	ChIP_SEQ_CTCF_Merged_rpgc_narrow_peak_43		0.43396474496127	-0.537330117374936	gray90		-577.889447236181	2.22137329170426	2.29212241959803	2.00886895153129	1.70811946241601	1.35417624235153	1.51382623876844	1.49332770483834	1.4794424540656		261.813147980631	1.03830025243027	ChIP_SEQ_CTCF_Merged_rpgc_narrow_peak_43		1900-01-11 18:54:34	9.45455					chr11	100622556	100623055	ChIP_SEQ_CTCF_Merged_rpgc_narrow_peak_7453				chr16	6333230	6333729	ChIP_SEQ_CTCF_Merged_rpgc_narrow_peak_14944		0.30486	0.659397884088864	0.389030605065421	0.0637450199203187	0.0967741935483871	Hsapiens-HOCOMOCO-COT2_f2		28	2
1036.40593584075	-0.588704233727301	ChIP_SEQ_CTCF_Merged_rpgc_narrow_peak_44		2.07924318857755	-0.588704233727301	#305494		-567.839195979899	2.25142082977063	2.24194922609237	2.01675448805383	1.71469191411167	1.3541760289669	1.51382636478969	1.50028963361468	1.51038953627859		700.631477626266	0.162253701740721	ChIP_SEQ_CTCF_Merged_rpgc_narrow_peak_44		18.7576	14.2273					chr11	102447459	102447958	ChIP_SEQ_CTCF_Merged_rpgc_narrow_peak_7552				chr16	15119739	15120238	ChIP_SEQ_CTCF_Merged_rpgc_narrow_peak_15089		0.60783	1.18520128636343	0.554328509354517	0.239043824701195	0.201612903225806	Hsapiens-HOCOMOCO-CREB1_f1		48	1
801.6640839769	-0.776450385217736	ChIP_SEQ_CTCF_Merged_rpgc_narrow_peak_45		2.74630710321921	-0.776450385217736	#305494		-557.788944723618	2.2471283761043	2.22082343726482	2.03844008862394	1.73002775288323	1.36175547122955	1.57599589075361	1.52117542266846	1.54477515697479		797.064253891498	-0.472451425510126	ChIP_SEQ_CTCF_Merged_rpgc_narrow_peak_45		0	1900-01-11 12:21:53					chr11	108025652	108026151	ChIP_SEQ_CTCF_Merged_rpgc_narrow_peak_7748				chr16	37916123	37916622	ChIP_SEQ_CTCF_Merged_rpgc_narrow_peak_15567		0.2745	0.649104242767713	0.368781632301699	0.0836653386454183	0.129032258064516	Hsapiens-HOCOMOCO-CREM_f1		3	48
346.36466545735	-0.264564498670292	ChIP_SEQ_CTCF_Merged_rpgc_narrow_peak_46		0.240805197309597	-0.264564498670292	gray90		-547.738693467337	2.22781217402046	2.24987096636041	2.04534004295914	1.71396154707786	1.38701980233192	1.5635621207101	1.5281373327119	1.55251176680837		510.078191837071	-0.699051148955214	ChIP_SEQ_CTCF_Merged_rpgc_narrow_peak_46		0	1900-01-10 13:49:09					chr11	112977846	112978345	ChIP_SEQ_CTCF_Merged_rpgc_narrow_peak_7830				chr16	38321400	38321899	ChIP_SEQ_CTCF_Merged_rpgc_narrow_peak_15580		0.60793	0.911335517475302	0.55436914997522	0.661354581673307	0.725806451612903	Hsapiens-HOCOMOCO-CRX_si		7	17
148.684788513444	0.446055768324883	ChIP_SEQ_CTCF_Merged_rpgc_narrow_peak_47		0.488559890537614	0.446055768324883	gray90		-537.688442211055	2.24068981683949	2.26307448484365	2.09363982949442	1.73660014620394	1.40217855487551	1.62883990628379	1.58731354406902	1.54219629372869		84.2430288598799	-0.388372093350588	ChIP_SEQ_CTCF_Merged_rpgc_narrow_peak_47		13.3939	15.2121					chr11	114912770	114913269	ChIP_SEQ_CTCF_Merged_rpgc_narrow_peak_7892				chr16	76019199	76019698	ChIP_SEQ_CTCF_Merged_rpgc_narrow_peak_15935		0.01803	1.77289805145254	0.0763122786544991	0.386454183266932	0.217741935483871	Hsapiens-HOCOMOCO-CTCF_f2		10	1
137.021527377446	0.606996303172632	ChIP_SEQ_CTCF_Merged_rpgc_narrow_peak_48		0.118652304268631	0.606996303172632	gray90		-527.638190954774	2.2363971717728	2.27627792057482	2.11729678598422	1.7307578067033	1.40217856849943	1.6319483770643	1.58383253608431	1.54047700447696		207.973661463939	-0.348720881711728	ChIP_SEQ_CTCF_Merged_rpgc_narrow_peak_48		12.803	1900-01-11 21:27:12					chr11	115427780	115428279	ChIP_SEQ_CTCF_Merged_rpgc_narrow_peak_7916				chr16	77329307	77329806	ChIP_SEQ_CTCF_Merged_rpgc_narrow_peak_15952		0.78399	0.909202973623496	0.616017029188777	0.183266932270916	0.201612903225806	Hsapiens-HOCOMOCO-CUX1_f1		9	12
833.240789880843	0.124576584619933	ChIP_SEQ_CTCF_Merged_rpgc_narrow_peak_49		0.164250346488748	0.124576584619933	gray90		-517.587939698492	2.27932239605964	2.21818259213735	2.12912521229207	1.74025144796927	1.42996952482632	1.67546707766397	1.61516115631376	1.54305581671851		1137.61089945801	0.0867515924233329	ChIP_SEQ_CTCF_Merged_rpgc_narrow_peak_49		23.5758	14.0606					chr11	119203352	119203851	ChIP_SEQ_CTCF_Merged_rpgc_narrow_peak_8100				chr16	85487969	85488468	ChIP_SEQ_CTCF_Merged_rpgc_narrow_peak_16006		0.14944	1.29013766362774	0.265572722872925	0.832669322709163	0.645161290322581	Hsapiens-HOCOMOCO-CXXC1_si		9	6
615.238199293106	-0.177850045579765	ChIP_SEQ_CTCF_Merged_rpgc_narrow_peak_50		0.187312630411186	-0.177850045579765	gray90		-507.537688442211	2.320101062939	2.21290116113366	2.1478537491803	1.7621597819826	1.42239024179322	1.63505682127816	1.62908490759986	1.56884501048497		814.643289514802	0.557584190014618	ChIP_SEQ_CTCF_Merged_rpgc_narrow_peak_50		24.3182	1900-01-11 18:10:56					chr12	3781482	3781981	ChIP_SEQ_CTCF_Merged_rpgc_narrow_peak_8218				chr16	91699671	91700170	ChIP_SEQ_CTCF_Merged_rpgc_narrow_peak_16119		0.12619	0.71192328257577	0.242962619936591	0.286852589641434	0.403225806451613	Hsapiens-HOCOMOCO-DBP_si		9	4
714.541327555917	-0.603933949621622	ChIP_SEQ_CTCF_Merged_rpgc_narrow_peak_51		1.40960094591098	-0.603933949621622	gray90		-497.48743718593	2.37161119672859	2.26043363913749	2.16066772845185	1.77238384417249	1.44765468410083	1.65681593826839	1.6453294297627	1.57142395317554		626.780594206424	-0.378911885055579	ChIP_SEQ_CTCF_Merged_rpgc_narrow_peak_51		10.0606	0					chr12	3806191	3806690	ChIP_SEQ_CTCF_Merged_rpgc_narrow_peak_8220				chr17	4907285	4907784	ChIP_SEQ_CTCF_Merged_rpgc_narrow_peak_16295		0.35525	0.753340966493441	0.420944313988826	0.127490039840637	0.169354838709677	Hsapiens-HOCOMOCO-DDIT3_f1		43	12
230.682692987161	0.756593529815864	ChIP_SEQ_CTCF_Merged_rpgc_narrow_peak_52		0.793964331224915	0.756593529815864	gray90		-487.437185929648	2.38448878341508	2.29212203882273	2.17545343081928	1.7899103341172	1.48555134057999	1.66924995013646	1.63604686396463	1.57314336955547		73.651454426137	0.0718499158899474	ChIP_SEQ_CTCF_Merged_rpgc_narrow_peak_52		8.0303	18.1515					chr12	15816806	15817305	ChIP_SEQ_CTCF_Merged_rpgc_narrow_peak_8345				chr17	6110877	6111376	ChIP_SEQ_CTCF_Merged_rpgc_narrow_peak_16331		0.00018	0.475959999667528	0.00343390110077647	0.302788844621514	0.637096774193548	Hsapiens-HOCOMOCO-DLX2_f1		49	6
354.443696983242	-0.804002864229797	ChIP_SEQ_CTCF_Merged_rpgc_narrow_peak_53		0.707340662128371	-0.804002864229797	gray90		-477.386934673367	2.47033914677726	2.32645127148304	2.23163873709521	1.79867358498492	1.5032364313943	1.66925002574921	1.6592532828876	1.58173971354961		326.376951631704	0.094524445214937	ChIP_SEQ_CTCF_Merged_rpgc_narrow_peak_53		0	13.0606					chr12	33147381	33147880	ChIP_SEQ_CTCF_Merged_rpgc_narrow_peak_8590				chr17	27243119	27243618	ChIP_SEQ_CTCF_Merged_rpgc_narrow_peak_16761		0.01903	0.589671467718484	0.0786113630525655	0.247011952191235	0.419354838709677	Hsapiens-HOCOMOCO-DLX3_do		51	4
460.279708408769	-0.0414626146283664	ChIP_SEQ_CTCF_Merged_rpgc_narrow_peak_54		0.0328195211315734	-0.0414626146283664	gray90		-467.336683417085	2.56262812336672	2.43207895234951	2.25135277515476	1.81766085934292	1.53608033214297	1.6879009103775	1.68013892786843	1.58345895443644		620.193152970565	-0.36204472596657	ChIP_SEQ_CTCF_Merged_rpgc_narrow_peak_54		16.5303	21.2879					chr12	59265318	59265817	ChIP_SEQ_CTCF_Merged_rpgc_narrow_peak_8867				chr17	29313259	29313758	ChIP_SEQ_CTCF_Merged_rpgc_narrow_peak_16868		0.03138	1.94260859525109	0.106512446755748	0.250996015936255	0.129032258064516	Hsapiens-HOCOMOCO-E2F1_f2		13	0
184.759253026768	1.46739581708436	ChIP_SEQ_CTCF_Merged_rpgc_narrow_peak_55		2.0719545767769	1.46739581708436	#049494		-457.286432160804	2.65491676156961	2.4928148249978	2.29078103587465	1.84614170038874	1.5411331321512	1.68479246752603	1.68710073266711	1.61010785758495		140.842567332993	-0.147443700219531	ChIP_SEQ_CTCF_Merged_rpgc_narrow_peak_55		18.1667	13.0606					chr12	65401927	65402426	ChIP_SEQ_CTCF_Merged_rpgc_narrow_peak_8892				chr17	31522221	31522720	ChIP_SEQ_CTCF_Merged_rpgc_narrow_peak_16971		0.00047	13.2922395319448	0.00677310229109988	0.107569721115538	0.00806451612903226	Hsapiens-HOCOMOCO-E2F2_f1		6	2
833.786646032373	-0.629694208172427	ChIP_SEQ_CTCF_Merged_rpgc_narrow_peak_56		2.59841757112995	-0.629694208172427	#305494		-447.236180904523	2.75149829642287	2.56675432723703	2.31542373484778	1.8870373922355	1.57902996080262	1.65059918131147	1.73467357056482	1.64363375765937		546.886347897646	-0.461210901440133	ChIP_SEQ_CTCF_Merged_rpgc_narrow_peak_56		13.6061	1900-01-12 08:21:50					chr12	76832679	76833178	ChIP_SEQ_CTCF_Merged_rpgc_narrow_peak_9110				chr17	46600496	46600995	ChIP_SEQ_CTCF_Merged_rpgc_narrow_peak_17364		0.00019	4.08309632771654	0.00350774843627704	0.231075697211155	0.0564516129032258	Hsapiens-HOCOMOCO-E2F3_si		4	2
79.0051770818998	0.303477429377252	ChIP_SEQ_CTCF_Merged_rpgc_narrow_peak_57		0.116647240578704	0.303477429377252	gray90		-437.185929648241	2.80515461494622	2.59316150250944	2.38442324926552	1.94765022628516	1.56387114303453	1.68479228087834	1.76484183209283	1.67715981926237		118.247748904344	-0.102919186809374	ChIP_SEQ_CTCF_Merged_rpgc_narrow_peak_57		17.1818	7.37879					chr12	80498303	80498802	ChIP_SEQ_CTCF_Merged_rpgc_narrow_peak_9190				chr17	59556803	59557302	ChIP_SEQ_CTCF_Merged_rpgc_narrow_peak_17613		0.00714	3.81911929845281	0.041576157223064	0.123505976095618	0.032258064516129	Hsapiens-HOCOMOCO-E2F4_do		5	2
874.666056082191	-0.331241731932754	ChIP_SEQ_CTCF_Merged_rpgc_narrow_peak_58		0.654357647436722	-0.331241731932754	gray90		-427.13567839196	2.91246737395097	2.75688425082605	2.42187987311372	1.99219720817885	1.5815564259461	1.67546700750078	1.78340715067727	1.70294900945255		843.240755607319	0.198932605229983	ChIP_SEQ_CTCF_Merged_rpgc_narrow_peak_58		0	7.75758					chr12	83268705	83269204	ChIP_SEQ_CTCF_Merged_rpgc_narrow_peak_9261				chr17	70967238	70967737	ChIP_SEQ_CTCF_Merged_rpgc_narrow_peak_17749		0.77608	1.13596087152248	0.613615552832937	0.183266932270916	0.161290322580645	Hsapiens-HOCOMOCO-E2F5_do		4	13
298.780811864502	0.0108525432766474	ChIP_SEQ_CTCF_Merged_rpgc_narrow_peak_59		0.010345329630892	0.0108525432766474	gray90		-417.085427135678	3.03265782423968	2.86515283121646	2.4721511900425	2.06011309373437	1.62955891336714	1.67235862459455	1.83214036396572	1.72272074878216		257.300949268614	-0.34229931900375	ChIP_SEQ_CTCF_Merged_rpgc_narrow_peak_59		11.0606	0					chr12	105962603	105963102	ChIP_SEQ_CTCF_Merged_rpgc_narrow_peak_9665				chr17	80286916	80287415	ChIP_SEQ_CTCF_Merged_rpgc_narrow_peak_17898		0.21551	1.34234639552492	0.324944410980213	0.346613545816733	0.258064516129032	Hsapiens-HOCOMOCO-E2F6_f1		25	2
821.111248628876	0.35898982264068	ChIP_SEQ_CTCF_Merged_rpgc_narrow_peak_60		1.27686376217669	0.35898982264068	gray90		-407.035175879397	3.14855554613095	3.06584576727117	2.5667790429106	2.0798303143492	1.64977051343237	1.69411792073931	1.87043095895222	1.74335222840309		978.08306493643	0.436352860321048	ChIP_SEQ_CTCF_Merged_rpgc_narrow_peak_60		9.86364	14.1212					chr12	116028057	116028556	ChIP_SEQ_CTCF_Merged_rpgc_narrow_peak_9985				chr18	15466058	15466557	ChIP_SEQ_CTCF_Merged_rpgc_narrow_peak_18303		0.19868	2.4653854126068	0.311408106760023	0.0597609561752988	0.0241935483870968	Hsapiens-HOCOMOCO-E2F7_f1		2	0
170.40682785854	0.488158594189807	ChIP_SEQ_CTCF_Merged_rpgc_narrow_peak_61		0.32843820125418	0.488158594189807	gray90		-396.984924623115	3.26230697811229	3.17939587183369	2.66830639526682	2.11342307925224	1.68766729967935	1.73141985143934	1.90756107602801	1.77945718782289		218.705114620076	-0.578872053169669	ChIP_SEQ_CTCF_Merged_rpgc_narrow_peak_61		19.6061	16.0909					chr13	56197428	56197927	ChIP_SEQ_CTCF_Merged_rpgc_narrow_peak_10873				chr18	16582129	16582628	ChIP_SEQ_CTCF_Merged_rpgc_narrow_peak_18313		0.55338	1.2199518828256	0.53104129336581	0.167330677290837	0.137096774193548	Hsapiens-HOCOMOCO-E4F1_f1		14	2
834.243105244173	-0.484006222993956	ChIP_SEQ_CTCF_Merged_rpgc_narrow_peak_62		2.19873553841941	-0.484006222993956	#305494		-386.934673366834	3.39966763353463	3.24013188452397	2.73533466024306	2.16454277064615	1.72809047256197	1.75939616612026	1.93076755966459	1.80524631057467		767.52559263301	-0.233911525180896	ChIP_SEQ_CTCF_Merged_rpgc_narrow_peak_62		14.1212	16.0909					chr13	60738408	60738907	ChIP_SEQ_CTCF_Merged_rpgc_narrow_peak_11000				chr18	64662519	64663018	ChIP_SEQ_CTCF_Merged_rpgc_narrow_peak_19040		0.0002	3.07174455347452	0.00357698031330883	0.322709163346614	0.104838709677419	Hsapiens-HOCOMOCO-EGR1_f2		11	6
635.717934439462	-0.474574616134591	ChIP_SEQ_CTCF_Merged_rpgc_narrow_peak_63		1.3579074877298	-0.474574616134591	gray90		-376.884422110553	3.52415047036213	3.35632256570372	2.81517673898669	2.23830058035052	1.76093435849462	1.78737249170031	1.97369923216956	1.84736875167915		702.718335148618	0.139954187704207	ChIP_SEQ_CTCF_Merged_rpgc_narrow_peak_63		0	15.2121					chr13	92354487	92354986	ChIP_SEQ_CTCF_Merged_rpgc_narrow_peak_11377				chr18	77085076	77085575	ChIP_SEQ_CTCF_Merged_rpgc_narrow_peak_19268		0.00325	2.13767441232008	0.0253378667394755	0.362549800796813	0.169354838709677	Hsapiens-HOCOMOCO-EGR2_si		52	2
268.580652111225	0.656017193235941	ChIP_SEQ_CTCF_Merged_rpgc_narrow_peak_64		0.474172906229104	0.656017193235941	gray90		-366.834170854271	3.73448358490629	3.4936389008772	2.91079023364678	2.31863126722933	1.78367241638047	1.84643367699214	2.05028014830181	1.86628084846905		62.1061490743464	1.25910242805051	ChIP_SEQ_CTCF_Merged_rpgc_narrow_peak_64		20.6061	13.7424					chr13	116714787	116715286	ChIP_SEQ_CTCF_Merged_rpgc_narrow_peak_11757				chr19	6660955	6661454	ChIP_SEQ_CTCF_Merged_rpgc_narrow_peak_19628		0.60248	1.19341306406864	0.552143376396401	0.231075697211155	0.193548387096774	Hsapiens-HOCOMOCO-EGR3_f1		5	4
114.234780776027	0.267989263072798	ChIP_SEQ_CTCF_Merged_rpgc_narrow_peak_65		0.160186893299292	0.267989263072798	gray90		-356.78391959799	3.89115988817608	3.69169097039306	3.02513210432043	2.37486257570461	1.80641034790448	1.8775182219914	2.07696738958359	1.89894721874169		233.105735218839	0.214015379259506	ChIP_SEQ_CTCF_Merged_rpgc_narrow_peak_65		9.86364	0					chr14	14098506	14099005	ChIP_SEQ_CTCF_Merged_rpgc_narrow_peak_11925				chr19	53096061	53096560	ChIP_SEQ_CTCF_Merged_rpgc_narrow_peak_20516		0.0003	2.56963499241366	0.00492567780849084	0.394422310756972	0.153225806451613	Hsapiens-HOCOMOCO-EGR4_f1		8	1
151.025810885029	-0.552297599610219	ChIP_SEQ_CTCF_Merged_rpgc_narrow_peak_66		0.501233867764265	-0.552297599610219	gray90		-346.733668341708	4.14012560089236	3.88446187799417	3.18580222419165	2.43985718105314	1.79630463106292	1.93968750476837	2.1024942789759	1.91871888518333		78.6077063817342	0.739924352257337	ChIP_SEQ_CTCF_Merged_rpgc_narrow_peak_66		19.3333	13.9091					chr14	20393321	20393820	ChIP_SEQ_CTCF_Merged_rpgc_narrow_peak_11998				chr2	29342793	29343292	ChIP_SEQ_CTCF_Merged_rpgc_narrow_peak_21169		1	0.988071967050325	0.671733392170672	0.111553784860558	0.112903225806452	Hsapiens-HOCOMOCO-EHF_si		54	1
157.358948497034	0.506249962009762	ChIP_SEQ_CTCF_Merged_rpgc_narrow_peak_67		0.237677170827435	0.506249962009762	gray90		-336.683417085427	4.28177852321018	4.01649599283644	3.28831571195889	2.54574746768741	1.83420143110412	1.94901294844491	2.17907523223332	1.95052563360759		275.367371387809	0.698708665668527	ChIP_SEQ_CTCF_Merged_rpgc_narrow_peak_67		23.4697	1900-01-12 05:49:03					chr14	27741477	27741976	ChIP_SEQ_CTCF_Merged_rpgc_narrow_peak_12177				chr2	60323373	60323872	ChIP_SEQ_CTCF_Merged_rpgc_narrow_peak_21659		0.19707	1.28392096973168	0.3100569021796	0.621513944223108	0.483870967741935	Hsapiens-HOCOMOCO-ELF1_f1		3	6
229.497793818759	-0.0672198468838136	ChIP_SEQ_CTCF_Merged_rpgc_narrow_peak_68		0.0326892385032508	-0.0672198468838136	gray90		-326.633165829146	4.42772368623794	4.14853115394278	3.3504150831005	2.63338060756621	1.87715097546577	1.99253167833601	2.26609913212912	1.96256043561867		190.2504501287	1.22032631298532	ChIP_SEQ_CTCF_Merged_rpgc_narrow_peak_68		16.9242	14.2273					chr14	32076867	32077366	ChIP_SEQ_CTCF_Merged_rpgc_narrow_peak_12265				chr2	75879770	75880269	ChIP_SEQ_CTCF_Merged_rpgc_narrow_peak_21927		0.20552	1.48082257753327	0.317036515678113	0.203187250996016	0.137096774193548	Hsapiens-HOCOMOCO-ELF2_f1		4	3
218.39938835615	0.45822462801105	ChIP_SEQ_CTCF_Merged_rpgc_narrow_peak_69		0.264942758592129	0.45822462801105	gray90		-316.582914572864	4.54791423114179	4.26736239842998	3.45687159259342	2.71371130384866	1.97820897630283	2.02983324936458	2.31947358335767	1.9909285478081		420.112569997373	0.379056920397835	ChIP_SEQ_CTCF_Merged_rpgc_narrow_peak_69		17	9.48485					chr14	36864049	36864548	ChIP_SEQ_CTCF_Merged_rpgc_narrow_peak_12345				chr2	80093983	80094482	ChIP_SEQ_CTCF_Merged_rpgc_narrow_peak_21993		0.29564	1.57926175184154	0.383099258042761	0.127490039840637	0.0806451612903226	Hsapiens-HOCOMOCO-ELF3_f1		10	4
298.596243046321	-0.0949160374746886	ChIP_SEQ_CTCF_Merged_rpgc_narrow_peak_70		0.058037979592674	-0.0949160374746886	gray90		-306.532663316583	4.79473347513421	4.47333697844478	3.5396706600791	2.80645665439587	2.02368513311659	2.11376216275351	2.38561160734722	2.03734912301813		567.974229056111	0.160271641156926	ChIP_SEQ_CTCF_Merged_rpgc_narrow_peak_70		8.30303	0					chr14	45388632	45389131	ChIP_SEQ_CTCF_Merged_rpgc_narrow_peak_12405				chr2	85186008	85186507	ChIP_SEQ_CTCF_Merged_rpgc_narrow_peak_22062		0.33557	0.828736827231598	0.407546653824462	0.434262948207171	0.524193548387097	Hsapiens-HOCOMOCO-ELF5_f1		54	0
208.744007866222	0.348792760534807	ChIP_SEQ_CTCF_Merged_rpgc_narrow_peak_71		0.0582792994147447	0.348792760534807	gray90		-296.482412060301	4.94926372358521	4.68723337627152	3.64612704689063	2.87583287790852	2.06158181837627	2.12308742114476	2.41693988289152	2.09150651676314		445.418491295392	1.0421612977017	ChIP_SEQ_CTCF_Merged_rpgc_narrow_peak_71		16.1667	15.1818					chr14	45469384	45469883	ChIP_SEQ_CTCF_Merged_rpgc_narrow_peak_12411				chr2	121088443	121088942	ChIP_SEQ_CTCF_Merged_rpgc_narrow_peak_22541		0.01178	1.82075028688077	0.0589153814685962	0.426294820717131	0.233870967741935	Hsapiens-HOCOMOCO-ELK1_f1		9	5
333.529298906984	0.920191142692636	ChIP_SEQ_CTCF_Merged_rpgc_narrow_peak_72		0.309266246294102	0.920191142692636	gray90		-286.43216080402	5.2003757024853	4.99355476110884	3.74568312578988	2.95908426869552	2.15000746437481	2.21945033209664	2.52717032602855	2.15426037073135		638.073552179823	-0.00822588754311486	ChIP_SEQ_CTCF_Merged_rpgc_narrow_peak_72		17.5303	8.10606					chr14	45772632	45773131	ChIP_SEQ_CTCF_Merged_rpgc_narrow_peak_12419				chr2	166512438	166512937	ChIP_SEQ_CTCF_Merged_rpgc_narrow_peak_23535		0.23662	1.37532458331925	0.340534106244425	0.310756972111554	0.225806451612903	Hsapiens-HOCOMOCO-ELK3_f1		18	10
262.277322481477	0.0228113227178957	ChIP_SEQ_CTCF_Merged_rpgc_narrow_peak_73		0.00223436130562659	0.0228113227178957	gray90		-276.381909547739	5.49870515549646	5.35004848531149	3.88663949752317	3.03138184561891	2.26117125136512	2.32824707712446	2.61419402326856	2.22647024112088		487.840294773818	0.503292185349938	ChIP_SEQ_CTCF_Merged_rpgc_narrow_peak_73		1900-01-10 14:32:47	0					chr14	46723861	46724360	ChIP_SEQ_CTCF_Merged_rpgc_narrow_peak_12427				chr2	169271904	169272403	ChIP_SEQ_CTCF_Merged_rpgc_narrow_peak_23663		0.66619	1.16960465951673	0.576849880856491	0.179282868525896	0.153225806451613	Hsapiens-HOCOMOCO-ELK4_f1		3	4
210.153261635748	-0.467968572739302	ChIP_SEQ_CTCF_Merged_rpgc_narrow_peak_74		0.301418352572824	-0.467968572739302	gray90		-266.331658291457	5.84210597470547	5.76199717023998	4.07195212453314	3.14311408620436	2.32685885395323	2.39974207537515	2.74530982937132	2.2505401051896		115.148902155813	0.757653150934658	ChIP_SEQ_CTCF_Merged_rpgc_narrow_peak_74		0	13.9848					chr14	50944542	50945041	ChIP_SEQ_CTCF_Merged_rpgc_narrow_peak_12490				chr3	27118190	27118689	ChIP_SEQ_CTCF_Merged_rpgc_narrow_peak_24073		0.63503	1.14705381076295	0.565116169312918	0.286852589641434	0.25	Hsapiens-HOCOMOCO-ENOA_si		27	6
346.38031925642	-0.414140476723103	ChIP_SEQ_CTCF_Merged_rpgc_narrow_peak_75		0.0941890149629603	-0.414140476723103	gray90		-256.281407035176	6.1339963645611	6.11585094743562	4.28683585131053	3.27529424805086	2.40012592298644	2.48056237425123	2.85321933133262	2.3193113889013		556.488468032001	0.0544976190720685	ChIP_SEQ_CTCF_Merged_rpgc_narrow_peak_75		19.8939	18.9242					chr14	51064756	51065255	ChIP_SEQ_CTCF_Merged_rpgc_narrow_peak_12493				chr3	27448318	27448817	ChIP_SEQ_CTCF_Merged_rpgc_narrow_peak_24080		0.33245	0	0.40574749592109	0	0.00806451612903226	Hsapiens-HOCOMOCO-EOMES_f1		38	11
221.804250955221	0.856390981314057	ChIP_SEQ_CTCF_Merged_rpgc_narrow_peak_76		0.554139809643782	0.856390981314057	gray90		-246.231155778894	6.52676187036107	6.54364327261749	4.54311933910962	3.44179724800645	2.43802266342299	2.54894876071385	2.94836527688163	2.37002999203546		379.105735497486	0.0540025481904533	ChIP_SEQ_CTCF_Merged_rpgc_narrow_peak_76		16.0909	0					chr14	54669373	54669872	ChIP_SEQ_CTCF_Merged_rpgc_narrow_peak_12566				chr3	86910284	86910783	ChIP_SEQ_CTCF_Merged_rpgc_narrow_peak_24832		0.65248	1.19095885285499	0.571766142938461	0.163346613545817	0.137096774193548	Hsapiens-HOCOMOCO-EPAS1_si		5	5
275.012381549116	-0.141829418672552	ChIP_SEQ_CTCF_Merged_rpgc_narrow_peak_77		0.13787782782335	-0.141829418672552	gray90		-236.180904522613	6.93884205326293	7.09290871747489	4.8102458319039	3.62071535823125	2.47591927903039	2.66085355758667	3.0713590492521	2.50327441692352		320.872663947468	-0.487371078094198	ChIP_SEQ_CTCF_Merged_rpgc_narrow_peak_77		19	0					chr14	54714066	54714565	ChIP_SEQ_CTCF_Merged_rpgc_narrow_peak_12569				chr3	102880419	102880918	ChIP_SEQ_CTCF_Merged_rpgc_narrow_peak_25276		0.31092	1.52554126407015	0.392831665272458	0.135458167330677	0.0887096774193548	Hsapiens-HOCOMOCO-ERG_f1		14	5
829.695683524478	-0.404975033679338	ChIP_SEQ_CTCF_Merged_rpgc_narrow_peak_78		1.26002063887619	-0.404975033679338	gray90		-226.130653266332	7.52477055137019	7.70026840746981	5.09412861304376	3.8806938382173	2.55171263916152	2.81316925661904	3.28021569183895	2.63136078808989		738.146109173817	0.110343367945931	ChIP_SEQ_CTCF_Merged_rpgc_narrow_peak_78		21.6061	12.0303					chr14	55024143	55024642	ChIP_SEQ_CTCF_Merged_rpgc_narrow_peak_12581				chr3	107433876	107434375	ChIP_SEQ_CTCF_Merged_rpgc_narrow_peak_25387		0.28053	0.786805913203452	0.372971804859328	0.310756972111554	0.395161290322581	Hsapiens-HOCOMOCO-ERR1_f1		12	6
505.528974986758	-0.145791132362638	ChIP_SEQ_CTCF_Merged_rpgc_narrow_peak_79		0.142461972330146	-0.145791132362638	gray90		-216.08040201005	8.1579149142631	8.46871006836012	5.44799693377273	4.12022476267178	2.63761199610574	2.96237607479095	3.53200456040246	2.76374551270689		323.292121561745	0.256611360535414	ChIP_SEQ_CTCF_Merged_rpgc_narrow_peak_79		16.2879	0					chr14	61112377	61112876	ChIP_SEQ_CTCF_Merged_rpgc_narrow_peak_12675				chr3	148343297	148343796	ChIP_SEQ_CTCF_Merged_rpgc_narrow_peak_25973		0.37584	0.803197529343223	0.434735407095796	0.207171314741036	0.258064516129032	Hsapiens-HOCOMOCO-ERR2_f1		12	5
180.285078109192	-0.385842639299744	ChIP_SEQ_CTCF_Merged_rpgc_narrow_peak_80		0.283953951658402	-0.385842639299744	gray90		-206.030150753769	9.04431885943829	9.28732809916283	5.80088140200643	4.37582223551366	2.7614081788063	3.15510194437844	3.81976371424539	2.96060305450644		125.731403025445	-0.266442911421119	ChIP_SEQ_CTCF_Merged_rpgc_narrow_peak_80		1900-01-11 06:54:34	16.0909					chr14	62879418	62879917	ChIP_SEQ_CTCF_Merged_rpgc_narrow_peak_12694				chr4	12008423	12008922	ChIP_SEQ_CTCF_Merged_rpgc_narrow_peak_26214		0.70559	0.892656358333905	0.590809900737145	0.223107569721116	0.25	Hsapiens-HOCOMOCO-ERR3_f1		6	1
675.510186393597	0.100323985157105	ChIP_SEQ_CTCF_Merged_rpgc_narrow_peak_81		0.160872972879991	0.100323985157105	gray90		-195.979899497487	9.91784341372911	10.2274148556793	6.21783394605211	4.66209120209356	2.9129952105454	3.25768178531102	4.06691110610962	3.15574141766344		1002.52830543993	-0.463630456695494	ChIP_SEQ_CTCF_Merged_rpgc_narrow_peak_81		18.6212	10					chr14	65149943	65150442	ChIP_SEQ_CTCF_Merged_rpgc_narrow_peak_12745				chr4	114688904	114689403	ChIP_SEQ_CTCF_Merged_rpgc_narrow_peak_27522		0.19312	0.412716428337128	0.306697977810119	0.0199203187250996	0.0483870967741935	Hsapiens-HOCOMOCO-ESR1_do		26	7
520.950607008233	0.275648363824773	ChIP_SEQ_CTCF_Merged_rpgc_narrow_peak_82		0.423692800895714	0.275648363824773	gray90		-185.929648241206	10.8514663005627	11.1754258674325	6.733357748939	4.98633355126508	3.06205536927496	3.50946834904807	4.34190587145942	3.41105471806867		679.298031192923	0.175878107625371	ChIP_SEQ_CTCF_Merged_rpgc_narrow_peak_82		20.9545	15.8636					chr14	65987891	65988390	ChIP_SEQ_CTCF_Merged_rpgc_narrow_peak_12763				chr4	131723356	131723855	ChIP_SEQ_CTCF_Merged_rpgc_narrow_peak_28016		0.62718	0.741591474877298	0.562056806888477	0.047808764940239	0.0645161290322581	Hsapiens-HOCOMOCO-ESR2_do		5	10
182.177127119203	1.85210782772304	ChIP_SEQ_CTCF_Merged_rpgc_narrow_peak_83		2.19391716853483	1.85210782772304	#049494		-175.879396984925	12.0104419327187	12.3214878046397	7.36815256487976	5.36169628068371	3.23385403837476	3.59028885977609	4.65171043804714	3.68957840400083		304.598047037354	-0.108078532866196	ChIP_SEQ_CTCF_Merged_rpgc_narrow_peak_83		11.0152	17.5303					chr14	67620732	67621231	ChIP_SEQ_CTCF_Merged_rpgc_narrow_peak_12792				chr4	134962948	134963447	ChIP_SEQ_CTCF_Merged_rpgc_narrow_peak_28170		0.74756	1.05857088967824	0.604701723614616	0.896414342629482	0.846774193548387	Hsapiens-HOCOMOCO-ESR2_si		1	16
523.91267711509	-0.41683389122194	ChIP_SEQ_CTCF_Merged_rpgc_narrow_peak_84		0.763486342375601	-0.41683389122194	gray90		-165.829145728643	13.1715659389218	13.4939552499253	8.14488871496858	5.79913276115667	3.38038799336978	3.75193016120366	5.04969954218183	3.98701429792813		653.237360411484	0.16894847854488	ChIP_SEQ_CTCF_Merged_rpgc_narrow_peak_84		19.3636	16.8485					chr14	79106829	79107328	ChIP_SEQ_CTCF_Merged_rpgc_narrow_peak_12934				chr4	135782210	135782709	ChIP_SEQ_CTCF_Merged_rpgc_narrow_peak_28203		0.92757	1.03034651599726	0.654945217701677	0.581673306772908	0.564516129032258	Hsapiens-HOCOMOCO-ETS1_si		10	1
376.848197005871	-0.0490219701088156	ChIP_SEQ_CTCF_Merged_rpgc_narrow_peak_85		0.046657481035359	-0.0490219701088156	gray90		-155.778894472362	14.5258537896918	14.95954252331	8.9068381149792	6.20297620705899	3.51681581190654	3.93843785694667	5.46161137172154	4.29132685516562		440.417830474993	0.308530069467023	ChIP_SEQ_CTCF_Merged_rpgc_narrow_peak_85		16.4545	0					chr14	93884472	93884971	ChIP_SEQ_CTCF_Merged_rpgc_narrow_peak_12980				chr4	139172574	139173073	ChIP_SEQ_CTCF_Merged_rpgc_narrow_peak_28361		0.25041	1.23463936402981	0.351248447207799	0.697211155378486	0.564516129032258	Hsapiens-HOCOMOCO-ETS2_f1		2	0
559.663646192303	0.318960341959962	ChIP_SEQ_CTCF_Merged_rpgc_narrow_peak_86		0.133259029030638	0.318960341959962	gray90		-145.72864321608	16.5089939272809	16.4911457873085	9.94084510814796	6.95516214505272	3.81493676338877	4.13427220821381	6.1798472237587	4.80797128455979		876.355852875387	-0.0471700348489021	ChIP_SEQ_CTCF_Merged_rpgc_narrow_peak_86		0	0					chr14	109840247	109840746	ChIP_SEQ_CTCF_Merged_rpgc_narrow_peak_13054				chr5	25499787	25500286	ChIP_SEQ_CTCF_Merged_rpgc_narrow_peak_29150		0.61085	1.09250605839058	0.555552596676702	0.749003984063745	0.685483870967742	Hsapiens-HOCOMOCO-ETV4_f1		3	40
191.871420716236	-0.251625833387432	ChIP_SEQ_CTCF_Merged_rpgc_narrow_peak_87		0.173119304635788	-0.251625833387432	gray90		-135.678391959799	19.1038145670324	18.22872263251	11.2340910917926	7.74094105157459	4.20400972127914	4.33632351398468	6.93985485042845	5.37705320996898		155.334855631492	1.22769318738707	ChIP_SEQ_CTCF_Merged_rpgc_narrow_peak_87		26.2273	17.6364					chr14	115041998	115042497	ChIP_SEQ_CTCF_Merged_rpgc_narrow_peak_13075				chr5	49352019	49352518	ChIP_SEQ_CTCF_Merged_rpgc_narrow_peak_29606		0.47246	0.803218274135101	0.491559108326279	0.155378486055777	0.193548387096774	Hsapiens-HOCOMOCO-ETV5_f1		58	5
607.169485722234	-0.377122997767224	ChIP_SEQ_CTCF_Merged_rpgc_narrow_peak_88		0.528230994809533	-0.377122997767224	gray90		-125.628140703517	22.0227223702715	20.4495464748549	12.7244769919266	8.78085627117493	4.4743396462713	4.52593979971749	7.87274965592793	6.05359073409012		627.084832949471	0.294235052565962	ChIP_SEQ_CTCF_Merged_rpgc_narrow_peak_88		13.303	0					chr14	118910504	118911003	ChIP_SEQ_CTCF_Merged_rpgc_narrow_peak_13102				chr5	59374617	59375116	ChIP_SEQ_CTCF_Merged_rpgc_narrow_peak_29689		0.79927	1.28371313514403	0.620572511246776	0.051792828685259	0.0403225806451613	Hsapiens-HOCOMOCO-ETV7_si		15	4
102.462374439407	0.034347070601366	ChIP_SEQ_CTCF_Merged_rpgc_narrow_peak_89		0.018668108601898	0.034347070601366	gray90		-115.577889447236	25.6606275605635	23.1272125984859	14.5726762914542	10.002611170333	4.80025182758059	4.82746207509722	8.91123287950243	6.85563616318362		80.7375978762235	-0.836663431198609	ChIP_SEQ_CTCF_Merged_rpgc_narrow_peak_89		20.9697	1900-01-10 05:05:25					chr14	119027073	119027572	ChIP_SEQ_CTCF_Merged_rpgc_narrow_peak_13106				chr5	89143050	89143549	ChIP_SEQ_CTCF_Merged_rpgc_narrow_peak_30064		0.02767	0.297421423599255	0.0974193183989054	0.0239043824701195	0.0806451612903226	Hsapiens-HOCOMOCO-EVI1_f1		5	4
286.793219510244	-0.258243121210073	ChIP_SEQ_CTCF_Merged_rpgc_narrow_peak_90		0.274635592676404	-0.258243121210073	gray90		-105.527638190955	30.0175262384334	26.2141829190902	16.7915015732779	11.5120961538796	5.20701062491962	5.02018787315914	10.1307255578041	7.73418925106525		322.96647307265	-0.65898463689225	ChIP_SEQ_CTCF_Merged_rpgc_narrow_peak_90		1900-01-12 17:27:18	11.697					chr14	121804444	121804943	ChIP_SEQ_CTCF_Merged_rpgc_narrow_peak_13139				chr5	101441784	101442283	ChIP_SEQ_CTCF_Merged_rpgc_narrow_peak_30255		0.92173	1.04187162835757	0.65351647601539	0.462151394422311	0.443548387096774	Hsapiens-HOCOMOCO-FEV_f1		5	1
174.614924225754	-0.259246864844018	ChIP_SEQ_CTCF_Merged_rpgc_narrow_peak_91		0.2126758080567	-0.259246864844018	gray90		-95.4773869346733	34.9775230140941	30.5449232464855	19.2971657173147	13.2523469584225	5.75777679511479	5.50200178418841	11.5846020085471	8.69096899202892		219.016643206954	0.719871060837749	ChIP_SEQ_CTCF_Merged_rpgc_narrow_peak_91		18.7727	11					chr14	122060644	122061143	ChIP_SEQ_CTCF_Merged_rpgc_narrow_peak_13143				chr5	103691068	103691567	ChIP_SEQ_CTCF_Merged_rpgc_narrow_peak_30290		0.03751	1.63990403371433	0.120185623071313	0.410358565737052	0.25	Hsapiens-HOCOMOCO-FLI1_f1		3	1
694.095975929658	-0.330362312483359	ChIP_SEQ_CTCF_Merged_rpgc_narrow_peak_92		0.417215514601103	-0.330362312483359	gray90		-85.4271356783919	40.5213010685826	35.8368731615613	22.0384163755236	15.1729768288946	6.37675654241017	6.08639509337289	13.0477605972971	9.7405898632322		680.871771109603	0.278657622994579	ChIP_SEQ_CTCF_Merged_rpgc_narrow_peak_92		0	17.303					chr15	5116078	5116577	ChIP_SEQ_CTCF_Merged_rpgc_narrow_peak_13188				chr5	120518271	120518770	ChIP_SEQ_CTCF_Merged_rpgc_narrow_peak_30783		0.11507	0.684579958545088	0.232813182731812	0.215139442231076	0.314516129032258	Hsapiens-HOCOMOCO-FOSB_f1		38	4
788.032650824271	-0.732488141399454	ChIP_SEQ_CTCF_Merged_rpgc_narrow_peak_93		2.79097605254101	-0.732488141399454	#305494		-75.3768844221105	46.2518033236265	41.7625883522543	25.156205285232	17.3871763546779	6.990684013537	6.79512753622872	14.6501574601446	11.0162986949512		1084.5807615237	-0.175000424183494	ChIP_SEQ_CTCF_Merged_rpgc_narrow_peak_93		1900-01-10 07:38:12	0					chr15	8445187	8445686	ChIP_SEQ_CTCF_Merged_rpgc_narrow_peak_13228				chr5	136854379	136854878	ChIP_SEQ_CTCF_Merged_rpgc_narrow_peak_31413		0.36359	0.81197919206199	0.426610700507606	0.274900398406374	0.338709677419355	Hsapiens-HOCOMOCO-FOSL1_f2		30	6
364.589639492865	0.80806842598858	ChIP_SEQ_CTCF_Merged_rpgc_narrow_peak_94		1.00041404973143	0.80806842598858	gray90		-65.3266331658291	52.1711784264127	48.3537614750631	28.2592088655361	19.6736741671429	7.61218981334141	7.56913746833801	16.3430617104258	12.3134961906501		390.002940592791	-0.217704540758557	ChIP_SEQ_CTCF_Merged_rpgc_narrow_peak_94		18.5909	16.697					chr15	11320403	11320902	ChIP_SEQ_CTCF_Merged_rpgc_narrow_peak_13271				chr5	148602186	148602685	ChIP_SEQ_CTCF_Merged_rpgc_narrow_peak_31849		1	1.02093865519465	0.671733392170672	0.247011952191235	0.241935483870968	Hsapiens-HOCOMOCO-FOSL2_f1		8	3
120.73326784841	-0.66055751227891	ChIP_SEQ_CTCF_Merged_rpgc_narrow_peak_95		0.49380043393432	-0.66055751227891	gray90		-55.2763819095477	57.9810912023181	55.0452852602144	31.4627536095462	21.9762377377274	8.19832633137703	8.29030474254063	17.9176111268997	13.4387657642365		95.162986500182	0.487217105287607	ChIP_SEQ_CTCF_Merged_rpgc_narrow_peak_95		14.3788	0					chr15	61157473	61157972	ChIP_SEQ_CTCF_Merged_rpgc_narrow_peak_13771				chr6	93168744	93169243	ChIP_SEQ_CTCF_Merged_rpgc_narrow_peak_33387		1	1.00779417901975	0.671733392170672	0.406374501992032	0.403225806451613	Hsapiens-HOCOMOCO-FOS_si		15	8
148.910342636387	1.19986394565664	ChIP_SEQ_CTCF_Merged_rpgc_narrow_peak_96		1.92648270165986	1.19986394565664	#049494		-45.2261306532663	63.8274880455246	61.8899708320794	34.5145016995449	24.2065042129998	8.76425057223865	9.07674969468798	19.4387881197248	14.4772121354512		173.563961634216	0.239446471948681	ChIP_SEQ_CTCF_Merged_rpgc_narrow_peak_96		0	1900-01-12 11:38:06					chr15	79670494	79670993	ChIP_SEQ_CTCF_Merged_rpgc_narrow_peak_14145				chr6	96116120	96116619	ChIP_SEQ_CTCF_Merged_rpgc_narrow_peak_33441		0.68987	0.917623047967729	0.585351976679431	0.414342629482072	0.451612903225806	Hsapiens-HOCOMOCO-FOXA1_f1		28	8
374.450759802243	0.187733828030784	ChIP_SEQ_CTCF_Merged_rpgc_narrow_peak_97		0.218284382036059	0.187733828030784	gray90		-35.1758793969848	68.7660171440215	68.1404930243214	37.0635353679796	26.1592644447985	9.24680285709245	9.81035036904471	20.7499463234629	15.4606403808934		625.645215083848	-0.237565826287385	ChIP_SEQ_CTCF_Merged_rpgc_narrow_peak_97		16.4545	20.7273					chr15	84212107	84212606	ChIP_SEQ_CTCF_Merged_rpgc_narrow_peak_14299				chr6	97130945	97131444	ChIP_SEQ_CTCF_Merged_rpgc_narrow_peak_33459		0.56686	0.864810937662511	0.537030197901646	0.278884462151394	0.32258064516129	Hsapiens-HOCOMOCO-FOXA2_f1		5	7
1260.68631203878	-0.0900881121024839	ChIP_SEQ_CTCF_Merged_rpgc_narrow_peak_98		0.194247817195092	-0.0900881121024839	gray90		-25.1256281407034	72.7559070118423	73.4931853332566	39.2163199278915	27.7373936370883	9.64092865228653	10.4133957719803	21.8429653722899	16.3761578593084		1331.18676195781	-0.264246951931985	ChIP_SEQ_CTCF_Merged_rpgc_narrow_peak_98		19.8333	0					chr15	85867667	85868166	ChIP_SEQ_CTCF_Merged_rpgc_narrow_peak_14364				chr6	113586664	113587163	ChIP_SEQ_CTCF_Merged_rpgc_narrow_peak_33704		0.25594	0.797836655078846	0.355408626177236	0.450199203187251	0.564516129032258	Hsapiens-HOCOMOCO-FOXA3_f1		7	5
1062.64144418636	-0.0653039465887844	ChIP_SEQ_CTCF_Merged_rpgc_narrow_peak_99		0.125102575899147	-0.0653039465887844	gray90		-15.075376884422	75.6705194529399	77.0950958080662	40.8506205400217	28.8926920399648	10.0502139607498	10.8641242606299	22.7758604747908	17.0483976472276		1736.73403212589	-0.090469108594717	ChIP_SEQ_CTCF_Merged_rpgc_narrow_peak_99		18.7576	16.0909					chr15	98992942	98993441	ChIP_SEQ_CTCF_Merged_rpgc_narrow_peak_14660				chr6	127275354	127275853	ChIP_SEQ_CTCF_Merged_rpgc_narrow_peak_34143		0.11038	0.494957673118878	0.228216420978598	0.0438247011952191	0.0887096774193548	Hsapiens-HOCOMOCO-FOXC1_f1		29	3
96.9656620236522	0.68413420618668	ChIP_SEQ_CTCF_Merged_rpgc_narrow_peak_100		0.575219416896155	0.68413420618668	gray90		-5.02512562814059	77.608588240679	79.851985714968	41.9151793394274	29.6923477424001	10.4114953626905	11.2091642911094	23.4848117130143	17.5830952279908		45.2385382880751	0.211289225363879	ChIP_SEQ_CTCF_Merged_rpgc_narrow_peak_100		21.6667	1900-01-12 23:38:06					chr15	100468505	100469004	ChIP_SEQ_CTCF_Merged_rpgc_narrow_peak_14739				chr6	136042310	136042809	ChIP_SEQ_CTCF_Merged_rpgc_narrow_peak_34359		0.4208	0.63593848016861	0.462678992942998	0.0358565737051793	0.0564516129032258	Hsapiens-HOCOMOCO-FOXC2_f1		57	3
425.61588040786	-0.0405202723723692	ChIP_SEQ_CTCF_Merged_rpgc_narrow_peak_101		0.0489194045937669	-0.0405202723723692	gray90		5.02512562814081	78.1494446715105	80.5781742797315	42.2345502165336	29.9187315637336	10.5277134481498	11.3490438917705	23.6739442188399	17.7576028582028		381.032875952533	0.257555435446519	ChIP_SEQ_CTCF_Merged_rpgc_narrow_peak_101		1900-01-19 12:00:00	0					chr15	101240597	101241096	ChIP_SEQ_CTCF_Merged_rpgc_narrow_peak_14775				chr7	7546133	7546632	ChIP_SEQ_CTCF_Merged_rpgc_narrow_peak_34837		0.10589	0.584610422918246	0.223622944966266	0.103585657370518	0.17741935483871	Hsapiens-HOCOMOCO-FOXD1_si		6	1
194.922407511498	0.500768368157362	ChIP_SEQ_CTCF_Merged_rpgc_narrow_peak_102		0.200539796385045	0.500768368157362	gray90		15.0753768844222	76.7071625578751	78.6821532880218	41.413458470002	29.262212506414	10.2093805631569	11.0226541948318	23.1529613253048	17.2856599731105		543.905775981269	-0.0798191707821156	ChIP_SEQ_CTCF_Merged_rpgc_narrow_peak_102		14.8485	20.3182					chr15	101973614	101974113	ChIP_SEQ_CTCF_Merged_rpgc_narrow_peak_14787				chr7	28893596	28894095	ChIP_SEQ_CTCF_Merged_rpgc_narrow_peak_35263		0.09173	0.707331074728115	0.207754277974501	0.370517928286853	0.524193548387097	Hsapiens-HOCOMOCO-FOXD3_f1		11	5
461.214801058406	-0.262594451897881	ChIP_SEQ_CTCF_Merged_rpgc_narrow_peak_103		0.238664729134917	-0.262594451897881	gray90		25.1256281407036	74.2217942291093	75.354866549228	40.2089227362744	28.4377343973633	9.94915618334498	10.5967937578474	22.5031833021981	16.8240328998225		482.622217110815	0.0788455798820249	ChIP_SEQ_CTCF_Merged_rpgc_narrow_peak_103		18.5303	13.0606					chr15	102442452	102442951	ChIP_SEQ_CTCF_Merged_rpgc_narrow_peak_14817				chr7	34326793	34327292	ChIP_SEQ_CTCF_Merged_rpgc_narrow_peak_35376		0.14037	0.73237137378201	0.255847503989381	0.318725099601594	0.435483870967742	Hsapiens-HOCOMOCO-FOXF1_f1		4	2
205.023219116284	1.14907211870151	ChIP_SEQ_CTCF_Merged_rpgc_narrow_peak_104		0.75939187727401	1.14907211870151	gray90		35.175879396985	70.7212551388058	70.8498519983106	38.4523975588743	27.1780016007788	9.57776855690139	9.97198938914708	21.5749310551371	16.1423370349407		484.693010187939	-0.0123660121235937	ChIP_SEQ_CTCF_Merged_rpgc_narrow_peak_104		20.1667	15.7273					chr15	103177011	103177510	ChIP_SEQ_CTCF_Merged_rpgc_narrow_peak_14852				chr7	38167581	38168080	ChIP_SEQ_CTCF_Merged_rpgc_narrow_peak_35488		0.1472	0.741499684228428	0.263216380815868	0.334661354581673	0.451612903225806	Hsapiens-HOCOMOCO-FOXF2_f1		19	13
402.580979509439	0.151095211385214	ChIP_SEQ_CTCF_Merged_rpgc_narrow_peak_105		0.132027411741281	0.151095211385214	gray90		45.2261306532664	66.3085616623024	65.0535177287546	36.1349998469492	25.4633118540627	9.14069413338389	9.39692010402679	20.4320182377951	15.3059054333823		398.091757595242	0.347660581918917	ChIP_SEQ_CTCF_Merged_rpgc_narrow_peak_105		16.3333	16.9848					chr16	5013201	5013700	ChIP_SEQ_CTCF_Merged_rpgc_narrow_peak_14921				chr7	95494811	95495310	ChIP_SEQ_CTCF_Merged_rpgc_narrow_peak_36386		0.60681	1.27547703509153	0.55391355121668	0.123505976095618	0.0967741935483871	Hsapiens-HOCOMOCO-FOXI1_f1		51	1
659.7275026987	-0.440050808724319	ChIP_SEQ_CTCF_Merged_rpgc_narrow_peak_106		1.06558370676389	-0.440050808724319	gray90		55.2763819095478	60.7218570396738	58.4465039927983	33.2705393841544	23.3053433243366	8.62782309668405	8.70684062412807	19.057042458398	14.3577219696556		632.176001930924	-0.38463120218238	ChIP_SEQ_CTCF_Merged_rpgc_narrow_peak_106		13.8485	19.9242					chr16	5255656	5256155	ChIP_SEQ_CTCF_Merged_rpgc_narrow_peak_14928				chr7	109019204	109019703	ChIP_SEQ_CTCF_Merged_rpgc_narrow_peak_36657		0.12677	0.737992528617275	0.243465124466126	0.422310756972112	0.57258064516129	Hsapiens-HOCOMOCO-FOXJ2_f1		46	7
96.5189459648959	0.223071485672577	ChIP_SEQ_CTCF_Merged_rpgc_narrow_peak_107		0.162726756252426	0.223071485672577	gray90		65.3266331658292	54.761711406187	51.76025748195	30.1714792989411	21.0962537603037	8.09979377712522	7.97324039867946	17.5532746141297	13.1430510372775		69.8704248592246	-0.441623960099857	ChIP_SEQ_CTCF_Merged_rpgc_narrow_peak_107		19.2121	0					chr16	10784944	10785443	ChIP_SEQ_CTCF_Merged_rpgc_narrow_peak_15010				chr7	115315971	115316470	ChIP_SEQ_CTCF_Merged_rpgc_narrow_peak_36809		0.26842	0.75525059034865	0.364497678812594	0.219123505976096	0.290322580645161	Hsapiens-HOCOMOCO-FOXJ3_f2		47	1
120.576404464357	1.64487614514604	ChIP_SEQ_CTCF_Merged_rpgc_narrow_peak_108		1.04988312042626	1.64487614514604	gray90		75.3768844221106	48.5633235391483	45.089861538225	27.1256498069439	18.7673997871071	7.46060199277742	7.23342264039176	15.9404317477771	11.949868139284		159.937535284432	-0.767184503018996	ChIP_SEQ_CTCF_Merged_rpgc_narrow_peak_108		15.0152	17.7121					chr16	32430478	32430977	ChIP_SEQ_CTCF_Merged_rpgc_narrow_peak_15429				chr7	126175979	126176478	ChIP_SEQ_CTCF_Merged_rpgc_narrow_peak_37008		0.20841	0.720422715901645	0.319361476260559	0.203187250996016	0.282258064516129	Hsapiens-HOCOMOCO-FOXJ3_si		47	12
556.565223915208	-0.378708810189713	ChIP_SEQ_CTCF_Merged_rpgc_narrow_peak_109		0.891532858001906	-0.378708810189713	gray90		85.427135678392	42.5945829151614	38.8446210379739	23.9290016892466	16.5378643439956	6.93004781552724	6.67389681884221	14.2022775156157	10.7154253524542		713.351132147521	-0.512620793069801	ChIP_SEQ_CTCF_Merged_rpgc_narrow_peak_109		15.6212	8.37879					chr16	35540870	35541369	ChIP_SEQ_CTCF_Merged_rpgc_narrow_peak_15526				chr7	127406586	127407085	ChIP_SEQ_CTCF_Merged_rpgc_narrow_peak_37076		0.36115	0.829563948952146	0.424964418015869	0.374501992031873	0.451612903225806	Hsapiens-HOCOMOCO-FOXM1_f1		25	14
404.926981397941	0.674702427195783	ChIP_SEQ_CTCF_Merged_rpgc_narrow_peak_110		1.03027438218624	0.674702427195783	gray90		95.4773869346734	36.9670999996292	33.6398139405019	21.0714396634727	14.4134866873761	6.33885964070048	6.15789000851767	12.57435345241	9.46636633438724		556.223776706447	-0.613586681902319	ChIP_SEQ_CTCF_Merged_rpgc_narrow_peak_110		8.18182	0					chr16	85173555	85174054	ChIP_SEQ_CTCF_Merged_rpgc_narrow_peak_16005				chr7	131714154	131714653	ChIP_SEQ_CTCF_Merged_rpgc_narrow_peak_37196		0.08205	0.688261785378483	0.195514023046614	0.282868525896414	0.411290322580645	Hsapiens-HOCOMOCO-FOXO1_si		57	0
473.12089599227	-0.392066963704712	ChIP_SEQ_CTCF_Merged_rpgc_narrow_peak_111		0.864712539164845	-0.392066963704712	gray90		105.527638190955	31.715216071571	28.5115880503238	18.3134325734041	12.5936368637293	5.81588459662029	5.62944893292018	10.9777579457419	8.38579696008137		455.842048103481	0.335322071099825	ChIP_SEQ_CTCF_Merged_rpgc_narrow_peak_111		16.3333	0					chr17	12880123	12880622	ChIP_SEQ_CTCF_Merged_rpgc_narrow_peak_16464				chr8	5085153	5085652	ChIP_SEQ_CTCF_Merged_rpgc_narrow_peak_37606		0.12437	0.720593509618341	0.241369203365288	0.342629482071713	0.475806451612903	Hsapiens-HOCOMOCO-FOXO3_si		16	0
252.880039625556	0.462838075573072	ChIP_SEQ_CTCF_Merged_rpgc_narrow_peak_112		0.455456586076189	0.462838075573072	gray90		115.577889447236	27.0127697115384	25.0601988579463	15.8028386692399	10.9373663174875	5.37628273112433	5.29995009967259	9.66660006795611	7.42901695864541		353.089185382777	-0.48345603980361	ChIP_SEQ_CTCF_Merged_rpgc_narrow_peak_112		13.8939	14.9091					chr17	24351675	24352174	ChIP_SEQ_CTCF_Merged_rpgc_narrow_peak_16613				chr8	68278504	68279003	ChIP_SEQ_CTCF_Merged_rpgc_narrow_peak_38390		0.13964	0.737684877135313	0.255214998719842	0.386454183266932	0.524193548387097	Hsapiens-HOCOMOCO-FOXO4_f1		48	0
257.36745071625	0.15565619688414	ChIP_SEQ_CTCF_Merged_rpgc_narrow_peak_113		0.154682159167728	0.15565619688414	gray90		125.628140703518	22.9348827941904	21.9811513169298	13.6934281396634	9.51405449457539	4.97963002273015	5.0264041355678	8.48191588299615	6.59172642827034		288.482457092755	-0.65710420419967	ChIP_SEQ_CTCF_Merged_rpgc_narrow_peak_113		16.1515	16.9242					chr17	27565582	27566081	ChIP_SEQ_CTCF_Merged_rpgc_narrow_peak_16774				chr8	69268492	69268991	ChIP_SEQ_CTCF_Merged_rpgc_narrow_peak_38408		0.64653	0.912718052212566	0.569521643413717	0.529880478087649	0.580645161290323	Hsapiens-HOCOMOCO-FOXP2_si		47	5
427.068615128631	0.157516230878017	ChIP_SEQ_CTCF_Merged_rpgc_narrow_peak_114		0.232649711198346	0.157516230878017	gray90		135.678391959799	19.7026217563928	19.5464324007914	11.8146720398398	8.37409187903971	4.64108578716006	4.7497499193464	7.4213866519928	5.83094279978956		316.592608158281	0.35245718496797	ChIP_SEQ_CTCF_Merged_rpgc_narrow_peak_114		21.197	14.1515					chr17	27989699	27990198	ChIP_SEQ_CTCF_Merged_rpgc_narrow_peak_16795				chr8	89385771	89386270	ChIP_SEQ_CTCF_Merged_rpgc_narrow_peak_38873		0.01302	0.628256002080599	0.0628519956949302	0.430278884462151	0.685483870967742	Hsapiens-HOCOMOCO-FOXP3_f1		8	7
177.448054607003	-0.3689673044726	ChIP_SEQ_CTCF_Merged_rpgc_narrow_peak_115		0.304485820220164	-0.3689673044726	gray90		145.72864321608	16.901756606345	17.4285931841841	10.4297546347947	7.37507187242357	4.25201317020825	4.52283135141645	6.50241506133761	5.19566919258663		394.247032020067	0.388267026748485	ChIP_SEQ_CTCF_Merged_rpgc_narrow_peak_115		19.6818	13.9242					chr17	29095421	29095920	ChIP_SEQ_CTCF_Merged_rpgc_narrow_peak_16860				chr8	92613464	92613963	ChIP_SEQ_CTCF_Merged_rpgc_narrow_peak_38927		0.06263	0.614463077449959	0.166661792931311	0.163346613545817	0.266129032258065	Hsapiens-HOCOMOCO-FOXQ1_f1		29	5
32.7242880409951	7.93974871075892	ChIP_SEQ_CTCF_Merged_rpgc_narrow_peak_116		4.12789317955987	7.93974871075892	#049494		155.778894472362	14.8005742673735	15.429585792486	9.18678022270064	6.49946957472169	3.85030738081251	4.25239389147077	5.72964473349708	4.61713083548205		8.88971521649173	-0.907047448007727	ChIP_SEQ_CTCF_Merged_rpgc_narrow_peak_116		16.9697	12.1061					chr17	32528728	32529227	ChIP_SEQ_CTCF_Merged_rpgc_narrow_peak_17008				chr8	125066800	125067299	ChIP_SEQ_CTCF_Merged_rpgc_narrow_peak_39725		0.33704	0.816996713603259	0.408388231648894	0.322709163346614	0.395161290322581	Hsapiens-HOCOMOCO-FUBP1_f1		17	10
35.5864873210892	0.261695755299965	ChIP_SEQ_CTCF_Merged_rpgc_narrow_peak_117		0.095722603361098	0.261695755299965	gray90		165.829145728643	13.2423930396733	13.9719237899317	8.33020131478032	5.9707481052401	3.70882655876023	4.0534518807275	5.19009715488979	4.26123936406204		36.6564662268424	-0.13079231459895	ChIP_SEQ_CTCF_Merged_rpgc_narrow_peak_117		9.25758	1900-01-10 11:38:06					chr17	32891034	32891533	ChIP_SEQ_CTCF_Merged_rpgc_narrow_peak_17017				chr9	22438788	22439287	ChIP_SEQ_CTCF_Merged_rpgc_narrow_peak_40026		0.10183	1.43293016032593	0.219296603380168	0.474103585657371	0.330645161290323	Hsapiens-HOCOMOCO-GABP1+GABP2_f1		24	3
519.802069206381	-0.557033515016424	ChIP_SEQ_CTCF_Merged_rpgc_narrow_peak_118		1.70770782878781	-0.557033515016424	gray90		175.879396984925	11.9503467813568	12.7281557419925	7.66780661379249	5.54207544224065	3.49407841461045	3.84518358503069	4.75381784609386	3.96552324567522		606.878921270126	-0.253307558434816	ChIP_SEQ_CTCF_Merged_rpgc_narrow_peak_118		18.3788	14.2879					chr17	33924881	33925380	ChIP_SEQ_CTCF_Merged_rpgc_narrow_peak_17047				chr9	37183670	37184169	ChIP_SEQ_CTCF_Merged_rpgc_narrow_peak_40240		0.00107	3.5908203324944	0.0122556170629747	0.203187250996016	0.0564516129032258	Hsapiens-HOCOMOCO-GABPA_f1		11	2
85.9619379976662	0.439304208005687	ChIP_SEQ_CTCF_Merged_rpgc_narrow_peak_119		0.267533920027742	0.439304208005687	gray90		185.929648241206	10.754883494626	11.6164217909563	7.05272624099139	5.14115321194952	3.35259706786701	3.61515633514949	4.34654650620052	3.71020981286253		53.0705315313123	-0.00120848516533065	ChIP_SEQ_CTCF_Merged_rpgc_narrow_peak_119		22.8788	16.0909					chr17	34170689	34171188	ChIP_SEQ_CTCF_Merged_rpgc_narrow_peak_17063				chr9	46633890	46634389	ChIP_SEQ_CTCF_Merged_rpgc_narrow_peak_40460		0.62242	0.896127708198758	0.560180649375895	0.426294820717131	0.475806451612903	Hsapiens-HOCOMOCO-GATA1_si		8	6
215.59558902255	0.584110353068787	ChIP_SEQ_CTCF_Merged_rpgc_narrow_peak_120		0.452793994216314	0.584110353068787	gray90		195.979899497488	9.85345571885989	10.5548619986738	6.49777362763303	4.79792232883787	3.1732192162105	3.37580386434283	4.05994866643633	3.46951039220606		256.481572945208	0.194330420876345	ChIP_SEQ_CTCF_Merged_rpgc_narrow_peak_120		18.5758	0					chr17	42603367	42603866	ChIP_SEQ_CTCF_Merged_rpgc_narrow_peak_17234				chr9	48735941	48736440	ChIP_SEQ_CTCF_Merged_rpgc_narrow_peak_40500		0.59782	0.898926464266987	0.550222529072606	0.601593625498008	0.669354838709677	Hsapiens-HOCOMOCO-GATA2_si		13	3
412.095547630487	-0.11843654057269	ChIP_SEQ_CTCF_Merged_rpgc_narrow_peak_121		0.0823286962793851	-0.11843654057269	gray90		206.030150753769	9.09797540017702	9.59628942811373	6.0788492117692	4.45980394248245	2.99636785370963	3.13955919742584	3.76754873309817	3.25975809293134		617.532094385688	-0.513256710491376	ChIP_SEQ_CTCF_Merged_rpgc_narrow_peak_121		20.8333	1900-01-12 22:32:44					chr17	43518520	43519019	ChIP_SEQ_CTCF_Merged_rpgc_narrow_peak_17257				chr9	57788224	57788723	ChIP_SEQ_CTCF_Merged_rpgc_narrow_peak_40713		0.56614	0.907427004124255	0.536714185305272	0.760956175298805	0.838709677419355	Hsapiens-HOCOMOCO-GATA3_si		14	2
480.908644268852	0.198021316941851	ChIP_SEQ_CTCF_Merged_rpgc_narrow_peak_122		0.180121605503171	0.198021316941851	gray90		216.08040201005	8.32961664240337	8.82784694606818	5.69245258783831	4.15089686048552	2.92310093522072	2.94683364731925	3.53316524675914	3.07579515099525		289.657307823996	-0.397925497695288	ChIP_SEQ_CTCF_Merged_rpgc_narrow_peak_122		18.3182	1900-01-11 18:32:41					chr17	45731085	45731584	ChIP_SEQ_CTCF_Merged_rpgc_narrow_peak_17325				chr9	73006110	73006609	ChIP_SEQ_CTCF_Merged_rpgc_narrow_peak_41186		0.39715	0.863445931405675	0.448333624408551	0.661354581673307	0.766129032258065	Hsapiens-HOCOMOCO-GATA4_f1		9	3
623.501056185436	-0.17708078931194	ChIP_SEQ_CTCF_Merged_rpgc_narrow_peak_123		0.193578566823652	-0.17708078931194	gray90		226.130653266332	7.68574016403805	7.95641724924439	5.34745575039132	3.96832733261354	2.79930470909391	2.71991484846388	3.3823240668433	2.9219193564994		439.404121118975	-0.035052814883312	ChIP_SEQ_CTCF_Merged_rpgc_narrow_peak_123		9.24242	16.4848					chr17	46555791	46556290	ChIP_SEQ_CTCF_Merged_rpgc_narrow_peak_17361				chr9	82659742	82660241	ChIP_SEQ_CTCF_Merged_rpgc_narrow_peak_41347		0.01498	0.477252465110055	0.0685449470396499	0.107569721115538	0.225806451612903	Hsapiens-HOCOMOCO-GATA5_f1		55	2
506.784342466237	0.513658532944946	ChIP_SEQ_CTCF_Merged_rpgc_narrow_peak_124		1.08037747553304	0.513658532944946	gray90		236.180904522613	7.26078122637226	7.24342857865454	5.1128573582589	3.77699460335148	2.71087896636554	2.6577454655511	3.19899364777974	2.74827205998557		628.155903470257	0.668425021884039	ChIP_SEQ_CTCF_Merged_rpgc_narrow_peak_124		19.4242	0					chr17	47386523	47387022	ChIP_SEQ_CTCF_Merged_rpgc_narrow_peak_17399				chr9	123931132	123931631	ChIP_SEQ_CTCF_Merged_rpgc_narrow_peak_42226		0.52832	0.898361205345525	0.519485700919936	0.876494023904382	0.975806451612903	Hsapiens-HOCOMOCO-GATA6_f2		7	3
172.622938933103	0.0550358206334131	ChIP_SEQ_CTCF_Merged_rpgc_narrow_peak_125		0.0420024334218086	0.0550358206334131	gray90		246.231155778895	6.85943114641801	6.70736706719815	4.85164517077427	3.60391930816243	2.60729466438293	2.61733549186162	3.04467126062938	2.64683429700988		69.8035324620624	1.13956401107009	ChIP_SEQ_CTCF_Merged_rpgc_narrow_peak_125		25.1515						chr17	55702389	55702888	ChIP_SEQ_CTCF_Merged_rpgc_narrow_peak_17530									0.23142	0.772341410111008	0.336827151407761	0.298804780876494	0.387096774193548	Hsapiens-HOCOMOCO-GCM1_f1		1
664.09983906117	-0.422311833971747	ChIP_SEQ_CTCF_Merged_rpgc_narrow_peak_126		1.06994361189498	-0.422311833971747	gray90		256.281407035176	6.46451997511017	6.2980590896699	4.59930490550486	3.4607846647935	2.55929200683321	2.51786413465227	2.91007474388395	2.56258966479983		825.326885571727	0.0152578104083474	ChIP_SEQ_CTCF_Merged_rpgc_narrow_peak_126		21.3939						chr17	85633594	85634093	ChIP_SEQ_CTCF_Merged_rpgc_narrow_peak_18000									0.70386	0.905910102974719	0.590216297675175	0.219123505976096	0.241935483870968	Hsapiens-HOCOMOCO-GCR_do		15
162.759806617538	0.528423589994894	ChIP_SEQ_CTCF_Merged_rpgc_narrow_peak_127		0.306059902732812	0.528423589994894	gray90		266.331658291457	6.15331303263174	5.94684598457466	4.45440583929275	3.37096058772606	2.49865734985897	2.47745397635869	2.79172234228679	2.46802915888173		70.3996121140761	0.617170081327824	ChIP_SEQ_CTCF_Merged_rpgc_narrow_peak_127		16.5152						chr18	33794513	33795012	ChIP_SEQ_CTCF_Merged_rpgc_narrow_peak_18483									0.74503	0.941537972863832	0.603891079385393	0.804780876494024	0.854838709677419	Hsapiens-HOCOMOCO-GCR_si		42
155.304316608093	-0.459630058604184	ChIP_SEQ_CTCF_Merged_rpgc_narrow_peak_128		0.416974951910954	-0.459630058604184	gray90		276.381909547739	5.8936162385547	5.64844744529539	4.29669318123929	3.27821559755548	2.44307546496391	2.39352522850037	2.65828604732241	2.36315303283078		186.747496862217	-0.370972621095806	ChIP_SEQ_CTCF_Merged_rpgc_narrow_peak_128		15.3485						chr18	36222458	36222957	ChIP_SEQ_CTCF_Merged_rpgc_narrow_peak_18578									0.89531	1.06694995011491	0.646902225934168	0.215139442231076	0.201612903225806	Hsapiens-HOCOMOCO-GFI1B_f1		6
30.2287172232032	2.22674940421063	ChIP_SEQ_CTCF_Merged_rpgc_narrow_peak_129		0.72856849099526	2.22674940421063	gray90		286.43216080402	5.58884803690378	5.33420440062736	4.18432256810873	3.23220809172947	2.33949110559055	2.30027062007359	2.55849876301629	2.31931132699762		31.6620322203915	-1.27128945925941	ChIP_SEQ_CTCF_Merged_rpgc_narrow_peak_129		18.2727						chr18	38024756	38025255	ChIP_SEQ_CTCF_Merged_rpgc_narrow_peak_18653									0.83874	1.04845668483915	0.631854499549308	0.414342629482072	0.395161290322581	Hsapiens-HOCOMOCO-GFI1_f1		19
721.788497978724	0.116797699260119	ChIP_SEQ_CTCF_Merged_rpgc_narrow_peak_130		0.161735378148986	0.116797699260119	gray90		296.482412060302	5.37851484799848	5.20745084355178	4.10645150038803	3.13362067127691	2.35212339367185	2.26918591976166	2.49468147754669	2.2720312167917		737.345840145834	0.236141282517092	ChIP_SEQ_CTCF_Merged_rpgc_narrow_peak_130		9.25758						chr18	64886942	64887441	ChIP_SEQ_CTCF_Merged_rpgc_narrow_peak_19043									0.25743	1.52182131630912	0.356515325012425	0.147410358565737	0.0967741935483871	Hsapiens-HOCOMOCO-GLI1_f1		18
391.596115809985	0.474095449962267	ChIP_SEQ_CTCF_Merged_rpgc_narrow_peak_131		0.455125331533191	0.474095449962267	gray90		306.532663316583	5.14457294677646	5.04636805265853	4.02759535248997	3.07446805474538	2.26875063402312	2.21945050035204	2.44942911182131	2.1903653042657		511.73571682897	-0.157184588710185	ChIP_SEQ_CTCF_Merged_rpgc_narrow_peak_131		0						chr18	69592898	69593397	ChIP_SEQ_CTCF_Merged_rpgc_narrow_peak_19157									1	1.05847597932414	0.671733392170672	0.0597609561752988	0.0564516129032258	Hsapiens-HOCOMOCO-GLI2_f1		19
482.19566554918	0.00871835068990317	ChIP_SEQ_CTCF_Merged_rpgc_narrow_peak_132		0.0047045250092226	0.00871835068990317	gray90		316.582914572864	5.02867547415414	4.80606450965104	3.93789594757904	3.00363101079626	2.20053649135998	2.14484694617135	2.37284823690142	2.14652363726071		727.443185492169	-0.146494213316631	ChIP_SEQ_CTCF_Merged_rpgc_narrow_peak_132		17.7424						chr19	4497412	4497911	ChIP_SEQ_CTCF_Merged_rpgc_narrow_peak_19513									0.52458	1.22464397467909	0.517712105700353	0.247011952191235	0.201612903225806	Hsapiens-HOCOMOCO-GLI3_si		4
183.608461654196	-1.04474356994039	ChIP_SEQ_CTCF_Merged_rpgc_narrow_peak_133		0.257581887092757	-1.04474356994039	gray90		326.633165829146	4.77541734495209	4.67931144503714	3.8531251746474	2.91015558306453	2.07926694818905	2.09511143548148	2.30090842553547	2.09150670519897		272.490192129309	-0.0882944565698812	ChIP_SEQ_CTCF_Merged_rpgc_narrow_peak_133		17.2424						chr19	6276534	6277033	ChIP_SEQ_CTCF_Merged_rpgc_narrow_peak_19605									0.00181	2.33636211065697	0.0175982649710699	0.358565737051793	0.153225806451613	Hsapiens-HOCOMOCO-GLIS3_f1		57
628.165732138695	0.0211320901013365	ChIP_SEQ_CTCF_Merged_rpgc_narrow_peak_134		0.032863704407143	0.0211320901013365	gray90		336.683417085427	4.62303330351427	4.65554532090437	3.72892616356461	2.82982506566835	2.07674037235124	2.04226736409324	2.26377834626607	2.02187563121319		710.32613205233	-0.185408075845089	ChIP_SEQ_CTCF_Merged_rpgc_narrow_peak_134		1900-01-11 05:05:25						chr19	8929559	8930058	ChIP_SEQ_CTCF_Merged_rpgc_narrow_peak_19688									1	1.02169012717344	0.671733392170672	0.362549800796813	0.354838709677419	Hsapiens-HOCOMOCO-HAND1_si		59
460.731116147078	-0.257493855749423	ChIP_SEQ_CTCF_Merged_rpgc_narrow_peak_135		0.298871406042351	-0.257493855749423	gray90		346.733668341709	4.52215949453196	4.52086927242649	3.60669900751808	2.79623215392377	2.04642309853009	2.00185681002481	2.18139591251101	1.98834967996393		594.989922810369	-0.235561488378399	ChIP_SEQ_CTCF_Merged_rpgc_narrow_peak_135		18.6061						chr19	18712766	18713265	ChIP_SEQ_CTCF_Merged_rpgc_narrow_peak_19843									0.12571	0.728953254833642	0.242544832711319	0.346613545816733	0.475806451612903	Hsapiens-HOCOMOCO-HBP1_f1		48
71.0106186990863	2.08362578108518	ChIP_SEQ_CTCF_Merged_rpgc_narrow_peak_136		0.375942217837035	2.08362578108518	gray90		356.78391959799	4.2817785789087	4.36242763741503	3.51009968241442	2.72247433438174	2.02115842700005	1.90860267843519	2.12570091962814	1.92817476604666		57.1724004812406	1.25985767118221	ChIP_SEQ_CTCF_Merged_rpgc_narrow_peak_136		21.6667						chr19	22304288	22304787	ChIP_SEQ_CTCF_Merged_rpgc_narrow_peak_19885									0.66816	0.741617624037375	0.57757046582493	0.0119521912350598	0.0161290322580645	Hsapiens-HOCOMOCO-HEN1_si		11
510.451308598951	-0.269365268354556	ChIP_SEQ_CTCF_Merged_rpgc_narrow_peak_137		0.439100343045347	-0.269365268354556	gray90		366.834170854271	4.15514967641206	4.19870434339764	3.41350048491098	2.64871644886952	2.01610568915095	1.87130102021354	2.10945609228952	1.8920698841129		896.006839884675	0.026682607917251	ChIP_SEQ_CTCF_Merged_rpgc_narrow_peak_137		19.8333						chr19	25635821	25636320	ChIP_SEQ_CTCF_Merged_rpgc_narrow_peak_19957									4e-05	3.37473827444705	0.00163519100036975	0.354581673306773	0.104838709677419	Hsapiens-HOCOMOCO-HES1_f1		18
510.177581127316	-0.308943425170788	ChIP_SEQ_CTCF_Merged_rpgc_narrow_peak_138		0.62549541740717	-0.308943425170788	gray90		376.884422110553	4.04354416600709	4.02441880656678	3.3050726973316	2.56473452800397	1.98073537894658	1.79048066684178	2.03287525687899	1.85252641473498		591.628898830919	0.228955501902177	ChIP_SEQ_CTCF_Merged_rpgc_narrow_peak_138		18.6667						chr19	57360761	57361260	ChIP_SEQ_CTCF_Merged_rpgc_narrow_peak_20607									0.01679	2.67654177904146	0.0732994123669047	0.151394422310757	0.0564516129032258	Hsapiens-HOCOMOCO-HESX1_f1		70
439.362287891612	-0.447121485440923	ChIP_SEQ_CTCF_Merged_rpgc_narrow_peak_139		1.02553667043741	-0.447121485440923	gray90		386.934673366834	3.89116008001045	3.81316282158916	3.22128776728528	2.51726661506787	1.93525937795639	1.77493834972382	1.96209583554949	1.82157932034561		495.515996901646	-0.429616579542559	ChIP_SEQ_CTCF_Merged_rpgc_narrow_peak_139		15.197						chr2	5714601	5715100	ChIP_SEQ_CTCF_Merged_rpgc_narrow_peak_20723									0.237	2.7114606685032	0.340801742413745	0.0438247011952191	0.0161290322580645	Hsapiens-HOCOMOCO-HEY2_f1		46
269.691908551739	0.356600836050654	ChIP_SEQ_CTCF_Merged_rpgc_narrow_peak_140		0.340253434793342	0.356600836050654	gray90		396.984924623116	3.78813976975321	3.67584682205348	3.10201717609341	2.44058751517419	1.93020640219961	1.74696189199175	1.9330881016595	1.79493055726801		423.079773202452	-0.655737428559125	ChIP_SEQ_CTCF_Merged_rpgc_narrow_peak_140		7.22727						chr2	5806161	5806660	ChIP_SEQ_CTCF_Merged_rpgc_narrow_peak_20725									0.0785	1.51175147528296	0.19069915933416	0.390438247011952	0.258064516129032	Hsapiens-HOCOMOCO-HIC1_si		3
295.812204865772	0.245424660909682	ChIP_SEQ_CTCF_Merged_rpgc_narrow_peak_141		0.307883671268416	0.245424660909682	gray90		407.035175879397	3.6443409563847	3.55965644815593	3.02907491714052	2.33980916013706	1.85693934559822	1.75939597811018	1.85882761614663	1.76914157611983		351.236913365605	-0.316265660284582	ChIP_SEQ_CTCF_Merged_rpgc_narrow_peak_141		1900-01-11 19:38:12						chr2	11501168	11501667	ChIP_SEQ_CTCF_Merged_rpgc_narrow_peak_20798									0.02058	2.31795624159694	0.0819646372590171	0.187250996015936	0.0806451612903226	Hsapiens-HOCOMOCO-HIF1A_si		39
359.586127841201	0.917140588494919	ChIP_SEQ_CTCF_Merged_rpgc_narrow_peak_142		2.18953695532811	0.917140588494919	#049494		417.085427135679	3.51556525155179	3.43290300103067	2.91571884884418	2.25509729663145	1.81398969905717	1.83399934904916	1.85650686877114	1.73475590867656		523.729068136532	0.476048979801915	ChIP_SEQ_CTCF_Merged_rpgc_narrow_peak_142		1900-01-12 10:54:28						chr2	24296777	24297276	ChIP_SEQ_CTCF_Merged_rpgc_narrow_peak_20954									0.30789	Inf	0.390940599558471	0.0159362549800797	0	Hsapiens-HOCOMOCO-HINFP_f1		4
140.491260308882	0.167738815572331	ChIP_SEQ_CTCF_Merged_rpgc_narrow_peak_143		0.0521271644608367	0.167738815572331	gray90		427.13567839196	3.41469112718568	3.31935290051895	2.8339050863553	2.19959593535338	1.76093431489808	1.84021631922041	1.8251781807627	1.75538729241916		484.421894663014	0.265605128438558	ChIP_SEQ_CTCF_Merged_rpgc_narrow_peak_143		20.3333						chr2	26586691	26587190	ChIP_SEQ_CTCF_Merged_rpgc_narrow_peak_21065									0.23507	0.700440601058754	0.339437874087139	0.135458167330677	0.193548387096774	Hsapiens-HOCOMOCO-HLF_si		38
207.857660154267	1.28763360808031	ChIP_SEQ_CTCF_Merged_rpgc_narrow_peak_144		0.801804884858261	1.28763360808031	gray90		437.185929648241	3.30093994548599	3.13186317740135	2.75012010567397	2.15139796613779	1.71798468453544	1.80602327755519	1.79501009293965	1.75366797881467		524.579374746115	0.109415315988799	ChIP_SEQ_CTCF_Merged_rpgc_narrow_peak_144		1900-01-11 13:49:09						chr2	28467748	28468247	ChIP_SEQ_CTCF_Merged_rpgc_narrow_peak_21127									0.49485	1.15552841124619	0.503133665058376	0.49402390438247	0.42741935483871	Hsapiens-HOCOMOCO-HLTF_f1		38
553.665852338483	0.154285822118383	ChIP_SEQ_CTCF_Merged_rpgc_narrow_peak_145		0.244723573805666	0.154285822118383	gray90		447.236180904523	3.15714083684301	2.97342128371729	2.64957804500478	2.08640321250101	1.68514095800264	1.78115550586155	1.78456705978939	1.71670342326164		603.178330412295	-0.319952725636569	ChIP_SEQ_CTCF_Merged_rpgc_narrow_peak_145		14.803						chr2	30469719	30470218	ChIP_SEQ_CTCF_Merged_rpgc_narrow_peak_21221									0.37457	0.85708828833015	0.433903804242588	0.780876494023904	0.911290322580645	Hsapiens-HOCOMOCO-HMGA1_f1		27
162.638542312257	0.90140897244477	ChIP_SEQ_CTCF_Merged_rpgc_narrow_peak_146		0.601205459435411	0.90140897244477	gray90		457.286432160804	3.08416795889729	2.9153260137271	2.5943786316705	2.06157365108578	1.64977054612977	1.77493840490069	1.76252122436251	1.6900544321537		166.478376413534	0.124244602863796	ChIP_SEQ_CTCF_Merged_rpgc_narrow_peak_146		12.0152						chr2	30794440	30794939	ChIP_SEQ_CTCF_Merged_rpgc_narrow_peak_21233									0.1701	0.396261431994473	0.286008449292184	0.0159362549800797	0.0403225806451613	Hsapiens-HOCOMOCO-HMGA2_f1		35
539.987095161798	0.0661495337984987	ChIP_SEQ_CTCF_Merged_rpgc_narrow_peak_147		0.0773955396376319	0.0661495337984987	gray90		467.336683417086	2.95539285343828	2.85194935960677	2.47707974274182	2.00534193232222	1.62703257356371	1.77182980946132	1.77180386304855	1.68833521510874		631.171055747269	-0.0351154466360744	ChIP_SEQ_CTCF_Merged_rpgc_narrow_peak_147		20.6212						chr2	32857527	32858026	ChIP_SEQ_CTCF_Merged_rpgc_narrow_peak_21348									0.35115	2.46533969439628	0.41811741835752	0.0398406374501992	0.0161290322580645	Hsapiens-HOCOMOCO-HNF1A_f1		7
706.550115804538	-0.0700865024111615	ChIP_SEQ_CTCF_Merged_rpgc_narrow_peak_148		0.080126341345248	-0.0700865024111615	gray90		477.386934673367	2.87168923902859	2.7463219536161	2.41695153857898	1.97467084916182	1.61692677412714	1.74074499334608	1.77296423435211	1.680598471335		801.169448504102	-0.128087250025084	ChIP_SEQ_CTCF_Merged_rpgc_narrow_peak_148		15.803						chr2	53204516	53205015	ChIP_SEQ_CTCF_Merged_rpgc_narrow_peak_21590									1	0.988074202445511	0.671733392170672	0.0239043824701195	0.0241935483870968	Hsapiens-HOCOMOCO-HNF1B_f1		2
133.224387129904	0.908092576210513	ChIP_SEQ_CTCF_Merged_rpgc_narrow_peak_149		0.48851994082079	0.908092576210513	gray90		487.437185929648	2.82232502044983	2.71199277940306	2.36865181512046	1.94399899830228	1.59166241407394	1.74074491092137	1.74163549559457	1.66942326281752		139.095489006239	-0.361475135212435	ChIP_SEQ_CTCF_Merged_rpgc_narrow_peak_149		16.5455						chr2	92437933	92438432	ChIP_SEQ_CTCF_Merged_rpgc_narrow_peak_22138									0.68566	0.893275280407171	0.583865474071106	0.187250996015936	0.209677419354839	Hsapiens-HOCOMOCO-HNF4A_f1		10
201.963497592026	0.0766353888475072	ChIP_SEQ_CTCF_Merged_rpgc_narrow_peak_150		0.0477249966121896	0.0766353888475072	gray90		497.48743718593	2.7708148407994	2.69086714739938	2.3587949050283	1.92282086285283	1.56387144156865	1.71587718009949	1.72191028492791	1.66340586389814		249.245159678199	-0.16777863007542	ChIP_SEQ_CTCF_Merged_rpgc_narrow_peak_150		17.9394						chr2	92608840	92609339	ChIP_SEQ_CTCF_Merged_rpgc_narrow_peak_22144									0.83591	0.889510909349629	0.631067956422609	0.0717131474103586	0.0806451612903226	Hsapiens-HOCOMOCO-HNF4G_f1		4
193.070873152347	-0.335908615941323	ChIP_SEQ_CTCF_Merged_rpgc_narrow_peak_151		0.12801359643391	-0.335908615941323	gray90		507.537688442211	2.67637946550707	2.59580190667828	2.32133810583828	1.85636583325064	1.55376552837236	1.71276878152575	1.72655173676355	1.66512508409364		387.17010474319	-0.0785357842258007	ChIP_SEQ_CTCF_Merged_rpgc_narrow_peak_151		15.2424						chr2	94437993	94438492	ChIP_SEQ_CTCF_Merged_rpgc_narrow_peak_22199									0.00521	0.447101754725785	0.0341837513855389	0.111553784860558	0.25	Hsapiens-HOCOMOCO-HNF6_f1		44
580.664138517069	-0.491841481165654	ChIP_SEQ_CTCF_Merged_rpgc_narrow_peak_152		1.23529291527414	-0.491841481165654	gray90		517.587939698493	2.60984546220997	2.49809637578946	2.27895253318027	1.83883899103091	1.518395115648	1.65059918335506	1.69754363775253	1.62214301645756		665.373060287285	-0.204871530426811	ChIP_SEQ_CTCF_Merged_rpgc_narrow_peak_152		17.2727						chr2	105468878	105469377	ChIP_SEQ_CTCF_Merged_rpgc_narrow_peak_22322									0.41822	0.754583506761419	0.461150401867232	0.115537848605578	0.153225806451613	Hsapiens-HOCOMOCO-HSF1_f2		6
236.691316982088	0.646682398613012	ChIP_SEQ_CTCF_Merged_rpgc_narrow_peak_153		0.366049076526497	0.646682398613012	gray90		527.638190954774	2.54545789117952	2.4320787393931	2.22966718442232	1.79721314148995	1.50071000337601	1.63816546712603	1.67781827041081	1.61956408398492		344.413161777661	-0.403184289457114	ChIP_SEQ_CTCF_Merged_rpgc_narrow_peak_153		16.5758						chr2	118883341	118883840	ChIP_SEQ_CTCF_Merged_rpgc_narrow_peak_22467									1	1.0496771912254	0.671733392170672	0.0677290836653386	0.0645161290322581	Hsapiens-HOCOMOCO-HSF2_si		25
624.889925881432	-0.00312446458225931	ChIP_SEQ_CTCF_Merged_rpgc_narrow_peak_154		0.00485109508013106	-0.00312446458225931	gray90		537.688442211055	2.51970290674747	2.3871868385852	2.17348209631096	1.79210138263054	1.48807783995356	1.67235856873649	1.65577231304986	1.60065177014896		777.882683323393	-0.279947244090552	ChIP_SEQ_CTCF_Merged_rpgc_narrow_peak_154		12.1212						chr2	119288376	119288875	ChIP_SEQ_CTCF_Merged_rpgc_narrow_peak_22484									0.00886	1.6683825250444	0.0484206202364466	0.673306772908366	0.403225806451613	Hsapiens-HOCOMOCO-HTF4_f1		28
611.460286393126	0.137095491842389	ChIP_SEQ_CTCF_Merged_rpgc_narrow_peak_155		0.205421690936407	0.137095491842389	gray90		547.738693467337	2.37590389271963	2.37398371823783	2.10842547775472	1.75777827029668	1.52092159560749	1.64438246863229	1.6348865035602	1.56196804140295		699.259544660777	-0.0338166461834125	ChIP_SEQ_CTCF_Merged_rpgc_narrow_peak_155		14.3333						chr2	122194587	122195086	ChIP_SEQ_CTCF_Merged_rpgc_narrow_peak_22564									0.0081	0.557577132036606	0.0453619899884874	0.247011952191235	0.443548387096774	Hsapiens-HOCOMOCO-HXA10_f1		1
688.312274971497	-0.149694317101447	ChIP_SEQ_CTCF_Merged_rpgc_narrow_peak_156		0.33098214266668	-0.149694317101447	gray90		557.788944723618	2.31366255329651	2.37662448234928	2.07096856282753	1.75996899865206	1.52092151216098	1.65370786530631	1.63140548740114	1.55509095685823		923.389382151594	0.374867896089586	ChIP_SEQ_CTCF_Merged_rpgc_narrow_peak_156		7.28788						chr2	122378475	122378974	ChIP_SEQ_CTCF_Merged_rpgc_narrow_peak_22573									0.10027	0.642877821384293	0.217588465939684	0.155378486055777	0.241935483870968	Hsapiens-HOCOMOCO-HXA13_f1		6
416.704966046291	0.466434729597567	ChIP_SEQ_CTCF_Merged_rpgc_narrow_peak_157		0.317399346873285	0.466434729597567	gray90		567.8391959799	2.30507748364245	2.29476301357584	2.05519737722804	1.74463315271926	1.57145050253187	1.69100979464395	1.6163212949889	1.53961721931185		425.565723305405	-0.365018399794732	ChIP_SEQ_CTCF_Merged_rpgc_narrow_peak_157		9.06061						chr2	137117300	137117799	ChIP_SEQ_CTCF_Merged_rpgc_narrow_peak_22876									0.087	0.618221406995629	0.201928482308484	0.139442231075697	0.225806451612903	Hsapiens-HOCOMOCO-HXA1_f1		38
363.5446597851	-0.00765067416889465	ChIP_SEQ_CTCF_Merged_rpgc_narrow_peak_158		0.00469713800128065	-0.00765067416889465	gray90		577.889447236181	2.30937007272128	2.22082348529575	2.06209713770348	1.72272485632052	1.59166214210646	1.70655194895608	1.62444355521883	1.53359987786838		551.363006891243	0.457228375484226	ChIP_SEQ_CTCF_Merged_rpgc_narrow_peak_158		13.6061						chr2	161109174	161109673	ChIP_SEQ_CTCF_Merged_rpgc_narrow_peak_23371									0.00045	0.419692958258003	0.00657955502886003	0.155378486055777	0.370967741935484	Hsapiens-HOCOMOCO-HXA5_si		44
106.155735947187	0.154644204674859	ChIP_SEQ_CTCF_Merged_rpgc_narrow_peak_159		0.0877927152711731	0.154644204674859	gray90		587.939698492462	2.27073730123275	2.25251171542603	2.04435479293749	1.69351391827019	1.66998205440385	1.68479263510023	1.63836712496621	1.51468770367759		149.391623332571	0.0966385279778195	ChIP_SEQ_CTCF_Merged_rpgc_narrow_peak_159		22.7273						chr2	168628770	168629269	ChIP_SEQ_CTCF_Merged_rpgc_narrow_peak_23633									0.79908	0.905945789270322	0.620516529623625	0.0438247011952191	0.0483870967741935	Hsapiens-HOCOMOCO-HXA7_f1		10
261.980011550504	0.524657638125066	ChIP_SEQ_CTCF_Merged_rpgc_narrow_peak_160		0.443104716619157	0.524657638125066	gray90		597.989949748744	2.25785978789468	2.2525116714459	2.04731170239958	1.67379625749241	1.72809045910835	1.70344339711325	1.68478001390185	1.52758258325713		584.80720883255	-0.520763735929514	ChIP_SEQ_CTCF_Merged_rpgc_narrow_peak_160		14.1212						chr3	13866292	13866791	ChIP_SEQ_CTCF_Merged_rpgc_narrow_peak_23980									1	1.2343686858974	0.671733392170672	0.0199203187250996	0.0161290322580645	Hsapiens-HOCOMOCO-HXA9_f1		3
440.170310183354	-0.408099407513986	ChIP_SEQ_CTCF_Merged_rpgc_narrow_peak_161		0.695675988913222	-0.408099407513986	gray90		608.040201005025	2.2192272499059	2.24194920468099	2.03942597172793	1.66576342747628	1.73566958546638	1.67546708447593	1.68826092277254	1.54649445857321		518.332558404883	-0.0862638898727561	ChIP_SEQ_CTCF_Merged_rpgc_narrow_peak_161		14.1364						chr3	19162601	19163100	ChIP_SEQ_CTCF_Merged_rpgc_narrow_peak_24022									0.30746	0.686767169136479	0.390670703314731	0.099601593625498	0.145161290322581	Hsapiens-HOCOMOCO-HXB1_f1		47
735.970014801347	-0.328994527877824	ChIP_SEQ_CTCF_Merged_rpgc_narrow_peak_162		0.936136678384834	-0.328994527877824	gray90		618.090452261307	2.17415584493609	2.22874591014918	2.01281197065289	1.64020366511009	1.77609281437738	1.6910093661717	1.66737512554441	1.54821378256593		686.516213427031	-0.177681310723899	ChIP_SEQ_CTCF_Merged_rpgc_narrow_peak_162		0						chr3	30602039	30602538	ChIP_SEQ_CTCF_Merged_rpgc_narrow_peak_24132									0.00983	0.396186319318143	0.0521163345047359	0.0637450199203187	0.161290322580645	Hsapiens-HOCOMOCO-HXB6_f1		26
557.044126505179	-0.345499942605545	ChIP_SEQ_CTCF_Merged_rpgc_narrow_peak_163		0.921367777570805	-0.345499942605545	gray90		628.140703517588	2.15698581803771	2.18913549647748	2.00689787019804	1.65553941570439	1.80388392720904	1.69100959369114	1.65229103360857	1.56196815362998		506.037924556678	0.101830935437692	ChIP_SEQ_CTCF_Merged_rpgc_narrow_peak_163		1900-01-12 23:38:06						chr3	41563100	41563599	ChIP_SEQ_CTCF_Merged_rpgc_narrow_peak_24300									0.00054	0.416285377503217	0.00740875922427801	0.147410358565737	0.354838709677419	Hsapiens-HOCOMOCO-HXB7_si		47
663.731193023511	-0.206259618681587	ChIP_SEQ_CTCF_Merged_rpgc_narrow_peak_164		0.310669697696308	-0.206259618681587	gray90		638.190954773869	2.13337726196618	2.2102608275645	2.02069748778945	1.62340741228421	1.75335481354168	1.62884006500244	1.64764991964613	1.55852955000741		857.122161653454	-0.240957154220125	ChIP_SEQ_CTCF_Merged_rpgc_narrow_peak_164		16.9242						chr3	55080022	55080521	ChIP_SEQ_CTCF_Merged_rpgc_narrow_peak_24448									7e-05	0.306056771952858	0.00216552321670588	0.0836653386454183	0.274193548387097	Hsapiens-HOCOMOCO-HXB8_do		7
924.95381972681	-0.0679970095809311	ChIP_SEQ_CTCF_Merged_rpgc_narrow_peak_165		0.127352696108763	-0.0679970095809311	gray90		648.241206030151	2.13766958962366	2.22610482544575	2.03351179980537	1.60368992706526	1.75082855445998	1.7065520293372	1.67549757071904	1.58517841143268		976.073337192824	0.135520934201764	ChIP_SEQ_CTCF_Merged_rpgc_narrow_peak_165		18.0152						chr3	108554631	108555130	ChIP_SEQ_CTCF_Merged_rpgc_narrow_peak_25435									0.04628	0.198515125835973	0.137280978144222	0.00796812749003984	0.0403225806451613	Hsapiens-HOCOMOCO-HXC6_f1		17
263.095059163768	-0.162180831307748	ChIP_SEQ_CTCF_Merged_rpgc_narrow_peak_166		0.119223647476883	-0.162180831307748	gray90		658.291457286432	2.14410843765273	2.24194891707411	2.02759738280935	1.59638703650641	1.77861943091665	1.69411822932107	1.67317673376628	1.60752918209348		479.678499347298	-0.0904471074246374	ChIP_SEQ_CTCF_Merged_rpgc_narrow_peak_166		8.75758						chr3	121426812	121427311	ChIP_SEQ_CTCF_Merged_rpgc_narrow_peak_25565									0.07353	0.562182490203188	0.183634324652914	0.099601593625498	0.17741935483871	Hsapiens-HOCOMOCO-HXC8_f1		53
734.529906301675	0.420765546889502	ChIP_SEQ_CTCF_Merged_rpgc_narrow_peak_167		0.687434414424626	0.420765546889502	gray90		668.341708542714	2.14410814758643	2.26571561005509	2.01675468336031	1.5963868702789	1.7483020399298	1.69100954328265	1.66737522908619	1.62042382001877		1038.74147619289	0.101073554096457	ChIP_SEQ_CTCF_Merged_rpgc_narrow_peak_167		1900-01-11 16:21:47						chr3	126771543	126772042	ChIP_SEQ_CTCF_Merged_rpgc_narrow_peak_25649									0.14037	0.73237137378201	0.255847503989381	0.318725099601594	0.435483870967742	Hsapiens-HOCOMOCO-HXD10_f1		7
388.016555583853	-0.131548766044025	ChIP_SEQ_CTCF_Merged_rpgc_narrow_peak_168		0.129517529987388	-0.131548766044025	gray90		678.391959798995	2.13337683677673	2.28155942275686	1.99901192685933	1.62194666657054	1.71545825106757	1.66614150660379	1.66969610622951	1.61870432862214		350.557106875877	0.592508465586453	ChIP_SEQ_CTCF_Merged_rpgc_narrow_peak_168		11.1818						chr3	126995942	126996441	ChIP_SEQ_CTCF_Merged_rpgc_narrow_peak_25654									0.00198	0.442882513558223	0.0186051756213791	0.135458167330677	0.306451612903226	Hsapiens-HOCOMOCO-HXD13_f1		4
222.537203000343	-1.00341531975828	ChIP_SEQ_CTCF_Merged_rpgc_narrow_peak_169		1.29242227442285	-1.00341531975828	gray90		688.442211055277	2.13337690564035	2.30796648518553	2.01478315152011	1.61683469193364	1.67250856961523	1.65681609766824	1.62792460032872	1.62042340116841		261.753795383681	0.415743850305167	ChIP_SEQ_CTCF_Merged_rpgc_narrow_peak_169		21.0152						chr3	145026758	145027257	ChIP_SEQ_CTCF_Merged_rpgc_narrow_peak_25920									0.03769	0.684073496970185	0.120564000774228	0.474103585657371	0.693548387096774	Hsapiens-HOCOMOCO-HXD4_f1		3
334.135277998178	0.0298052328546479	ChIP_SEQ_CTCF_Merged_rpgc_narrow_peak_170		0.0201814449931497	0.0298052328546479	gray90		698.492462311558	2.20205708817371	2.24723024796514	2.02069737754979	1.61610454964696	1.59924157193729	1.69411799635206	1.61284061670303	1.62901986914022		315.290931353296	-0.0777208884767553	ChIP_SEQ_CTCF_Merged_rpgc_narrow_peak_170		21.8182						chr3	152089200	152089699	ChIP_SEQ_CTCF_Merged_rpgc_narrow_peak_25994									0.04364	0.708820835203903	0.132407869870897	0.605577689243028	0.854838709677419	Hsapiens-HOCOMOCO-HXD9_f1		6
696.579516745215	-0.143159874810803	ChIP_SEQ_CTCF_Merged_rpgc_narrow_peak_171		0.275990247783707	-0.143159874810803	gray90		708.542713567839	2.20420326596325	2.18121261851301	2.03745432878004	1.61975599933886	1.55376561386245	1.63505688462939	1.60007692166737	1.62472158857754		834.040136788426	-0.194607593549219	ChIP_SEQ_CTCF_Merged_rpgc_narrow_peak_171		19.1515						chr4	6514760	6515259	ChIP_SEQ_CTCF_Merged_rpgc_narrow_peak_26124									0.68615	1.07904918330335	0.584039035268311	0.896414342629482	0.830645161290323	Hsapiens-HOCOMOCO-IKZF1_f1		6
149.807368165625	2.17578738689104	ChIP_SEQ_CTCF_Merged_rpgc_narrow_peak_172		2.38044446959469	2.17578738689104	#049494		718.592964824121	2.24283614147057	2.1996977132501	2.02562596525961	1.64093411106218	1.51839533890997	1.60708071231842	1.6186419905935	1.64277419992856		157.615053635517	0.40351276304246	ChIP_SEQ_CTCF_Merged_rpgc_narrow_peak_172		22.9394						chr4	9135709	9136208	ChIP_SEQ_CTCF_Merged_rpgc_narrow_peak_26155									0.01104	3.57300601163897	0.0564279561468029	0.115537848605578	0.032258064516129	Hsapiens-HOCOMOCO-INSM1_f1		17
237.763157837593	-0.00771032294691055	ChIP_SEQ_CTCF_Merged_rpgc_narrow_peak_173		0.00485357498007816	-0.00771032294691055	gray90		728.643216080402	2.24283602226128	2.23930809104327	2.00196908399897	1.63290093231548	1.53608051538467	1.58532138075147	1.59079430682319	1.6625458586216		228.718718504166	-0.0102474242010207	ChIP_SEQ_CTCF_Merged_rpgc_narrow_peak_173		1900-01-12 05:27:18						chr4	32950702	32951201	ChIP_SEQ_CTCF_Merged_rpgc_narrow_peak_26366									0.47157	0.837426861602953	0.491087866843386	0.243027888446215	0.290322580645161	Hsapiens-HOCOMOCO-IRF1_si		53
302.344179895418	-0.838759878744472	ChIP_SEQ_CTCF_Merged_rpgc_narrow_peak_174		1.03289335398678	-0.838759878744472	gray90		738.693467336684	2.26000622117404	2.21554195938758	2.00196903047052	1.62851927248598	1.47544571025031	1.61329759597778	1.54554192645209	1.65051097256797		270.186702603139	0.231615149045871	ChIP_SEQ_CTCF_Merged_rpgc_narrow_peak_174		0						chr4	49845571	49846070	ChIP_SEQ_CTCF_Merged_rpgc_narrow_peak_26678									0.44227	0.776817220842065	0.475070860877254	0.131474103585657	0.169354838709677	Hsapiens-HOCOMOCO-IRF2_f1		32
151.353673331039	0.481608384906106	ChIP_SEQ_CTCF_Merged_rpgc_narrow_peak_175		0.213346514781422	0.481608384906106	gray90		748.743718592965	2.26000623752191	2.17857223807029	2.0049261595439	1.64750640730835	1.41228448169572	1.59153816699982	1.5118927356175	1.63933579495975		145.564562160278	-0.0211892243863899	ChIP_SEQ_CTCF_Merged_rpgc_narrow_peak_175		17.3939						chr4	88776630	88777129	ChIP_SEQ_CTCF_Merged_rpgc_narrow_peak_27153									0.34813	0.706351252150581	0.416017451699702	0.0796812749003984	0.112903225806452	Hsapiens-HOCOMOCO-IRF3_f1		37
201.080119735945	0.0907278431547257	ChIP_SEQ_CTCF_Merged_rpgc_narrow_peak_176		0.0802949561386292	0.0907278431547257	gray90		758.793969849246	2.27288380221834	2.20233869610481	1.98915489437511	1.67452679234512	1.44765476499285	1.53869399479457	1.48636574745178	1.62558146859918		154.929176302176	1.41275443350133	ChIP_SEQ_CTCF_Merged_rpgc_narrow_peak_176		19.5303						chr4	111907836	111908335	ChIP_SEQ_CTCF_Merged_rpgc_narrow_peak_27502									0.01069	0.539672235781956	0.0552129835499544	0.191235059760956	0.354838709677419	Hsapiens-HOCOMOCO-IRF4_si		2
664.472329567285	-0.426951381463348	ChIP_SEQ_CTCF_Merged_rpgc_narrow_peak_177		1.56934705468703	-0.426951381463348	gray90		768.844221105528	2.26215230550581	2.19441667922492	2.00492616185864	1.67671747643103	1.43502262524196	1.57288738114493	1.44923582553864	1.60323095091752		666.606743240702	0.0456460702965495	ChIP_SEQ_CTCF_Merged_rpgc_narrow_peak_177		1900-01-10 16:21:47						chr4	124656923	124657422	ChIP_SEQ_CTCF_Merged_rpgc_narrow_peak_27798									0.1115	0.16550252828153	0.229332364464847	0.00398406374501992	0.0241935483870968	Hsapiens-HOCOMOCO-IRF5_f1		52
426.072687313825	0.210730697793979	ChIP_SEQ_CTCF_Merged_rpgc_narrow_peak_178		0.212892349495311	0.210730697793979	gray90		778.894472361809	2.28790751736141	2.16536903844296	2.01971183992127	1.66576328627693	1.41481075320925	1.57910447938102	1.44807532991682	1.57830113836697		335.217213740938	-0.857491776433843	ChIP_SEQ_CTCF_Merged_rpgc_narrow_peak_178		20.9091						chr4	129608624	129609123	ChIP_SEQ_CTCF_Merged_rpgc_narrow_peak_27956									0.11845	0.744572119344125	0.236005651744523	0.474103585657371	0.637096774193548	Hsapiens-HOCOMOCO-IRF7_f1		6
120.463673178921	1.52120314675237	ChIP_SEQ_CTCF_Merged_rpgc_narrow_peak_179		1.78317273835263	1.52120314675237	gray90		788.944723618091	2.31151625817841	2.15744667955973	2.00788339335942	1.68109905857195	1.42239018542426	1.54491133417402	1.40282288346972	1.53789817145893		117.715314112929	1.39940750899313	ChIP_SEQ_CTCF_Merged_rpgc_narrow_peak_179		25.6667						chr4	130892208	130892707	ChIP_SEQ_CTCF_Merged_rpgc_narrow_peak_27996									1	1.03288605959848	0.671733392170672	0.183266932270916	0.17741935483871	Hsapiens-HOCOMOCO-IRF8_si		12
51.4074592061859	2.26747099560679	ChIP_SEQ_CTCF_Merged_rpgc_narrow_peak_180		1.5582773578075	2.26747099560679	gray90		798.994974874372	2.30937021334194	2.14952448155116	1.96451209123852	1.72345523543439	1.44007536990302	1.58532156331199	1.42254840033395	1.54477522739342		107.862614200324	-0.571145413997219	ChIP_SEQ_CTCF_Merged_rpgc_narrow_peak_180		21.697						chr4	132345546	132346045	ChIP_SEQ_CTCF_Merged_rpgc_narrow_peak_28043									0.54983	1.4191596508524	0.529438233192237	0.0916334661354582	0.0645161290322581	Hsapiens-HOCOMOCO-IRF9_f1		35
1221.96851890082	-0.332858031298329	ChIP_SEQ_CTCF_Merged_rpgc_narrow_peak_181		1.48006261275983	-0.332858031298329	gray90		809.045226130653	2.2621527613656	2.16536870049041	1.96944062918135	1.71980384332173	1.46281332560948	1.51382659367153	1.4271895640237	1.52242459620748		1260.28313661495	-0.191963275380407	ChIP_SEQ_CTCF_Merged_rpgc_narrow_peak_181		22						chr4	148429685	148430184	ChIP_SEQ_CTCF_Merged_rpgc_narrow_peak_28574									0.21575	0.80825423288593	0.325130002322125	0.697211155378486	0.862903225806452	Hsapiens-HOCOMOCO-ISL1_f1		6
903.070525029709	0.28740536789579	ChIP_SEQ_CTCF_Merged_rpgc_narrow_peak_182		0.549628651864857	0.28740536789579	gray90		819.095477386935	2.22137363283958	2.14952454404924	1.96254061553085	1.72345523832782	1.44007533022336	1.54801969119481	1.42834994997297	1.48889841811998		32.9602370753898	-0.548703496992847	ChIP_SEQ_CTCF_Merged_rpgc_narrow_peak_182		17.1818						chr5	4961858	4962357	ChIP_SEQ_CTCF_Merged_rpgc_narrow_peak_28912									0.11712	1.34511742252645	0.234761104873156	0.629482071713147	0.467741935483871	Hsapiens-HOCOMOCO-ITF2_f1		7
120.126339057507	0.239007950734231	ChIP_SEQ_CTCF_Merged_rpgc_narrow_peak_183		0.19647834101444	0.239007950734231	gray90		829.145728643216	2.2106423736776	2.09671066281865	1.95071213048639	1.72783689909768	1.46281314747674	1.56667034694127	1.40746417420251	1.47170565400805		58.3267839633185	-0.331846245586187	ChIP_SEQ_CTCF_Merged_rpgc_narrow_peak_183		22.6212						chr5	76588404	76588903	ChIP_SEQ_CTCF_Merged_rpgc_narrow_peak_29934									0.55826	0.882971359092998	0.533227192927877	0.434262948207171	0.491935483870968	Hsapiens-HOCOMOCO-JUNB_f1		51
600.17090959902	0.0749069264915265	ChIP_SEQ_CTCF_Merged_rpgc_narrow_peak_184		0.125637892707512	0.0749069264915265	gray90		839.195979899498	2.19776461729147	2.16008733835035	1.95366913543164	1.73002766600801	1.48302466256278	1.610189204216	1.38425794056484	1.45795143255166		610.326381595453	0.256679192681248	ChIP_SEQ_CTCF_Merged_rpgc_narrow_peak_184		15.3182						chr5	88564636	88565135	ChIP_SEQ_CTCF_Merged_rpgc_narrow_peak_30047									0.8101	0.930072313810943	0.623736389020677	0.254980079681275	0.274193548387097	Hsapiens-HOCOMOCO-JUND_f1		64
433.654201820755	0.249882325998554	ChIP_SEQ_CTCF_Merged_rpgc_narrow_peak_185		0.223360656678535	0.249882325998554	gray90		849.246231155779	2.19347203573556	2.13632136756934	1.9595836409666	1.7351396371728	1.44765451465334	1.56356207983834	1.40166246516364	1.42270613866193		512.517105891012	-0.552626924874989	ChIP_SEQ_CTCF_Merged_rpgc_narrow_peak_185		13.5303						chr5	96333905	96334404	ChIP_SEQ_CTCF_Merged_rpgc_narrow_peak_30172									0.69546	0.921202784708483	0.587309406533537	0.438247011952191	0.475806451612903	Hsapiens-HOCOMOCO-JUN_f1		3
745.666630371035	-0.0617691825206423	ChIP_SEQ_CTCF_Merged_rpgc_narrow_peak_186		0.0824037787994043	-0.0617691825206423	gray90		859.29648241206	2.1677170583924	2.14424364427918	1.93001225937917	1.6957047120894	1.44512811541557	1.56667065279824	1.39586098262242	1.39863628472601		570.099216504998	0.333638707018414	ChIP_SEQ_CTCF_Merged_rpgc_narrow_peak_186		23.5909						chr5	112210073	112210572	ChIP_SEQ_CTCF_Merged_rpgc_narrow_peak_30476									0.05252	1.69509231109037	0.148802381033647	0.314741035856574	0.185483870967742	Hsapiens-HOCOMOCO-KAISO_f1		11
90.5634001182939	0.710512919524642	ChIP_SEQ_CTCF_Merged_rpgc_narrow_peak_187		0.338238643763054	0.710512919524642	gray90		869.346733668342	2.16771696146252	2.09407045366695	1.9142409363418	1.6869416464735	1.40723149997847	1.50139260700771	1.41326599529811	1.40379397451878		148.343571834511	1.02353145503307	ChIP_SEQ_CTCF_Merged_rpgc_narrow_peak_187		21.7727						chr5	114247980	114248479	ChIP_SEQ_CTCF_Merged_rpgc_narrow_peak_30558									0.15505	1.57318091251488	0.271348408991151	0.203187250996016	0.129032258064516	Hsapiens-HOCOMOCO-KLF15_f1		15
202.884770496853	-0.0142720241556266	ChIP_SEQ_CTCF_Merged_rpgc_narrow_peak_188		0.00922485144456189	-0.0142720241556266	gray90		879.396984924623	2.16127847033797	2.07030361138501	1.92409797403419	1.68475066197729	1.40975787384169	1.52936895098005	1.38773877825056	1.40121508606843		106.423338414254	-0.66950483192576	ChIP_SEQ_CTCF_Merged_rpgc_narrow_peak_188		21.3788						chr5	116031074	116031573	ChIP_SEQ_CTCF_Merged_rpgc_narrow_peak_30649									0.01706	1.94752813512104	0.073971473039646	0.298804780876494	0.153225806451613	Hsapiens-HOCOMOCO-KLF1_f1		15
417.40987843025	0.272959312637442	ChIP_SEQ_CTCF_Merged_rpgc_narrow_peak_189		0.365845867109485	0.272959312637442	gray90		889.447236180905	2.1913260060896	2.12311759041351	1.93691248743279	1.70008642060085	1.38196695821626	1.50450110844203	1.41094518831798	1.40207486995629		406.258035231532	0.453987548682573	ChIP_SEQ_CTCF_Merged_rpgc_narrow_peak_189		23.4394						chr5	120620581	120621080	ChIP_SEQ_CTCF_Merged_rpgc_narrow_peak_30795									0.09562	2.11386714676538	0.212338281457353	0.119521912350598	0.0564516129032258	Hsapiens-HOCOMOCO-KLF3_f1		11
412.652652044797	-0.332734924250761	ChIP_SEQ_CTCF_Merged_rpgc_narrow_peak_190		0.213425569698702	-0.332734924250761	gray90		899.497487437186	2.13552325081478	2.09407035066086	1.90142679214478	1.68109921662553	1.39965225526265	1.50760961873191	1.41906739575522	1.40035575670855		128.243580384878	-0.326906006845739	ChIP_SEQ_CTCF_Merged_rpgc_narrow_peak_190		19.9848						chr5	123906811	123907310	ChIP_SEQ_CTCF_Merged_rpgc_narrow_peak_30958									0.00418	1.77676965091545	0.0296049824429198	0.645418326693227	0.362903225806452	Hsapiens-HOCOMOCO-KLF4_f2		37
438.311786274868	0.437343184386912	ChIP_SEQ_CTCF_Merged_rpgc_narrow_peak_191		0.825054180929098	0.437343184386912	gray90		909.547738693467	2.13123086485469	2.09407013307497	1.90241283525541	1.67525693289574	1.37691412653242	1.45476546219417	1.41558646849224	1.40293458095619		517.414043960944	-0.194056901687563	ChIP_SEQ_CTCF_Merged_rpgc_narrow_peak_191		9.66667						chr5	124432299	124432798	ChIP_SEQ_CTCF_Merged_rpgc_narrow_peak_30985									0.00689	1.65408222030347	0.0407121558727752	0.760956175298805	0.459677419354839	Hsapiens-HOCOMOCO-KLF6_si		0
235.507414364261	0.0922874778055194	ChIP_SEQ_CTCF_Merged_rpgc_narrow_peak_192		0.0614178586629226	0.0922874778055194	gray90		919.597989949749	2.11835354118093	2.06238190352338	1.86791301207635	1.66941481430843	1.32385867050716	1.43611472129822	1.4051436322076	1.42098693140915		152.846358281979	0.487357954453043	ChIP_SEQ_CTCF_Merged_rpgc_narrow_peak_192		23.8485						chr5	129063211	129063710	ChIP_SEQ_CTCF_Merged_rpgc_narrow_peak_31153									0.05127	1.53155144654869	0.1465349744447	0.48207171314741	0.314516129032258	Hsapiens-HOCOMOCO-KLF8_f1		16
534.237911389125	0.474327670505769	ChIP_SEQ_CTCF_Merged_rpgc_narrow_peak_193		0.456555306923953	0.474327670505769	gray90		929.64824120603	2.0754285080051	2.0808667916696	1.83341336105634	1.67306647370163	1.29606782674789	1.40502979210445	1.4190674339022	1.40895186807428		718.72170658561	-0.0595938867057304	ChIP_SEQ_CTCF_Merged_rpgc_narrow_peak_193		25.5909						chr5	129585977	129586476	ChIP_SEQ_CTCF_Merged_rpgc_narrow_peak_31165									0.45853	0.878966344193784	0.484081845804391	0.737051792828685	0.838709677419355	Hsapiens-HOCOMOCO-LEF1_f1		23
779.241576697132	-0.697638235129429	ChIP_SEQ_CTCF_Merged_rpgc_narrow_peak_194		1.90304769864712	-0.697638235129429	gray90		939.698492462312	2.04538051870841	2.09671092380598	1.83045617932255	1.65846077048952	1.34659681183951	1.44854869161333	1.39238012586321	1.4072327205113		783.182074910412	0.378013741779438	ChIP_SEQ_CTCF_Merged_rpgc_narrow_peak_194		19.2121						chr5	136116363	136116862	ChIP_SEQ_CTCF_Merged_rpgc_narrow_peak_31384									0.22518	0.708637269503504	0.33226630069361	0.171314741035857	0.241935483870968	Hsapiens-HOCOMOCO-LHX2_f1		43
262.601302598592	0.159269946309489	ChIP_SEQ_CTCF_Merged_rpgc_narrow_peak_195		0.158815584665159	0.159269946309489	gray90		949.748743718593	2.05181920108865	2.05445962912828	1.83045620883553	1.64896718571776	1.36933488505227	1.39570461954389	1.41442630018507	1.3883205733129		198.361734993864	0.234165835017037	ChIP_SEQ_CTCF_Merged_rpgc_narrow_peak_195		20.1364						chr5	137757215	137757714	ChIP_SEQ_CTCF_Merged_rpgc_narrow_peak_31461									0.00065	0.351528457129855	0.0084345025048905	0.0876494023904383	0.25	Hsapiens-HOCOMOCO-LHX3_f1		5
63.6665236746062	1.09217499882608	ChIP_SEQ_CTCF_Merged_rpgc_narrow_peak_196		0.962175990916714	1.09217499882608	gray90		959.798994974875	2.07328194640215	2.09671084452601	1.82749906124421	1.6277889834301	1.3693348131861	1.34286064761026	1.41326586723328	1.38144344287259		32.6928784275568	-0.39982601386157	ChIP_SEQ_CTCF_Merged_rpgc_narrow_peak_196		10.0758						chr5	141984918	141985417	ChIP_SEQ_CTCF_Merged_rpgc_narrow_peak_31606									0.75777	0.864883046365964	0.607939700621276	0.0278884462151394	0.032258064516129	Hsapiens-HOCOMOCO-MAFA_f1		11
147.459019455595	0.0572831693976644	ChIP_SEQ_CTCF_Merged_rpgc_narrow_peak_197		0.0413746481743223	0.0572831693976644	gray90		969.849246231156	2.07113589100467	2.12575820638138	1.83144189489698	1.62121646489623	1.3971257684912	1.41124702249255	1.42370864016669	1.36081212035247		64.9984844243821	0.346606967792685	ChIP_SEQ_CTCF_Merged_rpgc_narrow_peak_197		19.7727						chr5	146187360	146187859	ChIP_SEQ_CTCF_Merged_rpgc_narrow_peak_31748									0.47801	1.15245640800408	0.494478172198291	0.669322709163347	0.580645161290323	Hsapiens-HOCOMOCO-MAFB_f1		5
124.620946674338	0.123494111590105	ChIP_SEQ_CTCF_Merged_rpgc_narrow_peak_198		0.0866863264716631	0.123494111590105	gray90		979.899497487437	2.11191444287022	2.18913484719193	1.84721324397522	1.62705873567792	1.41228449753353	1.43611482279641	1.45039590426854	1.37628565498761		44.7946766542593	2.69623859647706	ChIP_SEQ_CTCF_Merged_rpgc_narrow_peak_198		15.7727						chr5	149006672	149007171	ChIP_SEQ_CTCF_Merged_rpgc_narrow_peak_31873									0.80256	0.947399794705184	0.621539264736898	0.741035856573705	0.782258064516129	Hsapiens-HOCOMOCO-MAFG_si		19
696.936555693096	-0.294364864784102	ChIP_SEQ_CTCF_Merged_rpgc_narrow_peak_199		0.490114971224315	-0.294364864784102	gray90		989.949748743719	2.10976827679907	2.22346424419903	1.85608438641122	1.61172282637902	1.37944059831756	1.41435534954071	1.4399532014983	1.38918034723827		856.694797636567	0.195397327969676	ChIP_SEQ_CTCF_Merged_rpgc_narrow_peak_199		23.2121						chr6	86806372	86806871	ChIP_SEQ_CTCF_Merged_rpgc_narrow_peak_33194									0.3255	1.43972234539	0.401675292973396	0.139442231075697	0.0967741935483871	Hsapiens-HOCOMOCO-MAFK_si		6
779.446912270532	-0.0715290547759534	ChIP_SEQ_CTCF_Merged_rpgc_narrow_peak_200		0.101948497737205	-0.0715290547759534	gray90		1000	2.12693852186203	2.21290159746281	1.85411310195923	1.61756503205855	1.40470505475998	1.35218565055302	1.4736023739406	1.38746094380106		993.104428876642	-0.228491237692974	ChIP_SEQ_CTCF_Merged_rpgc_narrow_peak_200		8.62121						chr6	87914008	87914507	ChIP_SEQ_CTCF_Merged_rpgc_narrow_peak_33237									0.85613	1.05149293173358	0.636615039978512	0.593625498007968	0.564516129032258	Hsapiens-HOCOMOCO-MAF_f1		57
818.520823093229	-0.112984495584593	ChIP_SEQ_CTCF_Merged_rpgc_narrow_peak_201		0.234327709200217	-0.112984495584593	gray90												891.782520469457	0.0931107151409672	ChIP_SEQ_CTCF_Merged_rpgc_narrow_peak_201		22						chr6	88113048	88113547	ChIP_SEQ_CTCF_Merged_rpgc_narrow_peak_33245									0.81768	0.948097637490638	0.625919604509575	0.282868525896414	0.298387096774194	Hsapiens-HOCOMOCO-MAX_f1		8
492.5143323271	0.161632585201607	ChIP_SEQ_CTCF_Merged_rpgc_narrow_peak_202		0.297965005260956	0.161632585201607	gray90												492.014830100864	-0.980519223452184	ChIP_SEQ_CTCF_Merged_rpgc_narrow_peak_202		21.0455						chr6	88189371	88189870	ChIP_SEQ_CTCF_Merged_rpgc_narrow_peak_33247									0.00534	3.02819764717458	0.0347292270419439	0.171314741035857	0.0564516129032258	Hsapiens-HOCOMOCO-MAZ_f1		42
455.112033814051	0.660323537434042	ChIP_SEQ_CTCF_Merged_rpgc_narrow_peak_203		1.27857312123641	0.660323537434042	gray90												358.742549904893	0.360283150569007	ChIP_SEQ_CTCF_Merged_rpgc_narrow_peak_203		1900-01-11 10:10:50						chr6	88841713	88842212	ChIP_SEQ_CTCF_Merged_rpgc_narrow_peak_33264									0.00156	2.05579367781481	0.0159836640945945	0.49800796812749	0.241935483870968	Hsapiens-HOCOMOCO-MBD2_si		45
188.296123297696	-0.171745190762966	ChIP_SEQ_CTCF_Merged_rpgc_narrow_peak_204		0.106017840617977	-0.171745190762966	gray90												187.245430592248	0.171776515758752	ChIP_SEQ_CTCF_Merged_rpgc_narrow_peak_204		14.2879						chr6	91165125	91165624	ChIP_SEQ_CTCF_Merged_rpgc_narrow_peak_33339									0.82721	0.878560894247974	0.628628774959863	0.0637450199203187	0.0725806451612903	Hsapiens-HOCOMOCO-MCR_f1		6
146.767467140751	-0.195973300572388	ChIP_SEQ_CTCF_Merged_rpgc_narrow_peak_205		0.107857918863052	-0.195973300572388	gray90												62.0741872510412	-0.218783010498297	ChIP_SEQ_CTCF_Merged_rpgc_narrow_peak_205		21.803						chr6	92268971	92269470	ChIP_SEQ_CTCF_Merged_rpgc_narrow_peak_33368									0.00234	1.76650958405076	0.0205291943007553	0.812749003984064	0.459677419354839	Hsapiens-HOCOMOCO-MECP2_f1		4
246.899826982754	-0.170344221198954	ChIP_SEQ_CTCF_Merged_rpgc_narrow_peak_206		0.196142118910389	-0.170344221198954	gray90												375.405500003666	0.166603245960766	ChIP_SEQ_CTCF_Merged_rpgc_narrow_peak_206		16.1818						chr6	98003128	98003627	ChIP_SEQ_CTCF_Merged_rpgc_narrow_peak_33477									0.02002	0.494886240091314	0.0807812541204315	0.103585657370518	0.209677419354839	Hsapiens-HOCOMOCO-MEF2A_f1		6
34.2611903436856	0.667863860429578	ChIP_SEQ_CTCF_Merged_rpgc_narrow_peak_207		0.149849658209987	0.667863860429578	gray90												14.7444578055837	-0.624719703614518	ChIP_SEQ_CTCF_Merged_rpgc_narrow_peak_207		22.5152						chr6	119348194	119348693	ChIP_SEQ_CTCF_Merged_rpgc_narrow_peak_33894									0.11223	0.577147475009653	0.230053489212803	0.0836653386454183	0.145161290322581	Hsapiens-HOCOMOCO-MEF2C_f1		1
721.787370462165	-0.050314289589951	ChIP_SEQ_CTCF_Merged_rpgc_narrow_peak_208		0.0661086997380814	-0.050314289589951	gray90												787.669743457037	0.0823561507512386	ChIP_SEQ_CTCF_Merged_rpgc_narrow_peak_208		13.6061						chr7	4103376	4103875	ChIP_SEQ_CTCF_Merged_rpgc_narrow_peak_34738									0.00257	0.376409599531252	0.0216302103651851	0.0756972111553785	0.201612903225806	Hsapiens-HOCOMOCO-MEF2D_f1		5
898.708030531071	-0.383646922096217	ChIP_SEQ_CTCF_Merged_rpgc_narrow_peak_209		0.92094310647336	-0.383646922096217	gray90												831.89439928225	0.0934834562523175	ChIP_SEQ_CTCF_Merged_rpgc_narrow_peak_209		22.4848						chr7	19668815	19669314	ChIP_SEQ_CTCF_Merged_rpgc_narrow_peak_35033									0.82721	0.878560894247974	0.628628774959863	0.0637450199203187	0.0725806451612903	Hsapiens-HOCOMOCO-MEIS1_f2		8
727.383870960844	0.366729859711936	ChIP_SEQ_CTCF_Merged_rpgc_narrow_peak_210		0.60532179946274	0.366729859711936	gray90												756.031909374636	-0.0846089349694088	ChIP_SEQ_CTCF_Merged_rpgc_narrow_peak_210		7.72727						chr7	38018878	38019377	ChIP_SEQ_CTCF_Merged_rpgc_narrow_peak_35481									0.06577	0.462036460646089	0.171774990507428	0.0557768924302789	0.120967741935484	Hsapiens-HOCOMOCO-MEIS2_do		55
449.435388628999	0.300855698117475	ChIP_SEQ_CTCF_Merged_rpgc_narrow_peak_211		0.463124165983106	0.300855698117475	gray90												196.820011028005	0.0272409270685884	ChIP_SEQ_CTCF_Merged_rpgc_narrow_peak_211		19.4242						chr7	45872488	45872987	ChIP_SEQ_CTCF_Merged_rpgc_narrow_peak_35665									0.78465	1.05335747205517	0.616216056617023	0.577689243027888	0.548387096774194	Hsapiens-HOCOMOCO-MITF_f1		17
744.035095059622	0.545110639363698	ChIP_SEQ_CTCF_Merged_rpgc_narrow_peak_212		2.50196305560643	0.545110639363698	#049494												788.922907464156	-0.289575711527531	ChIP_SEQ_CTCF_Merged_rpgc_narrow_peak_212		19.1061						chr7	48749839	48750338	ChIP_SEQ_CTCF_Merged_rpgc_narrow_peak_35725									0.28266	3.44970102279791	0.374431206900065	0.0278884462151394	0.00806451612903226	Hsapiens-HOCOMOCO-MLXPL_f1		9
147.751031747226	-0.181240429349421	ChIP_SEQ_CTCF_Merged_rpgc_narrow_peak_213		0.161442699850883	-0.181240429349421	gray90												166.34955882072	0.606509247438665	ChIP_SEQ_CTCF_Merged_rpgc_narrow_peak_213		22.7727						chr7	67759639	67760138	ChIP_SEQ_CTCF_Merged_rpgc_narrow_peak_35970									0.11544	0.764238447662665	0.233167454046199	0.665338645418327	0.870967741935484	Hsapiens-HOCOMOCO-MSX2_f1		39
638.676273398562	-0.43319537722948	ChIP_SEQ_CTCF_Merged_rpgc_narrow_peak_214		1.18352540333593	-0.43319537722948	gray90												689.066165105863	0.209324319166055	ChIP_SEQ_CTCF_Merged_rpgc_narrow_peak_214		7.48485						chr7	74012786	74013285	ChIP_SEQ_CTCF_Merged_rpgc_narrow_peak_36048									1	1.48064502454173	0.671733392170672	0.0119521912350598	0.00806451612903226	Hsapiens-HOCOMOCO-MTF1_f1		48
45.5398790193866	2.97756137773118	ChIP_SEQ_CTCF_Merged_rpgc_narrow_peak_215		3.02239062947098	2.97756137773118	#049494												23.931977741611	0.764863184230883	ChIP_SEQ_CTCF_Merged_rpgc_narrow_peak_215		17.0909						chr7	75739030	75739529	ChIP_SEQ_CTCF_Merged_rpgc_narrow_peak_36082									0.85673	0.967777695019461	0.636777094688231	0.569721115537849	0.588709677419355	Hsapiens-HOCOMOCO-MYBB_f1		8
596.606230363923	0.0759271709715303	ChIP_SEQ_CTCF_Merged_rpgc_narrow_peak_216		0.09579953315693	0.0759271709715303	gray90												660.321736535142	-0.241070612101829	ChIP_SEQ_CTCF_Merged_rpgc_narrow_peak_216		20.4697						chr7	97297449	97297948	ChIP_SEQ_CTCF_Merged_rpgc_narrow_peak_36402									0.45514	1.1398333090339	0.48222878940484	0.836653386454183	0.733870967741935	Hsapiens-HOCOMOCO-MYB_f1		4
311.266792404808	0.315291647318262	ChIP_SEQ_CTCF_Merged_rpgc_narrow_peak_217		0.323612424560774	0.315291647318262	gray90												382.533671034282	0.430004922941308	ChIP_SEQ_CTCF_Merged_rpgc_narrow_peak_217		19.9242						chr7	110164715	110165214	ChIP_SEQ_CTCF_Merged_rpgc_narrow_peak_36701									0.5096	1.13850864260369	0.51047502765061	0.541832669322709	0.475806451612903	Hsapiens-HOCOMOCO-MYCN_si		23
260.847177354828	0.0535143408845913	ChIP_SEQ_CTCF_Merged_rpgc_narrow_peak_218		0.048724424836823	0.0535143408845913	gray90												463.405244582409	-0.0573326545618465	ChIP_SEQ_CTCF_Merged_rpgc_narrow_peak_218		1900-01-12 21:27:12						chr7	127895290	127895789	ChIP_SEQ_CTCF_Merged_rpgc_narrow_peak_37104									0.53047	0.849417819887396	0.520499388607477	0.219123505976096	0.258064516129032	Hsapiens-HOCOMOCO-MYC_f1		33
162.446302582655	0.445258479380401	ChIP_SEQ_CTCF_Merged_rpgc_narrow_peak_219		0.361890736072444	0.445258479380401	gray90												48.6210721171852	-0.773558844755495	ChIP_SEQ_CTCF_Merged_rpgc_narrow_peak_219		24.5758						chr7	129648894	129649393	ChIP_SEQ_CTCF_Merged_rpgc_narrow_peak_37141									0.32649	1.18536565922956	0.402260875627472	0.908366533864542	0.766129032258065	Hsapiens-HOCOMOCO-MYF6_f1		8
522.922098788117	-0.07620009469043	ChIP_SEQ_CTCF_Merged_rpgc_narrow_peak_220		0.0537872408277431	-0.07620009469043	gray90												512.216848455772	0.326388358486599	ChIP_SEQ_CTCF_Merged_rpgc_narrow_peak_220		1900-01-11 13:05:31						chr7	143052923	143053422	ChIP_SEQ_CTCF_Merged_rpgc_narrow_peak_37472									0.48792	1.13981907557401	0.499607899080618	0.717131474103586	0.629032258064516	Hsapiens-HOCOMOCO-MYOD1_f1		36
652.809708612254	-0.571472975450496	ChIP_SEQ_CTCF_Merged_rpgc_narrow_peak_221		1.87063167455875	-0.571472975450496	gray90												964.919342315103	0.176685628484363	ChIP_SEQ_CTCF_Merged_rpgc_narrow_peak_221		21.1667						chr7	143706641	143707140	ChIP_SEQ_CTCF_Merged_rpgc_narrow_peak_37493									0.02485	2.30150906554083	0.0900700004272255	0.167330677290837	0.0725806451612903	Hsapiens-HOCOMOCO-MYOG_f1		4
415.195288312155	-0.457908044388184	ChIP_SEQ_CTCF_Merged_rpgc_narrow_peak_222		0.610070261197128	-0.457908044388184	gray90												542.211472250546	0.0395548202499475	ChIP_SEQ_CTCF_Merged_rpgc_narrow_peak_222		20.4848						chr8	35468934	35469433	ChIP_SEQ_CTCF_Merged_rpgc_narrow_peak_38058									0.03275	1.4811422249499	0.109707279999662	0.752988047808765	0.508064516129032	Hsapiens-HOCOMOCO-MZF1_f1		8
607.262586138976	0.020839419287949	ChIP_SEQ_CTCF_Merged_rpgc_narrow_peak_223		0.0323231199071677	0.020839419287949	gray90												600.794436465252	-0.299031185788568	ChIP_SEQ_CTCF_Merged_rpgc_narrow_peak_223		0						chr8	44935698	44936197	ChIP_SEQ_CTCF_Merged_rpgc_narrow_peak_38139									0.03917	0.6484323415283	0.123628607117328	0.318725099601594	0.491935483870968	Hsapiens-HOCOMOCO-NANOG_f1		27
580.835064407473	0.316634945819637	ChIP_SEQ_CTCF_Merged_rpgc_narrow_peak_224		0.602679965425626	0.316634945819637	gray90												424.01032062416	-0.0518023978926166	ChIP_SEQ_CTCF_Merged_rpgc_narrow_peak_224		1900-01-12 16:00:02						chr8	60466891	60467390	ChIP_SEQ_CTCF_Merged_rpgc_narrow_peak_38295									0.15446	1.40849209758817	0.270749270266674	0.386454183266932	0.274193548387097	Hsapiens-HOCOMOCO-NDF1_f1		10
750.878765492158	0.0956861278760167	ChIP_SEQ_CTCF_Merged_rpgc_narrow_peak_225		0.193641078659175	0.0956861278760167	gray90												864.553043500512	-0.203291755429555	ChIP_SEQ_CTCF_Merged_rpgc_narrow_peak_225		1900-01-09 23:16:22						chr8	64692834	64693333	ChIP_SEQ_CTCF_Merged_rpgc_narrow_peak_38342									0.74942	0.944425903211692	0.605295578163037	0.860557768924303	0.911290322580645	Hsapiens-HOCOMOCO-NF2L1_f1		42
263.363263997541	0.918507390716646	ChIP_SEQ_CTCF_Merged_rpgc_narrow_peak_226		0.936376043001922	0.918507390716646	gray90												321.8587997574	0.240481330228922	ChIP_SEQ_CTCF_Merged_rpgc_narrow_peak_226		17.9394						chr8	65022402	65022901	ChIP_SEQ_CTCF_Merged_rpgc_narrow_peak_38351									0.11988	1.76809560682365	0.237327256085863	0.171314741035857	0.0967741935483871	Hsapiens-HOCOMOCO-NF2L2_si		8
424.233515021849	-0.546106005229481	ChIP_SEQ_CTCF_Merged_rpgc_narrow_peak_227		0.645266848044848	-0.546106005229481	gray90												522.512299601811	-0.28944058093818	ChIP_SEQ_CTCF_Merged_rpgc_narrow_peak_227		14.3788						chr8	83783123	83783622	ChIP_SEQ_CTCF_Merged_rpgc_narrow_peak_38708									1	0.988072732710597	0.671733392170672	0.0796812749003984	0.0806451612903226	Hsapiens-HOCOMOCO-NFAC1_do		22
346.736066907449	0.077724289454051	ChIP_SEQ_CTCF_Merged_rpgc_narrow_peak_228		0.0805912976944421	0.077724289454051	gray90												428.17794511278	-0.0307205918498934	ChIP_SEQ_CTCF_Merged_rpgc_narrow_peak_228		8.74242						chr8	84011215	84011714	ChIP_SEQ_CTCF_Merged_rpgc_narrow_peak_38721									0.06446	0.610941336827719	0.169664990196878	0.167330677290837	0.274193548387097	Hsapiens-HOCOMOCO-NFAC1_si		73
783.876609844072	-0.647772395578035	ChIP_SEQ_CTCF_Merged_rpgc_narrow_peak_229		2.98923651938679	-0.647772395578035	#305494												726.970748502519	0.0750556399789895	ChIP_SEQ_CTCF_Merged_rpgc_narrow_peak_229		20.697						chr8	93932872	93933371	ChIP_SEQ_CTCF_Merged_rpgc_narrow_peak_38957									0.65184	0.910191341200301	0.571525841793992	0.557768924302789	0.612903225806452	Hsapiens-HOCOMOCO-NFAC2_f1		6
290.586391268519	0.246087345760901	ChIP_SEQ_CTCF_Merged_rpgc_narrow_peak_230		0.154869269879801	0.246087345760901	gray90												433.653884121607	-0.200773692571106	ChIP_SEQ_CTCF_Merged_rpgc_narrow_peak_230		18.6364						chr8	94942527	94943026	ChIP_SEQ_CTCF_Merged_rpgc_narrow_peak_39008									0.57263	1.1195586995052	0.539547201433378	0.541832669322709	0.483870967741935	Hsapiens-HOCOMOCO-NFAC3_f1		6
370.542945182413	-0.0869906674612294	ChIP_SEQ_CTCF_Merged_rpgc_narrow_peak_231		0.0695904681424736	-0.0869906674612294	gray90												287.312344239773	-0.49082331761864	ChIP_SEQ_CTCF_Merged_rpgc_narrow_peak_231		23.6061						chr8	104534418	104534917	ChIP_SEQ_CTCF_Merged_rpgc_narrow_peak_39109									0.8553	0.953834936112987	0.636390625773967	0.553784860557769	0.580645161290323	Hsapiens-HOCOMOCO-NFAC4_f1		33
235.018239922336	-0.619721580788592	ChIP_SEQ_CTCF_Merged_rpgc_narrow_peak_232		0.507737315192902	-0.619721580788592	gray90												435.582936568439	0.315395321693344	ChIP_SEQ_CTCF_Merged_rpgc_narrow_peak_232		26.3333						chr8	106432887	106433386	ChIP_SEQ_CTCF_Merged_rpgc_narrow_peak_39192									0.31739	1.69178806345591	0.396807605345329	0.0956175298804781	0.0564516129032258	Hsapiens-HOCOMOCO-NFAT5_f1		14
97.080662913512	-0.0806078050738529	ChIP_SEQ_CTCF_Merged_rpgc_narrow_peak_233		0.0410875437651347	-0.0806078050738529	gray90												122.164787070115	0.590168651960582	ChIP_SEQ_CTCF_Merged_rpgc_narrow_peak_233		16.3485						chr8	109595772	109596271	ChIP_SEQ_CTCF_Merged_rpgc_narrow_peak_39263									0.11849	0.494952538477038	0.236042850951249	0.047808764940239	0.0967741935483871	Hsapiens-HOCOMOCO-NFE2_f2		8
376.438654963744	-0.224639838594262	ChIP_SEQ_CTCF_Merged_rpgc_narrow_peak_234		0.0635154597799027	-0.224639838594262	gray90												410.273059846971	0.762664457928374	ChIP_SEQ_CTCF_Merged_rpgc_narrow_peak_234		19.4242						chr8	110168007	110168506	ChIP_SEQ_CTCF_Merged_rpgc_narrow_peak_39281									0.72692	1.19343427172325	0.597989879982408	0.115537848605578	0.0967741935483871	Hsapiens-HOCOMOCO-NFIA+NFIB+NFIC+NFIX_f2		35
86.5708787138613	1.23332071092925	ChIP_SEQ_CTCF_Merged_rpgc_narrow_peak_235		0.72773450680051	1.23332071092925	gray90												48.3764826904889	-0.981378329405724	ChIP_SEQ_CTCF_Merged_rpgc_narrow_peak_235		20.0909						chr8	116866040	116866539	ChIP_SEQ_CTCF_Merged_rpgc_narrow_peak_39417									0.41743	1.14750620218942	0.460680604125966	0.916334661354582	0.798387096774194	Hsapiens-HOCOMOCO-NFIA+NFIB+NFIC+NFIX_si		10
177.088593834474	-0.741666474639507	ChIP_SEQ_CTCF_Merged_rpgc_narrow_peak_236		0.549256856666112	-0.741666474639507	gray90												126.379861525376	0.386440526643128	ChIP_SEQ_CTCF_Merged_rpgc_narrow_peak_236		18.8485						chr8	121113222	121113721	ChIP_SEQ_CTCF_Merged_rpgc_narrow_peak_39567									0.00294	0.380964131263437	0.0237177343369344	0.0796812749003984	0.209677419354839	Hsapiens-HOCOMOCO-NFIL3_si		24
119.792570752381	0.290261402407763	ChIP_SEQ_CTCF_Merged_rpgc_narrow_peak_237		0.0945534713033432	0.290261402407763	gray90												261.084357977505	-0.244974447520767	ChIP_SEQ_CTCF_Merged_rpgc_narrow_peak_237		25.8485						chr8	122500785	122501284	ChIP_SEQ_CTCF_Merged_rpgc_narrow_peak_39629									0.02485	2.30150906554083	0.0900700004272255	0.167330677290837	0.0725806451612903	Hsapiens-HOCOMOCO-NFKB1_f1		12
162.208120738555	0.267932204912454	ChIP_SEQ_CTCF_Merged_rpgc_narrow_peak_238		0.0897268603314083	0.267932204912454	gray90												294.368220808582	0.256889778566556	ChIP_SEQ_CTCF_Merged_rpgc_narrow_peak_238		0						chr9	4795159	4795658	ChIP_SEQ_CTCF_Merged_rpgc_narrow_peak_39821									0.10296	1.57045015157953	0.220517803747861	0.278884462151394	0.17741935483871	Hsapiens-HOCOMOCO-NFKB2_f1		9
126.219704587414	0.410950493836273	ChIP_SEQ_CTCF_Merged_rpgc_narrow_peak_239		0.284780482539111	0.410950493836273	gray90												58.3220486190052	-1.47768669659957	ChIP_SEQ_CTCF_Merged_rpgc_narrow_peak_239		9.10606						chr9	21988622	21989121	ChIP_SEQ_CTCF_Merged_rpgc_narrow_peak_40010									0.87792	1.10405394823095	0.642409072137439	0.151394422310757	0.137096774193548	Hsapiens-HOCOMOCO-NFYA_f1		26
136.463123846924	0.247543653360772	ChIP_SEQ_CTCF_Merged_rpgc_narrow_peak_240		0.149886417345952	0.247543653360772	gray90												140.988880249166	1.7420453189521	ChIP_SEQ_CTCF_Merged_rpgc_narrow_peak_240		18.4848						chr9	27106044	27106543	ChIP_SEQ_CTCF_Merged_rpgc_narrow_peak_40084									0.45244	1.42601053410807	0.480743353360836	0.103585657370518	0.0725806451612903	Hsapiens-HOCOMOCO-NFYB_f1		2
181.151114363976	0.396037068357185	ChIP_SEQ_CTCF_Merged_rpgc_narrow_peak_241		0.304775631673879	0.396037068357185	gray90												103.876066585573	-0.489461429417726	ChIP_SEQ_CTCF_Merged_rpgc_narrow_peak_241		1900-01-12 20:21:50						chr9	42944334	42944833	ChIP_SEQ_CTCF_Merged_rpgc_narrow_peak_40332									0.26457	1.87465097480324	0.361736927975398	0.0756972111553785	0.0403225806451613	Hsapiens-HOCOMOCO-NFYC_f1		64
583.230924747442	0.0719991648610117	ChIP_SEQ_CTCF_Merged_rpgc_narrow_peak_242		0.0552604570429575	0.0719991648610117	gray90												810.318297216756	0.315415944123298	ChIP_SEQ_CTCF_Merged_rpgc_narrow_peak_242		20.6667						chr9	44479985	44480484	ChIP_SEQ_CTCF_Merged_rpgc_narrow_peak_40385									0.79123	1.05947568249559	0.618189075652149	0.649402390438247	0.612903225806452	Hsapiens-HOCOMOCO-NKX21_f1		19
488.765183045961	-0.170100544279814	ChIP_SEQ_CTCF_Merged_rpgc_narrow_peak_243		0.204449754615978	-0.170100544279814	gray90												369.333359890455	-0.281229359721402	ChIP_SEQ_CTCF_Merged_rpgc_narrow_peak_243		24.0909						chr9	45906291	45906790	ChIP_SEQ_CTCF_Merged_rpgc_narrow_peak_40436									0.12097	0.668975336402802	0.238323334352889	0.183266932270916	0.274193548387097	Hsapiens-HOCOMOCO-NKX22_si		60
190.28000875904	3.24082469993592	ChIP_SEQ_CTCF_Merged_rpgc_narrow_peak_244		3.33640014785132	3.24082469993592	#049494												412.385721135986	-0.253412843201017	ChIP_SEQ_CTCF_Merged_rpgc_narrow_peak_244		22.1667						chr9	53667333	53667832	ChIP_SEQ_CTCF_Merged_rpgc_narrow_peak_40587									0.24384	0.823628371756637	0.346195108238096	0.677290836653386	0.82258064516129	Hsapiens-HOCOMOCO-NKX25_f1		38
876.064686751731	0.0966934193107566	ChIP_SEQ_CTCF_Merged_rpgc_narrow_peak_245		0.187744647654982	0.0966934193107566	gray90												728.438704736287	-0.473269350410983	ChIP_SEQ_CTCF_Merged_rpgc_narrow_peak_245		18.2273						chr9	55429214	55429713	ChIP_SEQ_CTCF_Merged_rpgc_narrow_peak_40640									1	0.988066544097268	0.671733392170672	0.414342629482072	0.419354838709677	Hsapiens-HOCOMOCO-NKX28_f1		8
178.929958518499	1.17359620909747	ChIP_SEQ_CTCF_Merged_rpgc_narrow_peak_246		1.0380141096738	1.17359620909747	gray90												88.5714065312846	0.474284930713071	ChIP_SEQ_CTCF_Merged_rpgc_narrow_peak_246		14.7576						chr9	66646142	66646641	ChIP_SEQ_CTCF_Merged_rpgc_narrow_peak_41012									1e-05	0.339894347026653	0.000715396062661765	0.139442231075697	0.411290322580645	Hsapiens-HOCOMOCO-NKX31_si		7
509.251327994847	0.0669215652148732	ChIP_SEQ_CTCF_Merged_rpgc_narrow_peak_247		0.0796864437687357	0.0669215652148732	gray90												783.694246091332	0.181823773796853	ChIP_SEQ_CTCF_Merged_rpgc_narrow_peak_247		14.3788						chr9	89231089	89231588	ChIP_SEQ_CTCF_Merged_rpgc_narrow_peak_41433									0.73588	0.926441773661174	0.600931339322786	0.298804780876494	0.32258064516129	Hsapiens-HOCOMOCO-NKX32_f1		3
410.087021177713	0.291289385007337	ChIP_SEQ_CTCF_Merged_rpgc_narrow_peak_248		0.267579997071887	0.291289385007337	gray90												558.464699901162	-0.0927733301299129	ChIP_SEQ_CTCF_Merged_rpgc_narrow_peak_248		20.697						chr9	110781364	110781863	ChIP_SEQ_CTCF_Merged_rpgc_narrow_peak_41875									0.0628	0.7035065347252	0.166943559706959	0.442231075697211	0.629032258064516	Hsapiens-HOCOMOCO-NOBOX_si		47
869.228667733309	-0.391257703861049	ChIP_SEQ_CTCF_Merged_rpgc_narrow_peak_249		1.03097080088098	-0.391257703861049	gray90												776.195007963755	-0.079243698006943	ChIP_SEQ_CTCF_Merged_rpgc_narrow_peak_249		16.5455						chr9	115709949	115710448	ChIP_SEQ_CTCF_Merged_rpgc_narrow_peak_41990									0.00018	2.26627778302314	0.00343390110077647	0.585657370517928	0.258064516129032	Hsapiens-HOCOMOCO-NR0B1_si		10
230.235531134407	0.132968189908889	ChIP_SEQ_CTCF_Merged_rpgc_narrow_peak_250		0.132808604896531	0.132968189908889	gray90												354.641302235867	0.11683771427187	ChIP_SEQ_CTCF_Merged_rpgc_narrow_peak_250		13.3636						chr9	118040047	118040546	ChIP_SEQ_CTCF_Merged_rpgc_narrow_peak_42032									1	1.07020753537576	0.671733392170672	0.051792828685259	0.0483870967741935	Hsapiens-HOCOMOCO-NR1D1_f1		51
238.637897468608	-0.300206729686645	ChIP_SEQ_CTCF_Merged_rpgc_narrow_peak_251		0.27020847349959	-0.300206729686645	gray90												214.362653428138	0.133308179080216	ChIP_SEQ_CTCF_Merged_rpgc_narrow_peak_251		20.3182						chr9	120433794	120434293	ChIP_SEQ_CTCF_Merged_rpgc_narrow_peak_42122									1	0	0.671733392170672	0	0	Hsapiens-HOCOMOCO-NR1H2_f1		6
197.527705020322	0.177150185058165	ChIP_SEQ_CTCF_Merged_rpgc_narrow_peak_252		0.154257439914256	0.177150185058165	gray90												300.975283911171	-0.661859594454875	ChIP_SEQ_CTCF_Merged_rpgc_narrow_peak_252																				0.59591	1.48068222502808	0.549430459875002	0.047808764940239	0.032258064516129	Hsapiens-HOCOMOCO-NR1H4_f1
460.967717725224	-0.284454434880698	ChIP_SEQ_CTCF_Merged_rpgc_narrow_peak_253		0.356586530497941	-0.284454434880698	gray90												555.170409848949	-0.247165059425984	ChIP_SEQ_CTCF_Merged_rpgc_narrow_peak_253																				0.13985	0.424466955217095	0.255397307481825	0.0239043824701195	0.0564516129032258	Hsapiens-HOCOMOCO-NR1I2_f2
103.888790639397	0.678555436240745	ChIP_SEQ_CTCF_Merged_rpgc_narrow_peak_254		0.739075947713541	0.678555436240745	gray90												42.4193897072218	-0.269703434573654	ChIP_SEQ_CTCF_Merged_rpgc_narrow_peak_254																				0.80197	0.946975238543878	0.621366258251282	0.733067729083665	0.774193548387097	Hsapiens-HOCOMOCO-NR1I2_si
232.843780186961	0.221921671016007	ChIP_SEQ_CTCF_Merged_rpgc_narrow_peak_255		0.214999313045882	0.221921671016007	gray90												280.539699705058	0.41441232938285	ChIP_SEQ_CTCF_Merged_rpgc_narrow_peak_255																				0.72375	1.7268675666858	0.596938795857804	0.0278884462151394	0.0161290322580645	Hsapiens-HOCOMOCO-NR1I3_f2
730.745109219285	-0.523101541211585	ChIP_SEQ_CTCF_Merged_rpgc_narrow_peak_256		1.30485227381453	-0.523101541211585	gray90												883.208008708516	0.120197553882466	ChIP_SEQ_CTCF_Merged_rpgc_narrow_peak_256																				0.80439	0.958141691487256	0.622074873798238	0.764940239043825	0.798387096774194	Hsapiens-HOCOMOCO-NR1I3_si
591.649053961139	-0.398550512252549	ChIP_SEQ_CTCF_Merged_rpgc_narrow_peak_257		0.490186944022781	-0.398550512252549	gray90												560.82338949454	0.285509606782107	ChIP_SEQ_CTCF_Merged_rpgc_narrow_peak_257																				0.20357	0.695863179853664	0.315450142564643	0.151394422310757	0.217741935483871	Hsapiens-HOCOMOCO-NR2C1_si
434.170161420097	0.0657632357332031	ChIP_SEQ_CTCF_Merged_rpgc_narrow_peak_258		0.0945252829811432	0.0657632357332031	gray90												556.581020611646	-0.0140335075944859	ChIP_SEQ_CTCF_Merged_rpgc_narrow_peak_258																				0.42949	0.741636175554949	0.467764423495613	0.0717131474103586	0.0967741935483871	Hsapiens-HOCOMOCO-NR2C2_f1
116.629227610221	0.733372215635555	ChIP_SEQ_CTCF_Merged_rpgc_narrow_peak_259		0.427454131230649	0.733372215635555	gray90												165.729249991599	0.360920336388088	ChIP_SEQ_CTCF_Merged_rpgc_narrow_peak_259																				0.04825	0.330374831683844	0.140889224585429	0.0239043824701195	0.0725806451612903	Hsapiens-HOCOMOCO-NR2E3_f1
29.8319685620228	0.85708500925389	ChIP_SEQ_CTCF_Merged_rpgc_narrow_peak_260		0.332481529088857	0.85708500925389	gray90												16.6294428209059	7.43587143068944	ChIP_SEQ_CTCF_Merged_rpgc_narrow_peak_260																				0.51419	0.741583203039878	0.51271550398614	0.0597609561752988	0.0806451612903226	Hsapiens-HOCOMOCO-NR2F6_f1
393.469956574613	0.0605165860652562	ChIP_SEQ_CTCF_Merged_rpgc_narrow_peak_261		0.0521286760056732	0.0605165860652562	gray90												505.578802958511	-0.370008218447613	ChIP_SEQ_CTCF_Merged_rpgc_narrow_peak_261																				0.46755	0.855310241061882	0.488948408505548	0.358565737051793	0.419354838709677	Hsapiens-HOCOMOCO-NR4A1_f1
332.78023208401	0.498244049654628	ChIP_SEQ_CTCF_Merged_rpgc_narrow_peak_262		0.309885299211935	0.498244049654628	gray90												160.689371630098	-0.560933777929148	ChIP_SEQ_CTCF_Merged_rpgc_narrow_peak_262																				0.56267	0.861651990934398	0.535185110475232	0.270916334661355	0.314516129032258	Hsapiens-HOCOMOCO-NR4A2_si
230.807809591205	-0.232678163571999	ChIP_SEQ_CTCF_Merged_rpgc_narrow_peak_263		0.228040807237172	-0.232678163571999	gray90												316.411335222447	-0.105483041976921	ChIP_SEQ_CTCF_Merged_rpgc_narrow_peak_263																				1	0.988071424140713	0.671733392170672	0.135458167330677	0.137096774193548	Hsapiens-HOCOMOCO-NR4A3_f1
165.447087624894	0.231584994067763	ChIP_SEQ_CTCF_Merged_rpgc_narrow_peak_264		0.161617004784933	0.231584994067763	gray90												195.851075907412	0.502642876053904	ChIP_SEQ_CTCF_Merged_rpgc_narrow_peak_264																				0.49998	1.14944268110459	0.505711810427211	0.50996015936255	0.443548387096774	Hsapiens-HOCOMOCO-NR5A2_f1
148.952359269488	-0.429885506779829	ChIP_SEQ_CTCF_Merged_rpgc_narrow_peak_265		0.338325451471372	-0.429885506779829	gray90												189.488207935322	0.440574101588094	ChIP_SEQ_CTCF_Merged_rpgc_narrow_peak_265																				1	1.31653151761324	0.671733392170672	0.0318725099601594	0.0241935483870968	Hsapiens-HOCOMOCO-NR6A1_do
453.685697104875	-0.0754079379374963	ChIP_SEQ_CTCF_Merged_rpgc_narrow_peak_266		0.0445276131069348	-0.0754079379374963	gray90												236.176760841036	0.246616292369419	ChIP_SEQ_CTCF_Merged_rpgc_narrow_peak_266																				0.00119	5.5820039237111	0.013247602088933	0.135458167330677	0.0241935483870968	Hsapiens-HOCOMOCO-NRF1_f1
701.145201076482	0.290143337071066	ChIP_SEQ_CTCF_Merged_rpgc_narrow_peak_267		0.509672926981178	0.290143337071066	gray90												524.07251933598	-0.186432038767751	ChIP_SEQ_CTCF_Merged_rpgc_narrow_peak_267																				0.083	0.371550599535292	0.19677145395513	0.0239043824701195	0.0645161290322581	Hsapiens-HOCOMOCO-ONEC2_si
526.264970033279	-0.012348117681048	ChIP_SEQ_CTCF_Merged_rpgc_narrow_peak_268		0.0127384107985744	-0.012348117681048	gray90												694.888758263823	-0.335097790145854	ChIP_SEQ_CTCF_Merged_rpgc_narrow_peak_268																				0.77356	1.06460823324382	0.612844158890823	0.49800796812749	0.467741935483871	Hsapiens-HOCOMOCO-OTX1_f1
266.581206225667	-1.099008572367	ChIP_SEQ_CTCF_Merged_rpgc_narrow_peak_269		1.24074807527003	-1.099008572367	gray90												232.457696395406	-0.807530872358408	ChIP_SEQ_CTCF_Merged_rpgc_narrow_peak_269																				0.33581	0.768973167138381	0.407684319858471	0.167330677290837	0.217741935483871	Hsapiens-HOCOMOCO-OTX2_si
595.353928077953	-0.126658938619018	ChIP_SEQ_CTCF_Merged_rpgc_narrow_peak_270		0.1908823682096	-0.126658938619018	gray90												681.356706729366	-0.121471045553885	ChIP_SEQ_CTCF_Merged_rpgc_narrow_peak_270																				0.80926	0.943255083584949	0.62349288007018	0.250996015936255	0.266129032258065	Hsapiens-HOCOMOCO-OVOL1_f1
338.35093729998	0.817124159164047	ChIP_SEQ_CTCF_Merged_rpgc_narrow_peak_271		2.09371063723746	0.817124159164047	#049494												218.52729210711	0.0289244705501879	ChIP_SEQ_CTCF_Merged_rpgc_narrow_peak_271																				1	0	0.671733392170672	0	0	Hsapiens-HOCOMOCO-P53_f2
88.4535410581792	-0.717777850225427	ChIP_SEQ_CTCF_Merged_rpgc_narrow_peak_272		0.543656049293451	-0.717777850225427	gray90												88.1216123012378	-0.987486520383433	ChIP_SEQ_CTCF_Merged_rpgc_narrow_peak_272																				0.47189	1.17432390894444	0.491257402525107	0.426294820717131	0.362903225806452	Hsapiens-HOCOMOCO-P63_si
607.525051884714	-0.313293669370786	ChIP_SEQ_CTCF_Merged_rpgc_narrow_peak_273		0.706380421344044	-0.313293669370786	gray90												594.899175881007	-0.238071517591255	ChIP_SEQ_CTCF_Merged_rpgc_narrow_peak_273																				0.02354	1.59565191822025	0.0877427687249565	0.553784860557769	0.346774193548387	Hsapiens-HOCOMOCO-P73_si
196.528928808514	0.0278412041075802	ChIP_SEQ_CTCF_Merged_rpgc_narrow_peak_274		0.0173654670583936	0.0278412041075802	gray90												253.737985926643	0.264147212024532	ChIP_SEQ_CTCF_Merged_rpgc_narrow_peak_274																				0.17784	Inf	0.293108862386179	0.0199203187250996	0	Hsapiens-HOCOMOCO-PAX2_f1
126.449779719352	0.526701499569462	ChIP_SEQ_CTCF_Merged_rpgc_narrow_peak_275		0.583017691913573	0.526701499569462	gray90												36.2907579601113	0.024567946664054	ChIP_SEQ_CTCF_Merged_rpgc_narrow_peak_275																				0.31788	1.18423532644923	0.397105331037301	0.840637450199203	0.709677419354839	Hsapiens-HOCOMOCO-PAX2_si
158.49681165378	0.226681826798032	ChIP_SEQ_CTCF_Merged_rpgc_narrow_peak_276		0.155795129585251	0.226681826798032	gray90												182.853490838547	-0.843494142554943	ChIP_SEQ_CTCF_Merged_rpgc_narrow_peak_276																				0.78162	1.35755859473113	0.615300635072787	0.0438247011952191	0.032258064516129	Hsapiens-HOCOMOCO-PAX5_f1
388.499089448375	-0.247390765642163	ChIP_SEQ_CTCF_Merged_rpgc_narrow_peak_277		0.404638355256724	-0.247390765642163	gray90												337.747797512805	0.291269432044566	ChIP_SEQ_CTCF_Merged_rpgc_narrow_peak_277																				0.2067	1.2435779016005	0.317989549153537	0.832669322709163	0.669354838709677	Hsapiens-HOCOMOCO-PAX5_si
453.610488226052	-0.281373825317038	ChIP_SEQ_CTCF_Merged_rpgc_narrow_peak_278		0.497148984436939	-0.281373825317038	gray90												539.679841247022	-0.153981257386193	ChIP_SEQ_CTCF_Merged_rpgc_narrow_peak_278																				0.10638	0.530185542426391	0.224133781587736	0.0597609561752988	0.112903225806452	Hsapiens-HOCOMOCO-PAX6_f1
605.228854290486	-0.24522795902715	ChIP_SEQ_CTCF_Merged_rpgc_narrow_peak_279		0.320287272499334	-0.24522795902715	gray90												533.383430617664	-0.237107905970525	ChIP_SEQ_CTCF_Merged_rpgc_narrow_peak_279																				0.68795	1.10637642524121	0.584675366154056	0.446215139442231	0.403225806451613	Hsapiens-HOCOMOCO-PAX8_f1
386.627503836228	0.37429218452871	ChIP_SEQ_CTCF_Merged_rpgc_narrow_peak_280		0.636044584012231	0.37429218452871	gray90												552.05543926305	-0.449607972404882	ChIP_SEQ_CTCF_Merged_rpgc_narrow_peak_280																				0.01315	0.371511359351736	0.0632489023319803	0.047808764940239	0.129032258064516	Hsapiens-HOCOMOCO-PBX1_do
586.826246948254	-0.501192952091793	ChIP_SEQ_CTCF_Merged_rpgc_narrow_peak_281		1.0519004414722	-0.501192952091793	gray90												534.6199187953	-0.187046192877854	ChIP_SEQ_CTCF_Merged_rpgc_narrow_peak_281																				0.22341	0.608805129699708	0.330949598434961	0.0637450199203187	0.104838709677419	Hsapiens-HOCOMOCO-PBX2_f1
357.478263851095	-0.533652299910853	ChIP_SEQ_CTCF_Merged_rpgc_narrow_peak_282		0.709830263000863	-0.533652299910853	gray90												372.127541588093	-0.057672444346721	ChIP_SEQ_CTCF_Merged_rpgc_narrow_peak_282																				0.34279	0.741605875066806	0.412266931723668	0.119521912350598	0.161290322580645	Hsapiens-HOCOMOCO-PBX3_f2
247.016821240732	0.424789627818021	ChIP_SEQ_CTCF_Merged_rpgc_narrow_peak_283		0.315321435350978	0.424789627818021	gray90												263.066415286681	0.225565528792283	ChIP_SEQ_CTCF_Merged_rpgc_narrow_peak_283																				0.00717	0.507165733782941	0.0416781525072478	0.163346613545817	0.32258064516129	Hsapiens-HOCOMOCO-PDX1_do
257.924695834587	0.498757413210721	ChIP_SEQ_CTCF_Merged_rpgc_narrow_peak_284		0.736048121550266	0.498757413210721	gray90												641.402824523819	0.242825199802337	ChIP_SEQ_CTCF_Merged_rpgc_narrow_peak_284																				0.86189	0.964272715346498	0.638164821399716	0.645418326693227	0.669354838709677	Hsapiens-HOCOMOCO-PEBB_f1
129.053532475169	0.285713848613512	ChIP_SEQ_CTCF_Merged_rpgc_narrow_peak_285		0.234491741768428	0.285713848613512	gray90												135.257493294477	-0.23996002686698	ChIP_SEQ_CTCF_Merged_rpgc_narrow_peak_285																				0	0.292806255607645	0	0.103585657370518	0.354838709677419	Hsapiens-HOCOMOCO-PIT1_f1
180.638227629046	0.291512148948364	ChIP_SEQ_CTCF_Merged_rpgc_narrow_peak_286		0.264891985270025	0.291512148948364	gray90												203.599827563024	0.15635721708837	ChIP_SEQ_CTCF_Merged_rpgc_narrow_peak_286																				0.83963	1.05711497536181	0.63210116489919	0.426294820717131	0.403225806451613	Hsapiens-HOCOMOCO-PITX2_si
346.892637759161	-0.0703398944879272	ChIP_SEQ_CTCF_Merged_rpgc_narrow_peak_287		0.0867967154495463	-0.0703398944879272	gray90												418.636024076691	-0.556046270799881	ChIP_SEQ_CTCF_Merged_rpgc_narrow_peak_287																				0.39446	0.796339923967117	0.446653287530925	0.231075697211155	0.290322580645161	Hsapiens-HOCOMOCO-PKNX1_si
861.706458860125	-0.591696322488505	ChIP_SEQ_CTCF_Merged_rpgc_narrow_peak_288		1.88933210480523	-0.591696322488505	gray90												955.950267845778	0.232634572354465	ChIP_SEQ_CTCF_Merged_rpgc_narrow_peak_288																				0.00467	2.89637720798676	0.0318105925878553	0.187250996015936	0.0645161290322581	Hsapiens-HOCOMOCO-PLAG1_f1
281.521598023946	0.533578680578583	ChIP_SEQ_CTCF_Merged_rpgc_narrow_peak_289		0.856926266411065	0.533578680578583	gray90												272.296176785292	-0.7174658667311	ChIP_SEQ_CTCF_Merged_rpgc_narrow_peak_289																				0.05083	1.50247890861514	0.145727352946003	0.557768924302789	0.370967741935484	Hsapiens-HOCOMOCO-PLAG1_si
521.989799192225	0.423746345357028	ChIP_SEQ_CTCF_Merged_rpgc_narrow_peak_290		0.578599277477569	0.423746345357028	gray90												452.616264451732	0.222383043398031	ChIP_SEQ_CTCF_Merged_rpgc_narrow_peak_290																				1e-05	3.89797769221716	0.000715396062661765	0.346613545816733	0.0887096774193548	Hsapiens-HOCOMOCO-PLAL1_si
363.055119172778	0.0545654245489042	ChIP_SEQ_CTCF_Merged_rpgc_narrow_peak_291		0.0558378028705967	0.0545654245489042	gray90												514.011335657647	-0.436500737166972	ChIP_SEQ_CTCF_Merged_rpgc_narrow_peak_291																				0.00744	0.579556375552896	0.0425803736496283	0.298804780876494	0.516129032258065	Hsapiens-HOCOMOCO-PO2F1_f1
522.674006499923	-0.881653463624277	ChIP_SEQ_CTCF_Merged_rpgc_narrow_peak_292		3.69069484490267	-0.881653463624277	#305494												683.963927168218	-0.315266356649552	ChIP_SEQ_CTCF_Merged_rpgc_narrow_peak_292																				0.04515	0.611689148607942	0.13522204957322	0.187250996015936	0.306451612903226	Hsapiens-HOCOMOCO-PO2F2_si
128.587614378825	0.162726607600578	ChIP_SEQ_CTCF_Merged_rpgc_narrow_peak_293		0.0958840273997045	0.162726607600578	gray90												82.1998709456914	-0.227658735527803	ChIP_SEQ_CTCF_Merged_rpgc_narrow_peak_293																				0.15468	0.611017212664521	0.270972902422524	0.0836653386454183	0.137096774193548	Hsapiens-HOCOMOCO-PO3F1_f1
374.232293266445	-0.416616892474138	ChIP_SEQ_CTCF_Merged_rpgc_narrow_peak_294		0.851938846320056	-0.416616892474138	gray90												487.233354126938	-0.28598866999228	ChIP_SEQ_CTCF_Merged_rpgc_narrow_peak_294																				0.00232	0.562553977214019	0.0204290265588484	0.362549800796813	0.645161290322581	Hsapiens-HOCOMOCO-PO3F2_si
65.8552499831989	1.21194291748809	ChIP_SEQ_CTCF_Merged_rpgc_narrow_peak_295		0.179690205763802	1.21194291748809	gray90												82.232566044047	-1.74484360901051	ChIP_SEQ_CTCF_Merged_rpgc_narrow_peak_295																				0.02076	0.412655373045855	0.0823385231361439	0.0597609561752988	0.145161290322581	Hsapiens-HOCOMOCO-PO4F2_si
343.753557764732	-1.14487319864749	ChIP_SEQ_CTCF_Merged_rpgc_narrow_peak_296		1.92210872424455	-1.14487319864749	#305494												308.636130240186	-0.165689102947215	ChIP_SEQ_CTCF_Merged_rpgc_narrow_peak_296																				0.1701	0.396261431994473	0.286008449292184	0.0159362549800797	0.0403225806451613	Hsapiens-HOCOMOCO-PO5F1_do
152.222832698623	0.675574029873844	ChIP_SEQ_CTCF_Merged_rpgc_narrow_peak_297		0.664779073561056	0.675574029873844	gray90												67.4296075773517	-0.998353892716896	ChIP_SEQ_CTCF_Merged_rpgc_narrow_peak_297																				0.1701	0.396261431994473	0.286008449292184	0.0159362549800797	0.0403225806451613	Hsapiens-HOCOMOCO-PO6F1_f1
259.503898900639	-0.440498238072719	ChIP_SEQ_CTCF_Merged_rpgc_narrow_peak_298		0.691106157499794	-0.440498238072719	gray90												281.84363832691	0.599387468091425	ChIP_SEQ_CTCF_Merged_rpgc_narrow_peak_298																				0.4501	0.872291788954193	0.479449063992042	0.689243027888446	0.790322580645161	Hsapiens-HOCOMOCO-PPARA_f1
266.48274124639	0.0233381954691513	ChIP_SEQ_CTCF_Merged_rpgc_narrow_peak_299		0.0170322234941977	0.0233381954691513	gray90												436.9598844287	-0.126086070572788	ChIP_SEQ_CTCF_Merged_rpgc_narrow_peak_299																				0.59976	0.70638250634406	0.551024193472082	0.0398406374501992	0.0564516129032258	Hsapiens-HOCOMOCO-PPARA_f2
725.711867531258	-0.132025434667086	ChIP_SEQ_CTCF_Merged_rpgc_narrow_peak_300		0.214003455566215	-0.132025434667086	gray90												1004.44340509568	0.195645869953981	ChIP_SEQ_CTCF_Merged_rpgc_narrow_peak_300																				0.68324	0.808857810925103	0.583006165824344	0.0717131474103586	0.0887096774193548	Hsapiens-HOCOMOCO-PPARD_f1
862.042299196386	-0.282639304437182	ChIP_SEQ_CTCF_Merged_rpgc_narrow_peak_301		0.75740660508965	-0.282639304437182	gray90												893.075282529485	-0.474480357185397	ChIP_SEQ_CTCF_Merged_rpgc_narrow_peak_301																				1	0.988073981436957	0.671733392170672	0.0318725099601594	0.032258064516129	Hsapiens-HOCOMOCO-PPARG_f1
334.554573122238	0.841888240236672	ChIP_SEQ_CTCF_Merged_rpgc_narrow_peak_302		1.29561925224299	0.841888240236672	gray90												460.327516137716	-0.0322034302851718	ChIP_SEQ_CTCF_Merged_rpgc_narrow_peak_302																				0.35637	0.834773544378461	0.421711769019928	0.49800796812749	0.596774193548387	Hsapiens-HOCOMOCO-PPARG_si
304.249692950598	-0.46023712557977	ChIP_SEQ_CTCF_Merged_rpgc_narrow_peak_303		0.633583249320189	-0.46023712557977	gray90												214.318196303201	-0.137871082777686	ChIP_SEQ_CTCF_Merged_rpgc_narrow_peak_303																				0.78781	0.823808855609937	0.617166124143907	0.0398406374501992	0.0483870967741935	Hsapiens-HOCOMOCO-PRDM1_f1
468.632972555318	0.453604582895022	ChIP_SEQ_CTCF_Merged_rpgc_narrow_peak_304		0.897373732467712	0.453604582895022	gray90												285.757468508218	-0.268947122206083	ChIP_SEQ_CTCF_Merged_rpgc_narrow_peak_304																				0.80279	0.924462278262755	0.621606665121271	0.231075697211155	0.25	Hsapiens-HOCOMOCO-PRGR_do
297.472833899813	-0.833945620356553	ChIP_SEQ_CTCF_Merged_rpgc_narrow_peak_305		0.871973294308938	-0.833945620356553	gray90												199.458846704517	0.563186722424405	ChIP_SEQ_CTCF_Merged_rpgc_narrow_peak_305																				0.57486	0.90947895563647	0.540512660266118	0.828685258964143	0.911290322580645	Hsapiens-HOCOMOCO-PRGR_f1
185.62137515924	-0.563624626827602	ChIP_SEQ_CTCF_Merged_rpgc_narrow_peak_306		0.731029299493316	-0.563624626827602	gray90												315.506134718075	-0.543737290989234	ChIP_SEQ_CTCF_Merged_rpgc_narrow_peak_306																				0.04367	0.518405534564823	0.132464496756416	0.0876494023904383	0.169354838709677	Hsapiens-HOCOMOCO-PROP1_f1
137.519633020493	-1.3011671050109	ChIP_SEQ_CTCF_Merged_rpgc_narrow_peak_307		2.27613819789276	-1.3011671050109	#305494												132.525538662199	0.468554248919772	ChIP_SEQ_CTCF_Merged_rpgc_narrow_peak_307																				0.78997	0.950140440768644	0.617812835428964	0.597609561752988	0.629032258064516	Hsapiens-HOCOMOCO-PRRX1_f1
1125.70238226468	-0.330289824177058	ChIP_SEQ_CTCF_Merged_rpgc_narrow_peak_308		1.08094221767578	-0.330289824177058	gray90												1189.00618118031	0.257247558533225	ChIP_SEQ_CTCF_Merged_rpgc_narrow_peak_308																				0.07871	0.736747048499661	0.190989197068602	0.629482071713147	0.854838709677419	Hsapiens-HOCOMOCO-PRRX2_f1
427.819716109649	-0.521792463925005	ChIP_SEQ_CTCF_Merged_rpgc_narrow_peak_309		0.514934050817094	-0.521792463925005	gray90												742.836411393334	0.142761533774968	ChIP_SEQ_CTCF_Merged_rpgc_narrow_peak_309																				0.68988	0.65944384604209	0.585355494921718	0.0159362549800797	0.0241935483870968	Hsapiens-HOCOMOCO-PTF1A_f1
232.74913533143	0.380944568648964	ChIP_SEQ_CTCF_Merged_rpgc_narrow_peak_310		0.332678613918256	0.380944568648964	gray90												281.971737323283	-0.276421627935439	ChIP_SEQ_CTCF_Merged_rpgc_narrow_peak_310																				0.04212	1.93544204980567	0.12949976983786	0.203187250996016	0.104838709677419	Hsapiens-HOCOMOCO-PURA_f1
208.567725586048	-0.0886389124318222	ChIP_SEQ_CTCF_Merged_rpgc_narrow_peak_311		0.0542212375234889	-0.0886389124318222	gray90												348.636425432511	-0.14554968887684	ChIP_SEQ_CTCF_Merged_rpgc_narrow_peak_311																				0.87098	0.969258177703794	0.640583858223139	0.820717131474104	0.846774193548387	Hsapiens-HOCOMOCO-RARA_f1
173.528733753929	-0.151982474861016	ChIP_SEQ_CTCF_Merged_rpgc_narrow_peak_312		0.0775739206290944	-0.151982474861016	gray90												190.651219545744	0.0857670518879385	ChIP_SEQ_CTCF_Merged_rpgc_narrow_peak_312																				0.06821	3.94197292301552	0.175619344914797	0.0637450199203187	0.0161290322580645	Hsapiens-HOCOMOCO-RARA_f2
597.505931849288	-0.352797686515194	ChIP_SEQ_CTCF_Merged_rpgc_narrow_peak_313		0.720641030864297	-0.352797686515194	gray90												886.941179683091	0.214993280627988	ChIP_SEQ_CTCF_Merged_rpgc_narrow_peak_313																				0.86264	0.959022008957509	0.63836564371265	0.657370517928287	0.685483870967742	Hsapiens-HOCOMOCO-RARB_f1
313.769018878665	-0.323367401550487	ChIP_SEQ_CTCF_Merged_rpgc_narrow_peak_314		0.357811577233401	-0.323367401550487	gray90												240.197025202004	0.251239082710076	ChIP_SEQ_CTCF_Merged_rpgc_narrow_peak_314																				1	0.988073550864793	0.671733392170672	0.047808764940239	0.0483870967741935	Hsapiens-HOCOMOCO-RARG_do
164.905955093127	-1.09117219815849	ChIP_SEQ_CTCF_Merged_rpgc_narrow_peak_315		1.58976108131144	-1.09117219815849	gray90												153.436741272064	-0.469700040365303	ChIP_SEQ_CTCF_Merged_rpgc_narrow_peak_315																				0.50409	0.892426425627623	0.507758117704574	0.705179282868526	0.790322580645161	Hsapiens-HOCOMOCO-RARG_f1
147.388975180878	0.880300802251642	ChIP_SEQ_CTCF_Merged_rpgc_narrow_peak_316		1.2210810914099	0.880300802251642	gray90												122.084486459938	0.0965657578454835	ChIP_SEQ_CTCF_Merged_rpgc_narrow_peak_316																				0.1769	1.58635062862733	0.292261557285929	0.179282868525896	0.112903225806452	Hsapiens-HOCOMOCO-RELB_si
509.548706682972	0.182375517900435	ChIP_SEQ_CTCF_Merged_rpgc_narrow_peak_317		0.267188631531374	0.182375517900435	gray90												471.263041499754	-0.26160089450381	ChIP_SEQ_CTCF_Merged_rpgc_narrow_peak_317																				0.17384	1.40145965159512	0.289474826710636	0.350597609561753	0.25	Hsapiens-HOCOMOCO-REL_do
50.1784831583307	-0.0146203401865776	ChIP_SEQ_CTCF_Merged_rpgc_narrow_peak_318		0.00509034514479849	-0.0146203401865776	gray90												16.0131641294868	-0.774771059421131	ChIP_SEQ_CTCF_Merged_rpgc_narrow_peak_318																				1	Inf	0.671733392170672	0.00398406374501992	0	Hsapiens-HOCOMOCO-REST_f1
117.182346474223	0.811641060132498	ChIP_SEQ_CTCF_Merged_rpgc_narrow_peak_319		0.908220284610132	0.811641060132498	gray90												126.432941951846	-0.781421936199469	ChIP_SEQ_CTCF_Merged_rpgc_narrow_peak_319																				0.65537	0.87071302520219	0.572847904672646	0.147410358565737	0.169354838709677	Hsapiens-HOCOMOCO-RFX1_f1
388.774147835089	-0.0100491720464935	ChIP_SEQ_CTCF_Merged_rpgc_narrow_peak_320		0.0111725655974557	-0.0100491720464935	gray90												409.685052007796	-0.095361487887032	ChIP_SEQ_CTCF_Merged_rpgc_narrow_peak_320																				1	0.988071424140713	0.671733392170672	0.135458167330677	0.137096774193548	Hsapiens-HOCOMOCO-RFX2_f1
220.675513165139	-0.400486257995305	ChIP_SEQ_CTCF_Merged_rpgc_narrow_peak_321		0.171056293442887	-0.400486257995305	gray90												58.2345509490607	-0.664884016969939	ChIP_SEQ_CTCF_Merged_rpgc_narrow_peak_321																				1	1.2343752732917	0.671733392170672	0.0398406374501992	0.032258064516129	Hsapiens-HOCOMOCO-RFX3_f1
1043.31517161081	0.0677947806620444	ChIP_SEQ_CTCF_Merged_rpgc_narrow_peak_322		0.171870194209975	0.0677947806620444	gray90												1322.57725543571	-0.404268976988102	ChIP_SEQ_CTCF_Merged_rpgc_narrow_peak_322																				0.41543	0.700490217296844	0.459487572520048	0.0677290836653386	0.0967741935483871	Hsapiens-HOCOMOCO-RORA_f1
728.148610155742	-0.250087935674457	ChIP_SEQ_CTCF_Merged_rpgc_narrow_peak_323		0.464543276021397	-0.250087935674457	gray90												752.262175578102	-0.0915958696650142	ChIP_SEQ_CTCF_Merged_rpgc_narrow_peak_323																				0.17869	1.9028361110653	0.293871545832255	0.107569721115538	0.0564516129032258	Hsapiens-HOCOMOCO-RORG_f1
443.327279921879	0.407881457044178	ChIP_SEQ_CTCF_Merged_rpgc_narrow_peak_324		0.904668855763757	0.407881457044178	gray90												590.41605193827	0.163152854341172	ChIP_SEQ_CTCF_Merged_rpgc_narrow_peak_324																				0.11329	5.4188956896677	0.231091964561665	0.0438247011952191	0.00806451612903226	Hsapiens-HOCOMOCO-RREB1_si
384.544380711621	0.416618204027811	ChIP_SEQ_CTCF_Merged_rpgc_narrow_peak_325		0.509031221354985	0.416618204027811	gray90												322.363334900726	-0.74745083721203	ChIP_SEQ_CTCF_Merged_rpgc_narrow_peak_325																				0.58849	0.903701644329426	0.54632676425393	0.553784860557769	0.612903225806452	Hsapiens-HOCOMOCO-RUNX1_f1
159.485567761547	0.451803413358954	ChIP_SEQ_CTCF_Merged_rpgc_narrow_peak_326		0.372143863900122	0.451803413358954	gray90												170.779166687412	0.439453944032199	ChIP_SEQ_CTCF_Merged_rpgc_narrow_peak_326																				0.19973	0.78949795007797	0.312283835994947	0.49003984063745	0.620967741935484	Hsapiens-HOCOMOCO-RUNX2_f1
805.80183288325	-0.248065451586478	ChIP_SEQ_CTCF_Merged_rpgc_narrow_peak_327		0.478216947244388	-0.248065451586478	gray90												935.411431402179	-0.108169974823882	ChIP_SEQ_CTCF_Merged_rpgc_narrow_peak_327																				0.85868	0.950165178881946	0.637302775714024	0.099601593625498	0.104838709677419	Hsapiens-HOCOMOCO-RUNX3_si
256.450654138087	0.15864245423869	ChIP_SEQ_CTCF_Merged_rpgc_narrow_peak_328		0.125399929053363	0.15864245423869	gray90												172.053185337607	0.493998181460247	ChIP_SEQ_CTCF_Merged_rpgc_narrow_peak_328																				0.86798	1.12889863244691	0.6397890800392	0.127490039840637	0.112903225806452	Hsapiens-HOCOMOCO-RXRA_f1
467.617828344399	-0.0522158110166687	ChIP_SEQ_CTCF_Merged_rpgc_narrow_peak_329		0.073331415509664	-0.0522158110166687	gray90												467.981583174266	0.364540763032286	ChIP_SEQ_CTCF_Merged_rpgc_narrow_peak_329																				0.17098	0.741504553600174	0.286830134163279	0.322709163346614	0.435483870967742	Hsapiens-HOCOMOCO-RXRB_f1
619.0605183093	-0.178552048118319	ChIP_SEQ_CTCF_Merged_rpgc_narrow_peak_330		0.312224201159411	-0.178552048118319	gray90												551.537435118953	0.0263050256286661	ChIP_SEQ_CTCF_Merged_rpgc_narrow_peak_330																				0.13985	0.424466955217095	0.255397307481825	0.0239043824701195	0.0564516129032258	Hsapiens-HOCOMOCO-RXRG_f1
173.133788420244	0.537303220434149	ChIP_SEQ_CTCF_Merged_rpgc_narrow_peak_331		0.499309497449607	0.537303220434149	gray90												144.14624190142	-0.190863513093362	ChIP_SEQ_CTCF_Merged_rpgc_narrow_peak_331																				0.10811	1.56656604694665	0.225918445560797	0.290836653386454	0.185483870967742	Hsapiens-HOCOMOCO-SMAD1_si
489.437824504683	-0.251535384584716	ChIP_SEQ_CTCF_Merged_rpgc_narrow_peak_332		0.404207771286646	-0.251535384584716	gray90												518.118624072333	0.0882538376887342	ChIP_SEQ_CTCF_Merged_rpgc_narrow_peak_332																				0.08134	1.45636572755901	0.194565828893328	0.470119521912351	0.32258064516129	Hsapiens-HOCOMOCO-SMAD2_si
114.415223427839	-0.24493814741486	ChIP_SEQ_CTCF_Merged_rpgc_narrow_peak_333		0.139019293314771	-0.24493814741486	gray90												173.878395416476	0.567647718279312	ChIP_SEQ_CTCF_Merged_rpgc_narrow_peak_333																				0.2011	1.28233633601085	0.313419997276966	0.641434262948207	0.5	Hsapiens-HOCOMOCO-SMAD3_f1
167.279507745885	-0.0913870686938456	ChIP_SEQ_CTCF_Merged_rpgc_narrow_peak_334		0.0856731883517407	-0.0913870686938456	gray90												182.23011791126	-0.358042181452675	ChIP_SEQ_CTCF_Merged_rpgc_narrow_peak_334																				0.32866	1.19941744432401	0.40353797937968	0.677290836653386	0.564516129032258	Hsapiens-HOCOMOCO-SMAD4_si
134.183642284422	0.230371654331099	ChIP_SEQ_CTCF_Merged_rpgc_narrow_peak_335		0.192939522654522	0.230371654331099	gray90												96.9009094175441	-0.102759490116488	ChIP_SEQ_CTCF_Merged_rpgc_narrow_peak_335																				0.77041	0.930535617535918	0.611875574256398	0.450199203187251	0.483870967741935	Hsapiens-HOCOMOCO-SMRC1_f1
357.616058634405	-0.612367521605988	ChIP_SEQ_CTCF_Merged_rpgc_narrow_peak_336		1.3908617482794	-0.612367521605988	gray90												433.344194459599	0.0130717428585382	ChIP_SEQ_CTCF_Merged_rpgc_narrow_peak_336																				0.22584	1.23793734564907	0.332754640644973	0.749003984063745	0.604838709677419	Hsapiens-HOCOMOCO-SNAI1_f1
447.554555738098	-0.20119192461678	ChIP_SEQ_CTCF_Merged_rpgc_narrow_peak_337		0.285043035895272	-0.20119192461678	gray90												437.735326223996	-0.114748607113193	ChIP_SEQ_CTCF_Merged_rpgc_narrow_peak_337																				0.52107	1.11138814100544	0.516035630640811	0.932270916334661	0.838709677419355	Hsapiens-HOCOMOCO-SNAI2_f1
311.728907948144	0.343054556655658	ChIP_SEQ_CTCF_Merged_rpgc_narrow_peak_338		0.399314644988323	0.343054556655658	gray90												309.352248385137	0.128355140645917	ChIP_SEQ_CTCF_Merged_rpgc_narrow_peak_338																				0.93699	0.979552668057988	0.657225130092228	0.916334661354582	0.935483870967742	Hsapiens-HOCOMOCO-SOX10_si
753.453189192832	-0.412314812975549	ChIP_SEQ_CTCF_Merged_rpgc_narrow_peak_339		1.04369266830624	-0.412314812975549	gray90												809.716371120012	-0.498237836330023	ChIP_SEQ_CTCF_Merged_rpgc_narrow_peak_339																				0.27089	0.825329408057011	0.366249116943601	0.645418326693227	0.782258064516129	Hsapiens-HOCOMOCO-SOX13_f1
259.544773957966	-0.092281050196848	ChIP_SEQ_CTCF_Merged_rpgc_narrow_peak_340		0.104279484767399	-0.092281050196848	gray90												167.974138008775	0.392809407307581	ChIP_SEQ_CTCF_Merged_rpgc_narrow_peak_340																				0.61743	0.917594723547673	0.558196500475493	0.725099601593626	0.790322580645161	Hsapiens-HOCOMOCO-SOX15_f1
690.21038062435	0.364819444131556	ChIP_SEQ_CTCF_Merged_rpgc_narrow_peak_341		0.928931699139272	0.364819444131556	gray90												372.746371804132	-0.324881054620492	ChIP_SEQ_CTCF_Merged_rpgc_narrow_peak_341																				0.25867	0.248006786031215	0.357431803341126	0.00398406374501992	0.0161290322580645	Hsapiens-HOCOMOCO-SOX17_f2
1276.75454525535	0.11145003788173	ChIP_SEQ_CTCF_Merged_rpgc_narrow_peak_342		0.24486448981498	0.11145003788173	gray90												1418.81018797283	-0.233366500530546	ChIP_SEQ_CTCF_Merged_rpgc_narrow_peak_342																				0.82397	0.926476562204515	0.62771212741395	0.0597609561752988	0.0645161290322581	Hsapiens-HOCOMOCO-SOX18_f1
956.438721992153	-0.225734581501415	ChIP_SEQ_CTCF_Merged_rpgc_narrow_peak_343		0.671408759096519	-0.225734581501415	gray90												1026.12700784529	-0.17361457203802	ChIP_SEQ_CTCF_Merged_rpgc_narrow_peak_343																				0.00722	0.082839483682337	0.0418473576469046	0.00398406374501992	0.0483870967741935	Hsapiens-HOCOMOCO-SOX2_f1
413.037927272132	0.13957854897159	ChIP_SEQ_CTCF_Merged_rpgc_narrow_peak_344		0.152078638095132	0.13957854897159	gray90												396.849241694062	0.722552210754044	ChIP_SEQ_CTCF_Merged_rpgc_narrow_peak_344																				0.30486	0.659397884088864	0.389030605065421	0.0637450199203187	0.0967741935483871	Hsapiens-HOCOMOCO-SOX4_f1
71.1642781859885	-0.475846303289254	ChIP_SEQ_CTCF_Merged_rpgc_narrow_peak_345		0.245009159914509	-0.475846303289254	gray90												56.5185262902274	0.459700231515841	ChIP_SEQ_CTCF_Merged_rpgc_narrow_peak_345																				0.27333	0.823631852999472	0.367964362236437	0.657370517928287	0.798387096774194	Hsapiens-HOCOMOCO-SOX5_f1
179.635071244204	-0.780439021857466	ChIP_SEQ_CTCF_Merged_rpgc_narrow_peak_346		1.12063989026674	-0.780439021857466	gray90												152.100123300411	0.630863332686301	ChIP_SEQ_CTCF_Merged_rpgc_narrow_peak_346																				0.75925	0.910248800974953	0.608404667823108	0.139442231075697	0.153225806451613	Hsapiens-HOCOMOCO-SOX9_f1
287.510798173239	0.563185993257856	ChIP_SEQ_CTCF_Merged_rpgc_narrow_peak_347		0.587587825469046	0.563185993257856	gray90												286.652015634414	0.264626159625245	ChIP_SEQ_CTCF_Merged_rpgc_narrow_peak_347																				8e-05	3.49516007002131	0.00228926740051765	0.310756972111554	0.0887096774193548	Hsapiens-HOCOMOCO-SP1_f1
119.111915647002	-0.154611161485848	ChIP_SEQ_CTCF_Merged_rpgc_narrow_peak_348		0.0829709837481393	-0.154611161485848	gray90												74.3412966703205	0.175417506888567	ChIP_SEQ_CTCF_Merged_rpgc_narrow_peak_348																				4e-05	7.55253098216307	0.00163519100036975	0.183266932270916	0.0241935483870968	Hsapiens-HOCOMOCO-SP1_f2
227.618175289662	1.16471620744067	ChIP_SEQ_CTCF_Merged_rpgc_narrow_peak_349		1.96598757632879	1.16471620744067	#049494												137.362408347843	0.155626328497885	ChIP_SEQ_CTCF_Merged_rpgc_narrow_peak_349																				7e-05	7.22442827155926	0.00216552321670588	0.175298804780877	0.0241935483870968	Hsapiens-HOCOMOCO-SP2_si
1067.28304799061	-0.415518860728957	ChIP_SEQ_CTCF_Merged_rpgc_narrow_peak_350		1.73016288885786	-0.415518860728957	gray90												1246.71644007785	-0.102904241483086	ChIP_SEQ_CTCF_Merged_rpgc_narrow_peak_350																				0.00074	3.94236091121897	0.00920683628469054	0.191235059760956	0.0483870967741935	Hsapiens-HOCOMOCO-SP3_f1
162.478554517137	-0.01970086208781	ChIP_SEQ_CTCF_Merged_rpgc_narrow_peak_351		0.0129048756869481	-0.01970086208781	gray90												341.644120915986	0.642424534158237	ChIP_SEQ_CTCF_Merged_rpgc_narrow_peak_351																				0.04418	6.89514589965153	0.133422675371221	0.0557768924302789	0.00806451612903226	Hsapiens-HOCOMOCO-SP4_f1
211.148093939427	0.192652012436521	ChIP_SEQ_CTCF_Merged_rpgc_narrow_peak_352		0.0931445158673816	0.192652012436521	gray90												61.7110569672692	-1.60388068471002	ChIP_SEQ_CTCF_Merged_rpgc_narrow_peak_352																				0.56465	0.65942795803526	0.53605884270026	0.0318725099601594	0.0483870967741935	Hsapiens-HOCOMOCO-SPI1_si
604.442091287212	0.195116747606746	ChIP_SEQ_CTCF_Merged_rpgc_narrow_peak_353		0.371559720560615	0.195116747606746	gray90												779.893661162857	-0.352839321468465	ChIP_SEQ_CTCF_Merged_rpgc_narrow_peak_353																				0.13534	0.70790546811725	0.251417719181416	0.250996015936255	0.354838709677419	Hsapiens-HOCOMOCO-SPIB_f1
476.210565286334	0.0424110455897983	ChIP_SEQ_CTCF_Merged_rpgc_narrow_peak_354		0.0384334201933648	0.0424110455897983	gray90												335.807661581142	0.363090078009765	ChIP_SEQ_CTCF_Merged_rpgc_narrow_peak_354																				0.04335	6.40306338848411	0.131858956701201	0.051792828685259	0.00806451612903226	Hsapiens-HOCOMOCO-SPZ1_f1
581.40952726494	-0.348924145504086	ChIP_SEQ_CTCF_Merged_rpgc_narrow_peak_355		0.521651962119905	-0.348924145504086	gray90												703.292143927468	0.401685181715772	ChIP_SEQ_CTCF_Merged_rpgc_narrow_peak_355																				0.12601	1.48091190217583	0.242806154324745	0.322709163346614	0.217741935483871	Hsapiens-HOCOMOCO-SRBP1_f2
288.580422191496	0.147493719319957	ChIP_SEQ_CTCF_Merged_rpgc_narrow_peak_356		0.121215905647891	0.147493719319957	gray90												277.428137834814	0.41861461492671	ChIP_SEQ_CTCF_Merged_rpgc_narrow_peak_356																				0.7461	1.09632466710785	0.60423432638888	0.362549800796813	0.330645161290323	Hsapiens-HOCOMOCO-SRBP2_f1
341.521722824158	0.113556301879551	ChIP_SEQ_CTCF_Merged_rpgc_narrow_peak_357		0.12234880856666	0.113556301879551	gray90												289.985685047163	0.331496713893187	ChIP_SEQ_CTCF_Merged_rpgc_narrow_peak_357																				0.75777	0.864883046365964	0.607939700621276	0.0278884462151394	0.032258064516129	Hsapiens-HOCOMOCO-SRF_do
140.443822258086	0.103953333536437	ChIP_SEQ_CTCF_Merged_rpgc_narrow_peak_358		0.0886542300713694	0.103953333536437	gray90												61.4222561316563	1.01378613877565	ChIP_SEQ_CTCF_Merged_rpgc_narrow_peak_358																				0.22781	0.811129640218828	0.334203835255311	0.601593625498008	0.741935483870968	Hsapiens-HOCOMOCO-SRY_f1
133.738027455231	0.219208747896582	ChIP_SEQ_CTCF_Merged_rpgc_narrow_peak_359		0.11533802740514	0.219208747896582	gray90												77.955918699349	0.777093775288341	ChIP_SEQ_CTCF_Merged_rpgc_narrow_peak_359																				0.31093	0.78635974597753	0.392837875385817	0.278884462151394	0.354838709677419	Hsapiens-HOCOMOCO-STA5A_do
145.210441791819	0.0940256391030457	ChIP_SEQ_CTCF_Merged_rpgc_narrow_peak_360		0.0381812799333666	0.0940256391030457	gray90												65.1865718111924	1.77046165210633	ChIP_SEQ_CTCF_Merged_rpgc_narrow_peak_360																				1	0.988070410698348	0.671733392170672	0.183266932270916	0.185483870967742	Hsapiens-HOCOMOCO-STA5B_f1
314.484730767282	0.367760101411516	ChIP_SEQ_CTCF_Merged_rpgc_narrow_peak_361		0.323942981719761	0.367760101411516	gray90												242.953136331171	0.244469720473811	ChIP_SEQ_CTCF_Merged_rpgc_narrow_peak_361																				0.57001	1.19554782078648	0.538407699162462	0.183266932270916	0.153225806451613	Hsapiens-HOCOMOCO-STAT1_f2
165.166989175666	0.0263078851058797	ChIP_SEQ_CTCF_Merged_rpgc_narrow_peak_362		0.0156645423536446	0.0263078851058797	gray90												105.68715636248	-0.606975053921468	ChIP_SEQ_CTCF_Merged_rpgc_narrow_peak_362																				0.35586	0.774442535888614	0.421362555302678	0.187250996015936	0.241935483870968	Hsapiens-HOCOMOCO-STAT2_f1
221.070413172472	0.793671231184995	ChIP_SEQ_CTCF_Merged_rpgc_narrow_peak_363		0.84519095454514	0.793671231184995	gray90												153.055250939615	-0.0807973801549695	ChIP_SEQ_CTCF_Merged_rpgc_narrow_peak_363																				0.02313	1.86975411801723	0.0869870203263439	0.286852589641434	0.153225806451613	Hsapiens-HOCOMOCO-STAT3_si
718.256990440386	0.181545508233019	ChIP_SEQ_CTCF_Merged_rpgc_narrow_peak_364		0.470121706576259	0.181545508233019	gray90												850.804175912738	-0.444054163911571	ChIP_SEQ_CTCF_Merged_rpgc_narrow_peak_364																				1	1.04606230137855	0.671733392170672	0.143426294820717	0.137096774193548	Hsapiens-HOCOMOCO-STAT4_si
254.691080114465	0.0506411262357433	ChIP_SEQ_CTCF_Merged_rpgc_narrow_peak_365		0.0312159057294723	0.0506411262357433	gray90												95.1018788638261	0.502936854711922	ChIP_SEQ_CTCF_Merged_rpgc_narrow_peak_365																				0.43883	0.842392327870971	0.473123987164324	0.298804780876494	0.354838709677419	Hsapiens-HOCOMOCO-STAT6_do
665.845331545389	0.0185917423056573	ChIP_SEQ_CTCF_Merged_rpgc_narrow_peak_366		0.0331464965001834	0.0185917423056573	gray90												676.601276251297	0.0162670762229239	ChIP_SEQ_CTCF_Merged_rpgc_narrow_peak_366																				0.84372	1.05200272468385	0.633230480136484	0.458167330677291	0.435483870967742	Hsapiens-HOCOMOCO-STF1_f1
337.733752717586	0.207397516549306	ChIP_SEQ_CTCF_Merged_rpgc_narrow_peak_367		0.0446424392922622	0.207397516549306	gray90												45.347652609831	2.22846940232491	ChIP_SEQ_CTCF_Merged_rpgc_narrow_peak_367																				0.4873	1.15570917206976	0.499290022442725	0.466135458167331	0.403225806451613	Hsapiens-HOCOMOCO-SUH_f1
305.462862182758	-0.264440407570926	ChIP_SEQ_CTCF_Merged_rpgc_narrow_peak_368		0.271051404794444	-0.264440407570926	gray90												286.682525274335	1.01059444743757	ChIP_SEQ_CTCF_Merged_rpgc_narrow_peak_368																				0.09919	0.552971986149774	0.216390522939889	0.0756972111553785	0.137096774193548	Hsapiens-HOCOMOCO-TAL1_f1
1377.14479121736	-0.052004480957091	ChIP_SEQ_CTCF_Merged_rpgc_narrow_peak_369		0.0825224227078372	-0.052004480957091	gray90												1258.11370999229	0.49528455433255	ChIP_SEQ_CTCF_Merged_rpgc_narrow_peak_369																				0.00373	0.124192557072748	0.0276423312075454	0.00796812749003984	0.0645161290322581	Hsapiens-HOCOMOCO-TAL1_f2
174.09062612709	-0.359885397326496	ChIP_SEQ_CTCF_Merged_rpgc_narrow_peak_370		0.369283578783853	-0.359885397326496	gray90												161.685765581376	-0.535114893259825	ChIP_SEQ_CTCF_Merged_rpgc_narrow_peak_370																				0.00241	0.582970864394286	0.0208740407221779	0.446215139442231	0.766129032258065	Hsapiens-HOCOMOCO-TBP_f1
298.908933920655	0.346752358167727	ChIP_SEQ_CTCF_Merged_rpgc_narrow_peak_371		0.271281019260813	0.346752358167727	gray90												81.1522125080899	1.01362718565271	ChIP_SEQ_CTCF_Merged_rpgc_narrow_peak_371																				1	Inf	0.671733392170672	0.00796812749003984	0	Hsapiens-HOCOMOCO-TBX2_f1
248.232468276934	1.08694971856636	ChIP_SEQ_CTCF_Merged_rpgc_narrow_peak_372		1.93087492018161	1.08694971856636	#049494												308.601024561955	0.427480706938625	ChIP_SEQ_CTCF_Merged_rpgc_narrow_peak_372																				0.55378	0.495012414979921	0.531221235453654	0.00398406374501992	0.00806451612903226	Hsapiens-HOCOMOCO-TBX3_f1
213.188812227148	1.16377910998472	ChIP_SEQ_CTCF_Merged_rpgc_narrow_peak_373		2.7334715226094	1.16377910998472	#049494												148.21667410456	0.725066725183654	ChIP_SEQ_CTCF_Merged_rpgc_narrow_peak_373																				0.84301	1.04390103278834	0.633034935216892	0.446215139442231	0.42741935483871	Hsapiens-HOCOMOCO-TBX5_si
766.769586464683	-0.249672224062994	ChIP_SEQ_CTCF_Merged_rpgc_narrow_peak_374		0.319845187456122	-0.249672224062994	gray90												780.364887787362	-0.205241112613502	ChIP_SEQ_CTCF_Merged_rpgc_narrow_peak_374																				0.57715	0.882417069704766	0.541499891087788	0.298804780876494	0.338709677419355	Hsapiens-HOCOMOCO-TCF7_f1
565.3667420587	0.173932437729333	ChIP_SEQ_CTCF_Merged_rpgc_narrow_peak_375		0.323203330407486	0.173932437729333	gray90												315.357508978768	1.04844426542783	ChIP_SEQ_CTCF_Merged_rpgc_narrow_peak_375																				0.901	0.971618732099348	0.648347967304855	0.235059760956175	0.241935483870968	Hsapiens-HOCOMOCO-TEAD1_f1
695.055456906378	0.0403754574368279	ChIP_SEQ_CTCF_Merged_rpgc_narrow_peak_376		0.0585342420385295	0.0403754574368279	gray90												735.900886825023	-0.0207484042077094	ChIP_SEQ_CTCF_Merged_rpgc_narrow_peak_376																				0.88063	1.07022653630218	0.643116776945051	0.155378486055777	0.145161290322581	Hsapiens-HOCOMOCO-TEAD3_si
215.593894448695	-0.620218806679911	ChIP_SEQ_CTCF_Merged_rpgc_narrow_peak_377		0.598061813540841	-0.620218806679911	gray90												212.949528175415	0.529201081911751	ChIP_SEQ_CTCF_Merged_rpgc_narrow_peak_377																				0.76463	0.914138865284755	0.610085635056423	0.147410358565737	0.161290322580645	Hsapiens-HOCOMOCO-TEAD4_f1
531.665417791837	0.00967614481723773	ChIP_SEQ_CTCF_Merged_rpgc_narrow_peak_378		0.0109693451073705	0.00967614481723773	gray90												706.68044182649	0.274462821373415	ChIP_SEQ_CTCF_Merged_rpgc_narrow_peak_378																				0.11798	0.572816285678445	0.235567555553977	0.0876494023904383	0.153225806451613	Hsapiens-HOCOMOCO-TEF_f1
242.659475578744	0.271448888049052	ChIP_SEQ_CTCF_Merged_rpgc_narrow_peak_379		0.251043850455941	0.271448888049052	gray90												220.382250539922	-0.32142137398175	ChIP_SEQ_CTCF_Merged_rpgc_narrow_peak_379																				0.45333	1.29604719563042	0.481233937900908	0.167330677290837	0.129032258064516	Hsapiens-HOCOMOCO-TF65_f2
121.125960554705	2.12122933945245	ChIP_SEQ_CTCF_Merged_rpgc_narrow_peak_380		0.33917281066002	2.12122933945245	gray90												111.463336317965	1.19489936640837	ChIP_SEQ_CTCF_Merged_rpgc_narrow_peak_380																				0.47097	0.857813723246417	0.490769682696485	0.366533864541833	0.42741935483871	Hsapiens-HOCOMOCO-TF7L2_f1
273.741958144167	-0.0623561543420524	ChIP_SEQ_CTCF_Merged_rpgc_narrow_peak_381		0.0464623535506642	-0.0623561543420524	gray90												551.219557716655	-0.0193931075720733	ChIP_SEQ_CTCF_Merged_rpgc_narrow_peak_381																				0.03365	1.62590902767535	0.111760935896523	0.446215139442231	0.274193548387097	Hsapiens-HOCOMOCO-TFAP4_si
191.304604044555	-0.186333777039592	ChIP_SEQ_CTCF_Merged_rpgc_narrow_peak_382		0.165241187257305	-0.186333777039592	gray90												310.37908641506	-0.234898641740736	ChIP_SEQ_CTCF_Merged_rpgc_narrow_peak_382																				0.29387	1.44796055790141	0.381939541837965	0.175298804780877	0.120967741935484	Hsapiens-HOCOMOCO-TFCP2_f1
745.667441432281	0.109519079522484	ChIP_SEQ_CTCF_Merged_rpgc_narrow_peak_383		0.121469851987893	0.109519079522484	gray90												754.043527856948	0.0461998966499046	ChIP_SEQ_CTCF_Merged_rpgc_narrow_peak_383																				1	0.988074202445511	0.671733392170672	0.0239043824701195	0.0241935483870968	Hsapiens-HOCOMOCO-TFDP1_f1
170.17409523495	0.949571440356969	ChIP_SEQ_CTCF_Merged_rpgc_narrow_peak_384		1.08642355082833	0.949571440356969	gray90												169.002661781104	-0.000236981749406636	ChIP_SEQ_CTCF_Merged_rpgc_narrow_peak_384																				0.77232	0.939562607263116	0.612463452298026	0.462151394422311	0.491935483870968	Hsapiens-HOCOMOCO-TFE2_f2
208.316461734449	0.358668164651805	ChIP_SEQ_CTCF_Merged_rpgc_narrow_peak_385		0.316099972306904	0.358668164651805	gray90												249.99652951897	0.253357336150219	ChIP_SEQ_CTCF_Merged_rpgc_narrow_peak_385																				0.92076	0.970116369087303	0.653278021294473	0.430278884462151	0.443548387096774	Hsapiens-HOCOMOCO-TFE3_f1
584.274669784835	-0.253993301597039	ChIP_SEQ_CTCF_Merged_rpgc_narrow_peak_386		0.309401240195338	-0.253993301597039	gray90												653.431195691265	0.316985549657	ChIP_SEQ_CTCF_Merged_rpgc_narrow_peak_386																				0.31073	1.48076176496677	0.392713634514306	0.131474103585657	0.0887096774193548	Hsapiens-HOCOMOCO-TFEB_f1
387.616801882931	-1.00200736713663	ChIP_SEQ_CTCF_Merged_rpgc_narrow_peak_387		1.83979657585117	-1.00200736713663	gray90												487.829010756933	-0.0265562241183634	ChIP_SEQ_CTCF_Merged_rpgc_narrow_peak_387																				0.59976	0.70638250634406	0.551024193472082	0.0398406374501992	0.0564516129032258	Hsapiens-HOCOMOCO-TGIF1_f1
827.879676026012	-0.715576731952527	ChIP_SEQ_CTCF_Merged_rpgc_narrow_peak_388		3.97973421771795	-0.715576731952527	#305494												736.150271419216	-0.272722490759007	ChIP_SEQ_CTCF_Merged_rpgc_narrow_peak_388																				0.93638	1.01946218400732	0.657078405174395	0.904382470119522	0.887096774193548	Hsapiens-HOCOMOCO-TGIF1_si
795.333777102422	-0.575034904858014	ChIP_SEQ_CTCF_Merged_rpgc_narrow_peak_389		2.35467707444429	-0.575034904858014	#305494												959.634703362484	0.269767855680671	ChIP_SEQ_CTCF_Merged_rpgc_narrow_peak_389																				0.24026	0.787719123532042	0.343389424042005	0.406374501992032	0.516129032258065	Hsapiens-HOCOMOCO-THA_f1
750.997320336588	0.383810101704329	ChIP_SEQ_CTCF_Merged_rpgc_narrow_peak_390		1.18028820643663	0.383810101704329	gray90												1497.99246591229	0.121540140565168	ChIP_SEQ_CTCF_Merged_rpgc_narrow_peak_390																				0.59976	0.70638250634406	0.551024193472082	0.0398406374501992	0.0564516129032258	Hsapiens-HOCOMOCO-THA_f2
348.719154723552	-0.337483083255642	ChIP_SEQ_CTCF_Merged_rpgc_narrow_peak_391		0.477307569800811	-0.337483083255642	gray90												432.010411325098	0.258657529199737	ChIP_SEQ_CTCF_Merged_rpgc_narrow_peak_391																				0.02074	0.315390359374272	0.08229713352396	0.0278884462151394	0.0887096774193548	Hsapiens-HOCOMOCO-THB_do
127.119584597251	-0.429519903643986	ChIP_SEQ_CTCF_Merged_rpgc_narrow_peak_392		0.250889004199101	-0.429519903643986	gray90												91.8007265118493	-0.0990187665175774	ChIP_SEQ_CTCF_Merged_rpgc_narrow_peak_392																				0.30076	0.776758663355437	0.386415479229067	0.262948207171315	0.338709677419355	Hsapiens-HOCOMOCO-THB_f1
127.542899941005	0.0563895852726776	ChIP_SEQ_CTCF_Merged_rpgc_narrow_peak_393		0.0283459263476444	0.0563895852726776	gray90												116.643416803872	0.00927142898422634	ChIP_SEQ_CTCF_Merged_rpgc_narrow_peak_393																				0.23246	1.25482601832892	0.337575252852518	0.617529880478088	0.491935483870968	Hsapiens-HOCOMOCO-TLX1_f1
231.124728882466	0.514869133789863	ChIP_SEQ_CTCF_Merged_rpgc_narrow_peak_394		0.260108761306995	0.514869133789863	gray90												333.237154595478	-0.614277188555766	ChIP_SEQ_CTCF_Merged_rpgc_narrow_peak_394																				0.87222	0.930089430471551	0.6409113430479	0.127490039840637	0.137096774193548	Hsapiens-HOCOMOCO-TLX1_f2
396.686467313136	0.212735393087435	ChIP_SEQ_CTCF_Merged_rpgc_narrow_peak_395		0.180217284477557	0.212735393087435	gray90												680.88528143511	0.0835810877557961	ChIP_SEQ_CTCF_Merged_rpgc_narrow_peak_395																				0.26862	1.27744573594709	0.364640065790159	0.474103585657371	0.370967741935484	Hsapiens-HOCOMOCO-TWST1_f1
103.723611495365	0.339398298774008	ChIP_SEQ_CTCF_Merged_rpgc_narrow_peak_396		0.19095990010029	0.339398298774008	gray90												139.664603095083	-1.18078151678599	ChIP_SEQ_CTCF_Merged_rpgc_narrow_peak_396																				0.41309	0.769001873440405	0.458085007712246	0.111553784860558	0.145161290322581	Hsapiens-HOCOMOCO-TYY1_f2
529.450883209419	-0.178477368212161	ChIP_SEQ_CTCF_Merged_rpgc_narrow_peak_397		0.305984479126629	-0.178477368212161	gray90												630.879813197682	0.1963128030811	ChIP_SEQ_CTCF_Merged_rpgc_narrow_peak_397																				0.87524	1.03446047653249	0.641706435933	0.97609561752988	0.943548387096774	Hsapiens-HOCOMOCO-UBIP1_f1
258.495259580169	0.216625198875754	ChIP_SEQ_CTCF_Merged_rpgc_narrow_peak_398		0.223607522773492	0.216625198875754	gray90												307.894694870221	0.194199912498826	ChIP_SEQ_CTCF_Merged_rpgc_narrow_peak_398																				0.11491	2.13728306435595	0.232659612934453	0.103585657370518	0.0483870967741935	Hsapiens-HOCOMOCO-USF1_f1
580.130925906763	-0.321705479559013	ChIP_SEQ_CTCF_Merged_rpgc_narrow_peak_399		0.759138676558683	-0.321705479559013	gray90												854.97252223891	-0.260363268483395	ChIP_SEQ_CTCF_Merged_rpgc_narrow_peak_399																				0.16047	1.44572222902328	0.276763914641458	0.326693227091633	0.225806451612903	Hsapiens-HOCOMOCO-USF2_f1
422.823347282355	0.321402974894235	ChIP_SEQ_CTCF_Merged_rpgc_narrow_peak_400		0.46537816804336	0.321402974894235	gray90												556.393333550106	0.0192160996108989	ChIP_SEQ_CTCF_Merged_rpgc_narrow_peak_400																				1	1.00951495304877	0.671733392170672	0.936254980079681	0.92741935483871	Hsapiens-HOCOMOCO-VDR_f1
236.484174422917	0.170145727491371	ChIP_SEQ_CTCF_Merged_rpgc_narrow_peak_401		0.129027459142341	0.170145727491371	gray90												437.363364967998	0.247481064298483	ChIP_SEQ_CTCF_Merged_rpgc_narrow_peak_401																				0.22887	0.494984243300797	0.334978423779718	0.0239043824701195	0.0483870967741935	Hsapiens-HOCOMOCO-VDR_f2
319.301490701774	0.319373763711733	ChIP_SEQ_CTCF_Merged_rpgc_narrow_peak_402		0.086525541298284	0.319373763711733	gray90												244.698978237696	-0.0187187569459454	ChIP_SEQ_CTCF_Merged_rpgc_narrow_peak_402																				0.44922	0.760592713917796	0.478960651620263	0.0796812749003984	0.104838709677419	Hsapiens-HOCOMOCO-VSX2_si
448.894113578927	0.475160457497427	ChIP_SEQ_CTCF_Merged_rpgc_narrow_peak_403		0.575029112355907	0.475160457497427	gray90												623.826519380397	0.143956267783707	ChIP_SEQ_CTCF_Merged_rpgc_narrow_peak_403																				0.00017	3.8194562826517	0.00335496084558621	0.247011952191235	0.0645161290322581	Hsapiens-HOCOMOCO-WT1_f1
306.939105063727	0.275226632614504	ChIP_SEQ_CTCF_Merged_rpgc_narrow_peak_404		0.322693791999177	0.275226632614504	gray90												327.100337834765	0.0545836527487477	ChIP_SEQ_CTCF_Merged_rpgc_narrow_peak_404																				0.11589	2.46543008219643	0.233596715698552	0.0796812749003984	0.032258064516129	Hsapiens-HOCOMOCO-XBP1_f1
622.18283377028	0.154437742237388	ChIP_SEQ_CTCF_Merged_rpgc_narrow_peak_405		0.319557772349417	0.154437742237388	gray90												646.515807192795	-0.434400101803871	ChIP_SEQ_CTCF_Merged_rpgc_narrow_peak_405																				0.19707	1.31324686876836	0.3100569021796	0.49800796812749	0.379032258064516	Hsapiens-HOCOMOCO-YBOX1_f2
421.898655382697	-0.313155120133711	ChIP_SEQ_CTCF_Merged_rpgc_narrow_peak_406		0.439064552935994	-0.313155120133711	gray90												505.734220614583	0.507989776235898	ChIP_SEQ_CTCF_Merged_rpgc_narrow_peak_406																				0.00055	2.78237009299925	0.00749462541836135	0.314741035856574	0.112903225806452	Hsapiens-HOCOMOCO-ZBT7A_f1
157.1754186844	-0.200154254798399	ChIP_SEQ_CTCF_Merged_rpgc_narrow_peak_407		0.133910436769163	-0.200154254798399	gray90												94.4982811470555	0.530041796617778	ChIP_SEQ_CTCF_Merged_rpgc_narrow_peak_407																				0.06236	3.1217185665218	0.166213095348514	0.0756972111553785	0.0241935483870968	Hsapiens-HOCOMOCO-ZBT7B_si
119.173811443379	0.684211696922743	ChIP_SEQ_CTCF_Merged_rpgc_narrow_peak_408		0.35864575773307	0.684211696922743	gray90												133.660875641082	-0.628800208916181	ChIP_SEQ_CTCF_Merged_rpgc_narrow_peak_408																				0.17688	4.43351453272879	0.292243485187996	0.0358565737051793	0.00806451612903226	Hsapiens-HOCOMOCO-ZBTB4!METH_f1
306.383525206147	-0.0874493023891885	ChIP_SEQ_CTCF_Merged_rpgc_narrow_peak_409		0.0517955613679987	-0.0874493023891885	gray90												414.199542210515	-0.0081219528899055	ChIP_SEQ_CTCF_Merged_rpgc_narrow_peak_409																				1	Inf	0.671733392170672	0.00398406374501992	0	Hsapiens-HOCOMOCO-ZBTB4_si
348.183257491086	-0.0898592547489914	ChIP_SEQ_CTCF_Merged_rpgc_narrow_peak_410		0.0748626944082897	-0.0898592547489914	gray90												481.695088157357	0.0685472531314233	ChIP_SEQ_CTCF_Merged_rpgc_narrow_peak_410																				0.32684	1.97310177498698	0.402467457636066	0.0637450199203187	0.032258064516129	Hsapiens-HOCOMOCO-ZBTB6_si
738.326992384775	-0.59483220368286	ChIP_SEQ_CTCF_Merged_rpgc_narrow_peak_411		2.04677320227407	-0.59483220368286	#305494												784.718192381792	-0.27650484576072	ChIP_SEQ_CTCF_Merged_rpgc_narrow_peak_411																				0.63501	1.08139172745828	0.565108429072027	0.968127490039841	0.895161290322581	Hsapiens-HOCOMOCO-ZEB1_do
62.4303056532778	-0.185756174905501	ChIP_SEQ_CTCF_Merged_rpgc_narrow_peak_412		0.102128994458291	-0.185756174905501	gray90												42.729262937168	-2.13019507624074	ChIP_SEQ_CTCF_Merged_rpgc_narrow_peak_412																				0.03711	3.08076433099109	0.119340309745748	0.099601593625498	0.032258064516129	Hsapiens-HOCOMOCO-ZEP1_f1
481.603088455119	0.0933829403338802	ChIP_SEQ_CTCF_Merged_rpgc_narrow_peak_413		0.150593902824048	0.0933829403338802	gray90												359.500632877719	0.0380010351414053	ChIP_SEQ_CTCF_Merged_rpgc_narrow_peak_413																				0.39417	1.3439752743643	0.446471524510942	0.195219123505976	0.145161290322581	Hsapiens-HOCOMOCO-ZEP2_si
468.607893801222	-0.545322064582164	ChIP_SEQ_CTCF_Merged_rpgc_narrow_peak_414		1.25271500045877	-0.545322064582164	gray90												531.821202792695	0.327492402934885	ChIP_SEQ_CTCF_Merged_rpgc_narrow_peak_414																				0	0.26363238283196	0	0.099601593625498	0.379032258064516	Hsapiens-HOCOMOCO-ZFHX3_f1
406.49138862014	-0.314426507965379	ChIP_SEQ_CTCF_Merged_rpgc_narrow_peak_415		0.619057907417821	-0.314426507965379	gray90												484.318687365527	-0.00619248802241955	ChIP_SEQ_CTCF_Merged_rpgc_narrow_peak_415																				2e-05	4.6456825074805	0.00114463370025882	0.262948207171315	0.0564516129032258	Hsapiens-HOCOMOCO-ZFX_f1
982.181693250294	-0.44678442686739	ChIP_SEQ_CTCF_Merged_rpgc_narrow_peak_416		1.53075811394834	-0.44678442686739	gray90												1099.4618339429	0.0730693773658122	ChIP_SEQ_CTCF_Merged_rpgc_narrow_peak_416																				0.02277	1.54165220023667	0.0863121814923136	0.709163346613546	0.459677419354839	Hsapiens-HOCOMOCO-ZIC1_f1
178.035712661549	0.0983482111680677	ChIP_SEQ_CTCF_Merged_rpgc_narrow_peak_417		0.0962672155400995	0.0983482111680677	gray90												248.67117535003	0.0402579771013845	ChIP_SEQ_CTCF_Merged_rpgc_narrow_peak_417																				0.02967	1.58418983655952	0.102403806210757	0.549800796812749	0.346774193548387	Hsapiens-HOCOMOCO-ZIC2_f1
110.834904645309	-1.02698449813712	ChIP_SEQ_CTCF_Merged_rpgc_narrow_peak_418		0.639666195491545	-1.02698449813712	gray90												68.2113798551846	0.406169784068025	ChIP_SEQ_CTCF_Merged_rpgc_narrow_peak_418																				0.01853	1.59937468730078	0.0774757855169365	0.645418326693227	0.403225806451613	Hsapiens-HOCOMOCO-ZIC3_f1
620.16050935857	0.147358239253114	ChIP_SEQ_CTCF_Merged_rpgc_narrow_peak_419		0.246173094199346	0.147358239253114	gray90												718.622809601285	0.18222684270127	ChIP_SEQ_CTCF_Merged_rpgc_narrow_peak_419																				0.17784	Inf	0.293108862386179	0.0199203187250996	0	Hsapiens-HOCOMOCO-ZN143_si
545.50492392436	-0.183175526621647	ChIP_SEQ_CTCF_Merged_rpgc_narrow_peak_420		0.132054441965099	-0.183175526621647	gray90												25.413855585367	8.04841299204545	ChIP_SEQ_CTCF_Merged_rpgc_narrow_peak_420																				0.00404	2.84855614199909	0.0290132734290615	0.207171314741036	0.0725806451612903	Hsapiens-HOCOMOCO-ZN148_si
82.4680782180323	-0.193517630409139	ChIP_SEQ_CTCF_Merged_rpgc_narrow_peak_421		0.12823467549046	-0.193517630409139	gray90												56.3562743277971	-3.05629116727011	ChIP_SEQ_CTCF_Merged_rpgc_narrow_peak_421																				0.07698	1.64508576828314	0.188579739320419	0.278884462151394	0.169354838709677	Hsapiens-HOCOMOCO-ZN219_f1
709.136591047574	-0.445308213850449	ChIP_SEQ_CTCF_Merged_rpgc_narrow_peak_422		1.6388177601776	-0.445308213850449	gray90												763.345429537781	0.67240071096895	ChIP_SEQ_CTCF_Merged_rpgc_narrow_peak_422																				0.67642	0.840225640021445	0.580565273493258	0.0677290836653386	0.0806451612903226	Hsapiens-HOCOMOCO-ZN238_f1
256.660066301682	0.258457514057959	ChIP_SEQ_CTCF_Merged_rpgc_narrow_peak_423		0.281281760794544	0.258457514057959	gray90												203.976048129656	0.510913094408649	ChIP_SEQ_CTCF_Merged_rpgc_narrow_peak_423																				0.60114	0.889451004424243	0.551592712386857	0.358565737051793	0.403225806451613	Hsapiens-HOCOMOCO-ZN333_f1
518.616334478159	0.112810282711886	ChIP_SEQ_CTCF_Merged_rpgc_narrow_peak_424		0.146928336368129	0.112810282711886	gray90												530.024250005493	-0.448950569075135	ChIP_SEQ_CTCF_Merged_rpgc_narrow_peak_424																				0.66827	2.46529292594953	0.577610629197209	0.0199203187250996	0.00806451612903226	Hsapiens-HOCOMOCO-ZN350_f1
72.2639040732306	-0.845801251420156	ChIP_SEQ_CTCF_Merged_rpgc_narrow_peak_425		0.439236887787859	-0.845801251420156	gray90												36.3214167035767	-1.31546098865443	ChIP_SEQ_CTCF_Merged_rpgc_narrow_peak_425																				0.33851	0.831149489890467	0.409225937848218	0.442231075697211	0.532258064516129	Hsapiens-HOCOMOCO-ZN384_f1
669.737691450486	-0.419829392265704	ChIP_SEQ_CTCF_Merged_rpgc_narrow_peak_426		0.675259921979826	-0.419829392265704	gray90												632.653133248052	-0.148072417218904	ChIP_SEQ_CTCF_Merged_rpgc_narrow_peak_426																				0.18324	Inf	0.298013283691265	0.0239043824701195	0	Hsapiens-HOCOMOCO-ZN423_f1
881.205093079655	0.230972319670863	ChIP_SEQ_CTCF_Merged_rpgc_narrow_peak_427		0.784058850206955	0.230972319670863	gray90												1220.34907734316	-0.277239752225541	ChIP_SEQ_CTCF_Merged_rpgc_narrow_peak_427																				0.26149	1.72698236671633	0.359500874576109	0.111553784860558	0.0645161290322581	Hsapiens-HOCOMOCO-ZN589_f1
157.73719641351	0.612858683207076	ChIP_SEQ_CTCF_Merged_rpgc_narrow_peak_428		0.285695150158027	0.612858683207076	gray90												148.077849279017	-0.28012195179376	ChIP_SEQ_CTCF_Merged_rpgc_narrow_peak_428
257.799982620557	0.116555766297278	ChIP_SEQ_CTCF_Merged_rpgc_narrow_peak_429		0.108279802504105	0.116555766297278	gray90												298.367522335837	-0.276347500526311	ChIP_SEQ_CTCF_Merged_rpgc_narrow_peak_429
130.124186984556	1.03974191008763	ChIP_SEQ_CTCF_Merged_rpgc_narrow_peak_430		1.2739518897549	1.03974191008763	gray90												305.77596732183	-0.0623282932694148	ChIP_SEQ_CTCF_Merged_rpgc_narrow_peak_430
245.739727325634	-0.26829850415624	ChIP_SEQ_CTCF_Merged_rpgc_narrow_peak_431		0.27800804210992	-0.26829850415624	gray90												348.290255297497	-0.0101125869757843	ChIP_SEQ_CTCF_Merged_rpgc_narrow_peak_431
100.488401505023	0.041470351550145	ChIP_SEQ_CTCF_Merged_rpgc_narrow_peak_432		0.0180613353196884	0.041470351550145	gray90												111.526557603321	0.344208087400172	ChIP_SEQ_CTCF_Merged_rpgc_narrow_peak_432
814.999256003982	-0.0364149639487885	ChIP_SEQ_CTCF_Merged_rpgc_narrow_peak_433		0.0563893696493199	-0.0364149639487885	gray90												831.931842369515	0.232739276778845	ChIP_SEQ_CTCF_Merged_rpgc_narrow_peak_433
722.408956591963	-0.229945709071263	ChIP_SEQ_CTCF_Merged_rpgc_narrow_peak_434		0.317079726106044	-0.229945709071263	gray90												788.512303173819	0.130363758756732	ChIP_SEQ_CTCF_Merged_rpgc_narrow_peak_434
233.286676091341	-0.0958359092060822	ChIP_SEQ_CTCF_Merged_rpgc_narrow_peak_435		0.0518182826372328	-0.0958359092060822	gray90												140.330621679907	-0.239626884540354	ChIP_SEQ_CTCF_Merged_rpgc_narrow_peak_435
980.32580694662	-0.485759015246176	ChIP_SEQ_CTCF_Merged_rpgc_narrow_peak_436		1.65421919827853	-0.485759015246176	gray90												1098.68537961175	-0.209806289917014	ChIP_SEQ_CTCF_Merged_rpgc_narrow_peak_436
560.658244691092	0.236909657002231	ChIP_SEQ_CTCF_Merged_rpgc_narrow_peak_437		0.415257019432383	0.236909657002231	gray90												667.842318707792	0.271826428513665	ChIP_SEQ_CTCF_Merged_rpgc_narrow_peak_437
198.812664584108	1.17027067051857	ChIP_SEQ_CTCF_Merged_rpgc_narrow_peak_438		1.22586836992289	1.17027067051857	gray90												235.871326299203	0.226185596784427	ChIP_SEQ_CTCF_Merged_rpgc_narrow_peak_438
566.936419109822	-0.635603740810505	ChIP_SEQ_CTCF_Merged_rpgc_narrow_peak_439		2.08513480356573	-0.635603740810505	#305494												603.710246630696	-0.0940630588976238	ChIP_SEQ_CTCF_Merged_rpgc_narrow_peak_439
576.865957975175	-0.363828772415852	ChIP_SEQ_CTCF_Merged_rpgc_narrow_peak_440		0.729829643195051	-0.363828772415852	gray90												629.793987949755	-0.469141881001998	ChIP_SEQ_CTCF_Merged_rpgc_narrow_peak_440
182.231259589746	0.834405885594253	ChIP_SEQ_CTCF_Merged_rpgc_narrow_peak_441		1.30680233313126	0.834405885594253	gray90												204.740467610101	0.126859452218629	ChIP_SEQ_CTCF_Merged_rpgc_narrow_peak_441
193.125778835454	0.14801791489669	ChIP_SEQ_CTCF_Merged_rpgc_narrow_peak_442		0.0898931910864878	0.14801791489669	gray90												123.656246307614	-0.430185765264068	ChIP_SEQ_CTCF_Merged_rpgc_narrow_peak_442
140.997066073614	1.81824055104605	ChIP_SEQ_CTCF_Merged_rpgc_narrow_peak_443		1.40317320445437	1.81824055104605	gray90												104.074223632573	-0.729283721444797	ChIP_SEQ_CTCF_Merged_rpgc_narrow_peak_443
161.554361071046	0.200630904822085	ChIP_SEQ_CTCF_Merged_rpgc_narrow_peak_444		0.130037645397086	0.200630904822085	gray90												155.741507649212	0.2774568296096	ChIP_SEQ_CTCF_Merged_rpgc_narrow_peak_444
584.054032360267	0.718335406273662	ChIP_SEQ_CTCF_Merged_rpgc_narrow_peak_445		1.29867318317423	0.718335406273662	gray90												771.349117118432	-0.0386174157438371	ChIP_SEQ_CTCF_Merged_rpgc_narrow_peak_445
881.540912509629	0.170447168762561	ChIP_SEQ_CTCF_Merged_rpgc_narrow_peak_446		0.25983950620532	0.170447168762561	gray90												852.798486623854	0.117832500825831	ChIP_SEQ_CTCF_Merged_rpgc_narrow_peak_446
726.505680624869	0.140772725177162	ChIP_SEQ_CTCF_Merged_rpgc_narrow_peak_447		0.347195042816261	0.140772725177162	gray90												716.288980288362	-0.253929096294635	ChIP_SEQ_CTCF_Merged_rpgc_narrow_peak_447
581.118704578806	-0.162466311802889	ChIP_SEQ_CTCF_Merged_rpgc_narrow_peak_448		0.188676531150802	-0.162466311802889	gray90												659.342611255188	-0.390743406352072	ChIP_SEQ_CTCF_Merged_rpgc_narrow_peak_448
347.149305920349	0.0521595303216399	ChIP_SEQ_CTCF_Merged_rpgc_narrow_peak_449		0.0564744939406801	0.0521595303216399	gray90												445.085132561512	-0.266781420510351	ChIP_SEQ_CTCF_Merged_rpgc_narrow_peak_449
30.7316454066152	4.84122995470734	ChIP_SEQ_CTCF_Merged_rpgc_narrow_peak_450		3.04459307539403	4.84122995470734	#049494												31.5710969890864	-0.869904662875497	ChIP_SEQ_CTCF_Merged_rpgc_narrow_peak_450
469.479482608595	0.672532100845281	ChIP_SEQ_CTCF_Merged_rpgc_narrow_peak_451		1.55422441204958	0.672532100845281	gray90												435.671826016236	-0.287231764281091	ChIP_SEQ_CTCF_Merged_rpgc_narrow_peak_451
481.679856350341	0.139782401423789	ChIP_SEQ_CTCF_Merged_rpgc_narrow_peak_452		0.185266486161875	0.139782401423789	gray90												677.126508273975	-0.99164721442485	ChIP_SEQ_CTCF_Merged_rpgc_narrow_peak_452
144.550172863191	0.21723146912043	ChIP_SEQ_CTCF_Merged_rpgc_narrow_peak_453		0.114388302965882	0.21723146912043	gray90												240.445878383188	0.0559186286867836	ChIP_SEQ_CTCF_Merged_rpgc_narrow_peak_453
504.640379091862	-0.229876983039198	ChIP_SEQ_CTCF_Merged_rpgc_narrow_peak_454		0.399327031707108	-0.229876983039198	gray90												508.443346082174	-0.204429101192739	ChIP_SEQ_CTCF_Merged_rpgc_narrow_peak_454
225.481608742362	0.161264860610622	ChIP_SEQ_CTCF_Merged_rpgc_narrow_peak_455		0.114822778609076	0.161264860610622	gray90												340.25295934119	0.0261920309451122	ChIP_SEQ_CTCF_Merged_rpgc_narrow_peak_455
94.7851212527992	0.658621128080499	ChIP_SEQ_CTCF_Merged_rpgc_narrow_peak_456		0.280440896034002	0.658621128080499	gray90												41.4312010490937	-1.25597770484642	ChIP_SEQ_CTCF_Merged_rpgc_narrow_peak_456
197.066988731124	-0.17873858611624	ChIP_SEQ_CTCF_Merged_rpgc_narrow_peak_457		0.128499247738751	-0.17873858611624	gray90												360.66365446526	0.168144833607495	ChIP_SEQ_CTCF_Merged_rpgc_narrow_peak_457
777.729137956304	0.239783556405874	ChIP_SEQ_CTCF_Merged_rpgc_narrow_peak_458		0.320606922039307	0.239783556405874	gray90												977.44240471357	-0.190058485192659	ChIP_SEQ_CTCF_Merged_rpgc_narrow_peak_458
614.490578207588	0.164667721104678	ChIP_SEQ_CTCF_Merged_rpgc_narrow_peak_459		0.314574188557929	0.164667721104678	gray90												563.277531304317	-0.00593637400317147	ChIP_SEQ_CTCF_Merged_rpgc_narrow_peak_459
205.978418049624	-0.0876748732065344	ChIP_SEQ_CTCF_Merged_rpgc_narrow_peak_460		0.0727601911299104	-0.0876748732065344	gray90												141.023200177103	1.01653559650272	ChIP_SEQ_CTCF_Merged_rpgc_narrow_peak_460
75.7382328165229	1.33562178879467	ChIP_SEQ_CTCF_Merged_rpgc_narrow_peak_461		1.09065220324481	1.33562178879467	gray90												43.1179819138623	-2.37065598577991	ChIP_SEQ_CTCF_Merged_rpgc_narrow_peak_461
832.951159247508	0.0880903282941801	ChIP_SEQ_CTCF_Merged_rpgc_narrow_peak_462		0.122569522182912	0.0880903282941801	gray90												888.975373739887	0.0858072495827601	ChIP_SEQ_CTCF_Merged_rpgc_narrow_peak_462
324.625103904388	-0.657791446099211	ChIP_SEQ_CTCF_Merged_rpgc_narrow_peak_463		1.41979237566884	-0.657791446099211	gray90												353.126703846381	-0.56822066521646	ChIP_SEQ_CTCF_Merged_rpgc_narrow_peak_463
554.322040596727	-0.811411993898479	ChIP_SEQ_CTCF_Merged_rpgc_narrow_peak_464		1.28227078345139	-0.811411993898479	gray90												626.361439397737	-0.28732302484183	ChIP_SEQ_CTCF_Merged_rpgc_narrow_peak_464
379.608050121288	-0.0589144770629551	ChIP_SEQ_CTCF_Merged_rpgc_narrow_peak_465		0.0523413363220813	-0.0589144770629551	gray90												776.024428844227	0.251527917176598	ChIP_SEQ_CTCF_Merged_rpgc_narrow_peak_465
80.9638330266358	-0.73530877814485	ChIP_SEQ_CTCF_Merged_rpgc_narrow_peak_466		0.689029029504927	-0.73530877814485	gray90												93.9804792351398	1.47014366506402	ChIP_SEQ_CTCF_Merged_rpgc_narrow_peak_466
550.751829494704	0.0797685704389667	ChIP_SEQ_CTCF_Merged_rpgc_narrow_peak_467		0.106360002250888	0.0797685704389667	gray90												605.49551735508	-0.353469844500992	ChIP_SEQ_CTCF_Merged_rpgc_narrow_peak_467
102.410633973057	1.78502895562417	ChIP_SEQ_CTCF_Merged_rpgc_narrow_peak_468		1.73377628436792	1.78502895562417	gray90												224.837833719093	0.291062625151922	ChIP_SEQ_CTCF_Merged_rpgc_narrow_peak_468
680.087171965977	-0.311800039213009	ChIP_SEQ_CTCF_Merged_rpgc_narrow_peak_469		0.687647102918211	-0.311800039213009	gray90												746.392370742173	-0.417669429290599	ChIP_SEQ_CTCF_Merged_rpgc_narrow_peak_469
378.73390633209	0.0369644335904723	ChIP_SEQ_CTCF_Merged_rpgc_narrow_peak_470		0.0362122470855563	0.0369644335904723	gray90												424.969889249298	0.313320227784488	ChIP_SEQ_CTCF_Merged_rpgc_narrow_peak_470
394.83702307579	0.172559374852833	ChIP_SEQ_CTCF_Merged_rpgc_narrow_peak_471		0.182189904127939	0.172559374852833	gray90												546.45665820034	0.0818452524488709	ChIP_SEQ_CTCF_Merged_rpgc_narrow_peak_471
1074.14794809542	-0.415248796727467	ChIP_SEQ_CTCF_Merged_rpgc_narrow_peak_472		1.05814698055096	-0.415248796727467	gray90												931.734209680108	-0.344183666504841	ChIP_SEQ_CTCF_Merged_rpgc_narrow_peak_472
348.913173581202	-0.938337912698478	ChIP_SEQ_CTCF_Merged_rpgc_narrow_peak_473		1.55008634081826	-0.938337912698478	gray90												360.954692382734	0.531299923813446	ChIP_SEQ_CTCF_Merged_rpgc_narrow_peak_473
845.489334104628	-0.311785769063694	ChIP_SEQ_CTCF_Merged_rpgc_narrow_peak_474		0.760886688091119	-0.311785769063694	gray90												657.022960715912	-0.49000527498312	ChIP_SEQ_CTCF_Merged_rpgc_narrow_peak_474
665.153666833491	-0.0635195976840816	ChIP_SEQ_CTCF_Merged_rpgc_narrow_peak_475		0.108355965664962	-0.0635195976840816	gray90												620.543097519936	-0.249436187557497	ChIP_SEQ_CTCF_Merged_rpgc_narrow_peak_475
308.209661467256	0.335310199251429	ChIP_SEQ_CTCF_Merged_rpgc_narrow_peak_476		0.304497282594729	0.335310199251429	gray90												269.980559529134	0.460876520494411	ChIP_SEQ_CTCF_Merged_rpgc_narrow_peak_476
171.511457808433	0.561963190348408	ChIP_SEQ_CTCF_Merged_rpgc_narrow_peak_477		0.762730822770534	0.561963190348408	gray90												70.0425977605236	0.731493037350286	ChIP_SEQ_CTCF_Merged_rpgc_narrow_peak_477
53.079623931107	0.934394253751588	ChIP_SEQ_CTCF_Merged_rpgc_narrow_peak_478		0.738203633894684	0.934394253751588	gray90												15.5564700658839	-1.59211675536512	ChIP_SEQ_CTCF_Merged_rpgc_narrow_peak_478
163.103409048887	0.112856617201847	ChIP_SEQ_CTCF_Merged_rpgc_narrow_peak_479		0.0569110267449263	0.112856617201847	gray90												143.803854731217	-0.473169515438629	ChIP_SEQ_CTCF_Merged_rpgc_narrow_peak_479
104.732019571348	1.06151484257826	ChIP_SEQ_CTCF_Merged_rpgc_narrow_peak_480		0.779919646973049	1.06151484257826	gray90												69.3867541399606	-0.346916899858349	ChIP_SEQ_CTCF_Merged_rpgc_narrow_peak_480
191.130061740033	0.877440729691356	ChIP_SEQ_CTCF_Merged_rpgc_narrow_peak_481		0.576751117624838	0.877440729691356	gray90												298.508829768083	0.0106705459617377	ChIP_SEQ_CTCF_Merged_rpgc_narrow_peak_481
836.461475733562	0.127156970489698	ChIP_SEQ_CTCF_Merged_rpgc_narrow_peak_482		0.225923836103577	0.127156970489698	gray90												617.311529094333	-0.527883680010584	ChIP_SEQ_CTCF_Merged_rpgc_narrow_peak_482
697.754006466974	-0.409300732468839	ChIP_SEQ_CTCF_Merged_rpgc_narrow_peak_483		0.901065893399607	-0.409300732468839	gray90												844.797583855426	-0.14128905173525	ChIP_SEQ_CTCF_Merged_rpgc_narrow_peak_483
68.6296341704695	0.472763296492305	ChIP_SEQ_CTCF_Merged_rpgc_narrow_peak_484		0.268581358220745	0.472763296492305	gray90												94.675912237563	0.801785792275574	ChIP_SEQ_CTCF_Merged_rpgc_narrow_peak_484
349.957819176565	0.537470234161576	ChIP_SEQ_CTCF_Merged_rpgc_narrow_peak_485		0.54772761834048	0.537470234161576	gray90												416.390030498761	0.42352038230767	ChIP_SEQ_CTCF_Merged_rpgc_narrow_peak_485
607.718127310884	0.221403951439146	ChIP_SEQ_CTCF_Merged_rpgc_narrow_peak_486		0.259180436642455	0.221403951439146	gray90												752.721524043999	-0.296824291690161	ChIP_SEQ_CTCF_Merged_rpgc_narrow_peak_486
289.440675492716	0.0714511561591642	ChIP_SEQ_CTCF_Merged_rpgc_narrow_peak_487		0.0410234519700238	0.0714511561591642	gray90												117.076860698959	1.81753189610021	ChIP_SEQ_CTCF_Merged_rpgc_narrow_peak_487
176.557909162732	-0.381072385148017	ChIP_SEQ_CTCF_Merged_rpgc_narrow_peak_488		0.269710304627985	-0.381072385148017	gray90												109.19116479538	-0.277995452798818	ChIP_SEQ_CTCF_Merged_rpgc_narrow_peak_488
658.389886585103	-0.099923707783063	ChIP_SEQ_CTCF_Merged_rpgc_narrow_peak_489		0.155036800015289	-0.099923707783063	gray90												648.841912787494	0.00312339743893694	ChIP_SEQ_CTCF_Merged_rpgc_narrow_peak_489
376.344484060009	0.430350335822612	ChIP_SEQ_CTCF_Merged_rpgc_narrow_peak_490		0.4881718184186	0.430350335822612	gray90												674.912250862227	0.663321343296565	ChIP_SEQ_CTCF_Merged_rpgc_narrow_peak_490
151.012028897776	-0.296126726107581	ChIP_SEQ_CTCF_Merged_rpgc_narrow_peak_491		0.253343928212315	-0.296126726107581	gray90												215.358280921621	-1.13965351608011	ChIP_SEQ_CTCF_Merged_rpgc_narrow_peak_491
394.283436360124	0.194988732569968	ChIP_SEQ_CTCF_Merged_rpgc_narrow_peak_492		0.221882836388116	0.194988732569968	gray90												470.750750243346	-0.0546679668687076	ChIP_SEQ_CTCF_Merged_rpgc_narrow_peak_492
260.567534366928	0.0602317303551378	ChIP_SEQ_CTCF_Merged_rpgc_narrow_peak_493		0.0525716802631689	0.0602317303551378	gray90												236.620197859521	-0.042388655957749	ChIP_SEQ_CTCF_Merged_rpgc_narrow_peak_493
198.988314907117	-0.674298233217694	ChIP_SEQ_CTCF_Merged_rpgc_narrow_peak_494		0.776212853124155	-0.674298233217694	gray90												68.5617946762269	1.80516425952789	ChIP_SEQ_CTCF_Merged_rpgc_narrow_peak_494
194.504515358861	0.0374081320390219	ChIP_SEQ_CTCF_Merged_rpgc_narrow_peak_495		0.0308606839710379	0.0374081320390219	gray90												146.555898788506	0.404249311592886	ChIP_SEQ_CTCF_Merged_rpgc_narrow_peak_495
548.773423965678	-0.233730077014177	ChIP_SEQ_CTCF_Merged_rpgc_narrow_peak_496		0.26593957558789	-0.233730077014177	gray90												707.9282110629	0.028851597557942	ChIP_SEQ_CTCF_Merged_rpgc_narrow_peak_496
128.470862311334	-0.21913971571549	ChIP_SEQ_CTCF_Merged_rpgc_narrow_peak_497		0.0916322742098199	-0.21913971571549	gray90												99.5321561138545	-0.0392167594534721	ChIP_SEQ_CTCF_Merged_rpgc_narrow_peak_497
515.266757095222	-0.00232151674829546	ChIP_SEQ_CTCF_Merged_rpgc_narrow_peak_498		0.00263596316700888	-0.00232151674829546	gray90												655.869646562874	-0.324695390517554	ChIP_SEQ_CTCF_Merged_rpgc_narrow_peak_498
520.211434236704	-0.0155010377691938	ChIP_SEQ_CTCF_Merged_rpgc_narrow_peak_499		0.0184601396704848	-0.0155010377691938	gray90												741.549096337929	0.165753236104115	ChIP_SEQ_CTCF_Merged_rpgc_narrow_peak_499
841.779243235511	-0.0544859287923338	ChIP_SEQ_CTCF_Merged_rpgc_narrow_peak_500		0.104702172904301	-0.0544859287923338	gray90												868.786896566539	0.0389832288045173	ChIP_SEQ_CTCF_Merged_rpgc_narrow_peak_500
515.381836560178	0.281633077959535	ChIP_SEQ_CTCF_Merged_rpgc_narrow_peak_501		0.38265675234328	0.281633077959535	gray90												549.594348023424	-0.470165448347107	ChIP_SEQ_CTCF_Merged_rpgc_narrow_peak_501
620.973440076872	0.00398241109624878	ChIP_SEQ_CTCF_Merged_rpgc_narrow_peak_502		0.00366547657147562	0.00398241109624878	gray90												658.837916926791	0.273801038387904	ChIP_SEQ_CTCF_Merged_rpgc_narrow_peak_502
69.736913388978	-0.201445552122008	ChIP_SEQ_CTCF_Merged_rpgc_narrow_peak_503		0.0653396303134423	-0.201445552122008	gray90												72.412888988314	0.639604801869354	ChIP_SEQ_CTCF_Merged_rpgc_narrow_peak_503
89.1084156179119	2.1564382119231	ChIP_SEQ_CTCF_Merged_rpgc_narrow_peak_504		1.42520335864643	2.1564382119231	gray90												68.9023211242375	0.977327452879863	ChIP_SEQ_CTCF_Merged_rpgc_narrow_peak_504
350.477297396527	-0.227883746480331	ChIP_SEQ_CTCF_Merged_rpgc_narrow_peak_505		0.257463419190208	-0.227883746480331	gray90												474.78018721865	-0.294228193350452	ChIP_SEQ_CTCF_Merged_rpgc_narrow_peak_505
293.983808317271	-0.721462430654948	ChIP_SEQ_CTCF_Merged_rpgc_narrow_peak_506		0.380771884732745	-0.721462430654948	gray90												822.152063309199	0.00712052987088995	ChIP_SEQ_CTCF_Merged_rpgc_narrow_peak_506
78.53273506282	1.00923973038544	ChIP_SEQ_CTCF_Merged_rpgc_narrow_peak_507		0.714913152189004	1.00923973038544	gray90												46.6204819137457	-0.379359533484906	ChIP_SEQ_CTCF_Merged_rpgc_narrow_peak_507
573.055403594743	0.160729995506657	ChIP_SEQ_CTCF_Merged_rpgc_narrow_peak_508		0.245054882020189	0.160729995506657	gray90												879.138972955849	-0.152289282561271	ChIP_SEQ_CTCF_Merged_rpgc_narrow_peak_508
1003.00277265734	0.0145714289942224	ChIP_SEQ_CTCF_Merged_rpgc_narrow_peak_509		0.0241829616767398	0.0145714289942224	gray90												1291.01604038275	-0.191818000225438	ChIP_SEQ_CTCF_Merged_rpgc_narrow_peak_509
1122.50668617124	-0.139525889088939	ChIP_SEQ_CTCF_Merged_rpgc_narrow_peak_510		0.388533365481824	-0.139525889088939	gray90												897.451836810041	-0.0306121810324937	ChIP_SEQ_CTCF_Merged_rpgc_narrow_peak_510
196.490659633348	-0.0798873430447896	ChIP_SEQ_CTCF_Merged_rpgc_narrow_peak_511		0.0638935587194348	-0.0798873430447896	gray90												156.527023490074	0.722103674166297	ChIP_SEQ_CTCF_Merged_rpgc_narrow_peak_511
179.18920015824	1.10409915428534	ChIP_SEQ_CTCF_Merged_rpgc_narrow_peak_512		1.30217788708416	1.10409915428534	gray90												254.590347243947	-0.61781244502304	ChIP_SEQ_CTCF_Merged_rpgc_narrow_peak_512
106.076092331268	0.486024561135187	ChIP_SEQ_CTCF_Merged_rpgc_narrow_peak_513		0.329874466953731	0.486024561135187	gray90												97.3476939466629	-1.07562093094142	ChIP_SEQ_CTCF_Merged_rpgc_narrow_peak_513
272.005170775052	-0.224582760217235	ChIP_SEQ_CTCF_Merged_rpgc_narrow_peak_514		0.152084245890792	-0.224582760217235	gray90												375.778277495621	0.204600548316645	ChIP_SEQ_CTCF_Merged_rpgc_narrow_peak_514
433.034857436036	-0.474388798575447	ChIP_SEQ_CTCF_Merged_rpgc_narrow_peak_515		0.721496717283426	-0.474388798575447	gray90												494.857187821314	-0.566921255826671	ChIP_SEQ_CTCF_Merged_rpgc_narrow_peak_515
350.592514794668	0.601037971157226	ChIP_SEQ_CTCF_Merged_rpgc_narrow_peak_516		1.02892181842646	0.601037971157226	gray90												470.352010831882	-0.491177132301463	ChIP_SEQ_CTCF_Merged_rpgc_narrow_peak_516
136.41441293308	0.146475117910855	ChIP_SEQ_CTCF_Merged_rpgc_narrow_peak_517		0.0726812578397564	0.146475117910855	gray90												107.36517632601	0.236979217627247	ChIP_SEQ_CTCF_Merged_rpgc_narrow_peak_517
182.485095811758	1.00508243526931	ChIP_SEQ_CTCF_Merged_rpgc_narrow_peak_518		0.685680002312782	1.00508243526931	gray90												137.422281751944	-0.571609789257908	ChIP_SEQ_CTCF_Merged_rpgc_narrow_peak_518
59.7377525055883	2.33459774844059	ChIP_SEQ_CTCF_Merged_rpgc_narrow_peak_519		0.932475529884093	2.33459774844059	gray90												24.5394908219554	2.99013092911584	ChIP_SEQ_CTCF_Merged_rpgc_narrow_peak_519
42.9632256222319	0.988223607473349	ChIP_SEQ_CTCF_Merged_rpgc_narrow_peak_520		0.522782427907839	0.988223607473349	gray90												9.77067143650954	1.31261892529594	ChIP_SEQ_CTCF_Merged_rpgc_narrow_peak_520
502.206002470462	-0.162788669259625	ChIP_SEQ_CTCF_Merged_rpgc_narrow_peak_521		0.208446661022294	-0.162788669259625	gray90												564.590084069538	-0.0469522759683866	ChIP_SEQ_CTCF_Merged_rpgc_narrow_peak_521
154.892601727033	0.843507513870597	ChIP_SEQ_CTCF_Merged_rpgc_narrow_peak_522		0.862932049644893	0.843507513870597	gray90												139.168101598072	0.0945965753468947	ChIP_SEQ_CTCF_Merged_rpgc_narrow_peak_522
175.672684311546	0.770914717268682	ChIP_SEQ_CTCF_Merged_rpgc_narrow_peak_523		0.48533135574257	0.770914717268682	gray90												124.022440506718	-0.281927962091557	ChIP_SEQ_CTCF_Merged_rpgc_narrow_peak_523
613.521440949734	-0.399434139715232	ChIP_SEQ_CTCF_Merged_rpgc_narrow_peak_524		1.00813399709708	-0.399434139715232	gray90												655.256575611447	-0.453903460948907	ChIP_SEQ_CTCF_Merged_rpgc_narrow_peak_524
436.828011585871	-0.429099876026217	ChIP_SEQ_CTCF_Merged_rpgc_narrow_peak_525		0.46513125346259	-0.429099876026217	gray90												559.035472038585	0.0918035004358103	ChIP_SEQ_CTCF_Merged_rpgc_narrow_peak_525
219.595262004497	-0.95023379066617	ChIP_SEQ_CTCF_Merged_rpgc_narrow_peak_526		1.72088085043246	-0.95023379066617	gray90												147.423029282335	0.609580456754202	ChIP_SEQ_CTCF_Merged_rpgc_narrow_peak_526
70.6211002690251	0.83101240029383	ChIP_SEQ_CTCF_Merged_rpgc_narrow_peak_527		0.569028070717118	0.83101240029383	gray90												37.3195493842702	0.673305960675351	ChIP_SEQ_CTCF_Merged_rpgc_narrow_peak_527
112.09463519674	1.25363253545363	ChIP_SEQ_CTCF_Merged_rpgc_narrow_peak_528		0.781810185647715	1.25363253545363	gray90												143.127186812576	0.686428289614778	ChIP_SEQ_CTCF_Merged_rpgc_narrow_peak_528
236.991427165129	-0.717922600562428	ChIP_SEQ_CTCF_Merged_rpgc_narrow_peak_529		0.591252084129154	-0.717922600562428	gray90												156.872769092654	0.0714452847432471	ChIP_SEQ_CTCF_Merged_rpgc_narrow_peak_529
376.080443729006	-0.0512458448264037	ChIP_SEQ_CTCF_Merged_rpgc_narrow_peak_530		0.0506704209879015	-0.0512458448264037	gray90												422.784675208191	0.33722420614642	ChIP_SEQ_CTCF_Merged_rpgc_narrow_peak_530
906.158891070885	0.223246086666813	ChIP_SEQ_CTCF_Merged_rpgc_narrow_peak_531		0.367031158717601	0.223246086666813	gray90												957.855218100635	-0.0987435198664754	ChIP_SEQ_CTCF_Merged_rpgc_narrow_peak_531
73.2515878474783	1.55170118645607	ChIP_SEQ_CTCF_Merged_rpgc_narrow_peak_532		1.12755009526393	1.55170118645607	gray90												34.226756071906	-1.50947231270911	ChIP_SEQ_CTCF_Merged_rpgc_narrow_peak_532
551.575079079962	0.401961778020107	ChIP_SEQ_CTCF_Merged_rpgc_narrow_peak_533		0.601585460859384	0.401961778020107	gray90												779.267147355542	0.0505355302062843	ChIP_SEQ_CTCF_Merged_rpgc_narrow_peak_533
203.672693696723	0.166965071537825	ChIP_SEQ_CTCF_Merged_rpgc_narrow_peak_534		0.0914787808834692	0.166965071537825	gray90												152.120284976291	0.988958653695275	ChIP_SEQ_CTCF_Merged_rpgc_narrow_peak_534
524.938202246498	-0.0196407797578228	ChIP_SEQ_CTCF_Merged_rpgc_narrow_peak_535		0.0170919533393832	-0.0196407797578228	gray90												516.688305395564	0.184077145615185	ChIP_SEQ_CTCF_Merged_rpgc_narrow_peak_535
291.206382787262	1.17647780283416	ChIP_SEQ_CTCF_Merged_rpgc_narrow_peak_536		1.9128717224161	1.17647780283416	gray90												335.403735539737	-0.345158168259186	ChIP_SEQ_CTCF_Merged_rpgc_narrow_peak_536
97.7868596146014	-0.201574612681398	ChIP_SEQ_CTCF_Merged_rpgc_narrow_peak_537		0.130757739514062	-0.201574612681398	gray90												149.063226054149	0.134131612493272	ChIP_SEQ_CTCF_Merged_rpgc_narrow_peak_537
687.721643251188	-0.220027282634179	ChIP_SEQ_CTCF_Merged_rpgc_narrow_peak_538		0.234626051505427	-0.220027282634179	gray90												880.205534114156	-0.0106135772909037	ChIP_SEQ_CTCF_Merged_rpgc_narrow_peak_538
421.498212447762	-0.0201280456860417	ChIP_SEQ_CTCF_Merged_rpgc_narrow_peak_539		0.0250915593982766	-0.0201280456860417	gray90												572.99879422517	0.00785025566753945	ChIP_SEQ_CTCF_Merged_rpgc_narrow_peak_539
293.498325472578	0.408138410308614	ChIP_SEQ_CTCF_Merged_rpgc_narrow_peak_540		0.616094996137005	0.408138410308614	gray90												371.970728858433	-0.368800686761667	ChIP_SEQ_CTCF_Merged_rpgc_narrow_peak_540
144.841713459487	0.570910092387958	ChIP_SEQ_CTCF_Merged_rpgc_narrow_peak_541		0.475658590794337	0.570910092387958	gray90												120.956534776908	1.70893264001817	ChIP_SEQ_CTCF_Merged_rpgc_narrow_peak_541
754.901845570393	-0.34976144974952	ChIP_SEQ_CTCF_Merged_rpgc_narrow_peak_542		0.903155012363195	-0.34976144974952	gray90												943.510913016442	-0.100797595349913	ChIP_SEQ_CTCF_Merged_rpgc_narrow_peak_542
382.621536377479	-0.21041792082786	ChIP_SEQ_CTCF_Merged_rpgc_narrow_peak_543		0.274422945874709	-0.21041792082786	gray90												403.268886164919	0.14927530503727	ChIP_SEQ_CTCF_Merged_rpgc_narrow_peak_543
368.654853352085	-0.429352402833224	ChIP_SEQ_CTCF_Merged_rpgc_narrow_peak_544		0.873578025659247	-0.429352402833224	gray90												398.010103827255	0.069546802388858	ChIP_SEQ_CTCF_Merged_rpgc_narrow_peak_544
442.039224011359	-0.00993920408710361	ChIP_SEQ_CTCF_Merged_rpgc_narrow_peak_545		0.0135268487036422	-0.00993920408710361	gray90												611.405516165067	0.0235689257709016	ChIP_SEQ_CTCF_Merged_rpgc_narrow_peak_545
518.556956929417	-0.00849519768422538	ChIP_SEQ_CTCF_Merged_rpgc_narrow_peak_546		0.0090728789593856	-0.00849519768422538	gray90												572.412255412047	-0.116774108965161	ChIP_SEQ_CTCF_Merged_rpgc_narrow_peak_546
848.845936027581	-0.0680264800433306	ChIP_SEQ_CTCF_Merged_rpgc_narrow_peak_547		0.0911210498384041	-0.0680264800433306	gray90												1006.33309374552	-0.543513130752453	ChIP_SEQ_CTCF_Merged_rpgc_narrow_peak_547
407.60582230565	0.206842011610033	ChIP_SEQ_CTCF_Merged_rpgc_narrow_peak_548		0.305846514367432	0.206842011610033	gray90												422.781080549315	0.160246286935803	ChIP_SEQ_CTCF_Merged_rpgc_narrow_peak_548
584.129110064108	-0.000156505586255598	ChIP_SEQ_CTCF_Merged_rpgc_narrow_peak_549		0.000176081310147183	-0.000156505586255598	gray90												586.539074881337	0.0636472604437163	ChIP_SEQ_CTCF_Merged_rpgc_narrow_peak_549
1448.66550784105	-0.0112466562876232	ChIP_SEQ_CTCF_Merged_rpgc_narrow_peak_550		0.0281227071329631	-0.0112466562876232	gray90												1642.48677302304	-0.00739096933392795	ChIP_SEQ_CTCF_Merged_rpgc_narrow_peak_550
178.378857525151	-0.0785501852263796	ChIP_SEQ_CTCF_Merged_rpgc_narrow_peak_551		0.0303715599172933	-0.0785501852263796	gray90												207.810158251616	-0.889857854812696	ChIP_SEQ_CTCF_Merged_rpgc_narrow_peak_551
402.964520361009	-0.0676813249747159	ChIP_SEQ_CTCF_Merged_rpgc_narrow_peak_552		0.0522161452560734	-0.0676813249747159	gray90												374.163995110894	0.610756039081294	ChIP_SEQ_CTCF_Merged_rpgc_narrow_peak_552
146.590510702886	0.698535597120293	ChIP_SEQ_CTCF_Merged_rpgc_narrow_peak_553		0.874954258911223	0.698535597120293	gray90												130.960182164585	1.102419411266	ChIP_SEQ_CTCF_Merged_rpgc_narrow_peak_553
175.684568850269	0.565973371120647	ChIP_SEQ_CTCF_Merged_rpgc_narrow_peak_554		0.68428336780523	0.565973371120647	gray90												174.284737180682	-0.938269289327581	ChIP_SEQ_CTCF_Merged_rpgc_narrow_peak_554
188.504024844459	0.372067899335964	ChIP_SEQ_CTCF_Merged_rpgc_narrow_peak_555		0.318145944777575	0.372067899335964	gray90												277.22666282643	-0.146491528517572	ChIP_SEQ_CTCF_Merged_rpgc_narrow_peak_555
295.162868738112	1.20945504184189	ChIP_SEQ_CTCF_Merged_rpgc_narrow_peak_556		1.59597140237023	1.20945504184189	gray90												438.545659003832	0.678287875265786	ChIP_SEQ_CTCF_Merged_rpgc_narrow_peak_556
372.890483522332	-0.050208607551574	ChIP_SEQ_CTCF_Merged_rpgc_narrow_peak_557		0.0564838217211896	-0.050208607551574	gray90												509.312428152403	-0.110796364837285	ChIP_SEQ_CTCF_Merged_rpgc_narrow_peak_557
669.724428153931	0.0528040954659122	ChIP_SEQ_CTCF_Merged_rpgc_narrow_peak_558		0.0736295430379783	0.0528040954659122	gray90												769.022507804802	0.305586229833726	ChIP_SEQ_CTCF_Merged_rpgc_narrow_peak_558
244.69764214789	-0.305267345659377	ChIP_SEQ_CTCF_Merged_rpgc_narrow_peak_559		0.275267288975907	-0.305267345659377	gray90												170.093829561955	0.297814528886865	ChIP_SEQ_CTCF_Merged_rpgc_narrow_peak_559
45.929876855729	-1.37278299911504	ChIP_SEQ_CTCF_Merged_rpgc_narrow_peak_560		1.02449364868632	-1.37278299911504	gray90												44.1658175488317	-0.263722539710767	ChIP_SEQ_CTCF_Merged_rpgc_narrow_peak_560
135.019991469901	-0.884222980089401	ChIP_SEQ_CTCF_Merged_rpgc_narrow_peak_561		1.24860802991858	-0.884222980089401	gray90												117.427228286906	0.120930446070972	ChIP_SEQ_CTCF_Merged_rpgc_narrow_peak_561
185.484756213548	0.100127879555403	ChIP_SEQ_CTCF_Merged_rpgc_narrow_peak_562		0.0961714225190147	0.100127879555403	gray90												133.913606681172	-0.177045433420305	ChIP_SEQ_CTCF_Merged_rpgc_narrow_peak_562
84.7307175029819	0.79118772135677	ChIP_SEQ_CTCF_Merged_rpgc_narrow_peak_563		0.454009440613117	0.79118772135677	gray90												157.22810624579	-0.70376464144173	ChIP_SEQ_CTCF_Merged_rpgc_narrow_peak_563
753.525662450245	-0.220758616633995	ChIP_SEQ_CTCF_Merged_rpgc_narrow_peak_564		0.667281166253486	-0.220758616633995	gray90												859.06146967386	0.179321669883958	ChIP_SEQ_CTCF_Merged_rpgc_narrow_peak_564
672.398676656811	-0.202480993266138	ChIP_SEQ_CTCF_Merged_rpgc_narrow_peak_565		0.431242680280815	-0.202480993266138	gray90												781.708013497167	-0.13721713124708	ChIP_SEQ_CTCF_Merged_rpgc_narrow_peak_565
94.3969378006229	0.850978023725861	ChIP_SEQ_CTCF_Merged_rpgc_narrow_peak_566		0.604459048838778	0.850978023725861	gray90												92.7128988645213	1.34435933018766	ChIP_SEQ_CTCF_Merged_rpgc_narrow_peak_566
547.993372480887	-0.130089879847831	ChIP_SEQ_CTCF_Merged_rpgc_narrow_peak_567		0.228659164492737	-0.130089879847831	gray90												661.85058372661	-0.20808673001081	ChIP_SEQ_CTCF_Merged_rpgc_narrow_peak_567
438.600609912195	0.470863879029457	ChIP_SEQ_CTCF_Merged_rpgc_narrow_peak_568		0.462854397133625	0.470863879029457	gray90												473.931232865025	-0.149047436575923	ChIP_SEQ_CTCF_Merged_rpgc_narrow_peak_568
354.263291469385	0.549009854223132	ChIP_SEQ_CTCF_Merged_rpgc_narrow_peak_569		0.849762930420519	0.549009854223132	gray90												490.369609341973	-0.160089739793618	ChIP_SEQ_CTCF_Merged_rpgc_narrow_peak_569
99.380883967985	-0.467029257755773	ChIP_SEQ_CTCF_Merged_rpgc_narrow_peak_570		0.228813803956592	-0.467029257755773	gray90												96.0041230831487	-0.204598318003804	ChIP_SEQ_CTCF_Merged_rpgc_narrow_peak_570
379.393256487264	0.0635017688782848	ChIP_SEQ_CTCF_Merged_rpgc_narrow_peak_571		0.0789118377592415	0.0635017688782848	gray90												398.222306702813	-0.254509093089764	ChIP_SEQ_CTCF_Merged_rpgc_narrow_peak_571
88.6652438518459	0.341003709282469	ChIP_SEQ_CTCF_Merged_rpgc_narrow_peak_572		0.1597891329268	0.341003709282469	gray90												134.883302487642	0.000446965331045636	ChIP_SEQ_CTCF_Merged_rpgc_narrow_peak_572
334.341908276223	-0.238408096259458	ChIP_SEQ_CTCF_Merged_rpgc_narrow_peak_573		0.205672704702019	-0.238408096259458	gray90												457.506558847932	0.327387264973051	ChIP_SEQ_CTCF_Merged_rpgc_narrow_peak_573
789.50099326699	0.26556958721417	ChIP_SEQ_CTCF_Merged_rpgc_narrow_peak_574		0.71439779061069	0.26556958721417	gray90												951.377878711497	-0.110461353334705	ChIP_SEQ_CTCF_Merged_rpgc_narrow_peak_574
616.421427768198	-0.136197225884156	ChIP_SEQ_CTCF_Merged_rpgc_narrow_peak_575		0.152272502893179	-0.136197225884156	gray90												792.509011078443	-0.0697164919126259	ChIP_SEQ_CTCF_Merged_rpgc_narrow_peak_575
117.518027608915	-0.112802751808625	ChIP_SEQ_CTCF_Merged_rpgc_narrow_peak_576		0.0924438644452638	-0.112802751808625	gray90												38.9307253980795	-1.00968794693066	ChIP_SEQ_CTCF_Merged_rpgc_narrow_peak_576
355.106642303923	-0.791586878665202	ChIP_SEQ_CTCF_Merged_rpgc_narrow_peak_577		1.94446798027661	-0.791586878665202	#305494												370.152162166054	0.0933950128773172	ChIP_SEQ_CTCF_Merged_rpgc_narrow_peak_577
301.597712892221	0.0181460877058658	ChIP_SEQ_CTCF_Merged_rpgc_narrow_peak_578		0.0193477445255927	0.0181460877058658	gray90												286.24348469538	0.172272768575822	ChIP_SEQ_CTCF_Merged_rpgc_narrow_peak_578
191.472450408871	1.2455896511562	ChIP_SEQ_CTCF_Merged_rpgc_narrow_peak_579		1.17465240018436	1.2455896511562	gray90												120.168157028853	1.5933502163882	ChIP_SEQ_CTCF_Merged_rpgc_narrow_peak_579
855.252060911457	-0.171179396325965	ChIP_SEQ_CTCF_Merged_rpgc_narrow_peak_580		0.306044636085907	-0.171179396325965	gray90												1014.85314496537	0.317753733570136	ChIP_SEQ_CTCF_Merged_rpgc_narrow_peak_580
519.863706056037	0.153197947216992	ChIP_SEQ_CTCF_Merged_rpgc_narrow_peak_581		0.22792468005155	0.153197947216992	gray90												657.579840509707	-0.068500258333234	ChIP_SEQ_CTCF_Merged_rpgc_narrow_peak_581
532.437250469873	0.127919700916136	ChIP_SEQ_CTCF_Merged_rpgc_narrow_peak_582		0.133376459463544	0.127919700916136	gray90												652.609136084337	-0.0475293112133561	ChIP_SEQ_CTCF_Merged_rpgc_narrow_peak_582
710.192906778177	-1.07527968478643	ChIP_SEQ_CTCF_Merged_rpgc_narrow_peak_583		6.92929255180658	-1.07527968478643	#305494												569.160837274365	0.095325006922306	ChIP_SEQ_CTCF_Merged_rpgc_narrow_peak_583
292.497761580603	0.932099398508805	ChIP_SEQ_CTCF_Merged_rpgc_narrow_peak_584		1.75991481222569	0.932099398508805	gray90												254.954937088417	0.0170362388167834	ChIP_SEQ_CTCF_Merged_rpgc_narrow_peak_584
118.833928238388	-0.121797127784824	ChIP_SEQ_CTCF_Merged_rpgc_narrow_peak_585		0.0768620198776275	-0.121797127784824	gray90												23.207004089051	-1.84933840693345	ChIP_SEQ_CTCF_Merged_rpgc_narrow_peak_585
202.11423844851	0.353173847577976	ChIP_SEQ_CTCF_Merged_rpgc_narrow_peak_586		0.211052125808648	0.353173847577976	gray90												260.268899863029	-0.26288428932677	ChIP_SEQ_CTCF_Merged_rpgc_narrow_peak_586
498.618262472188	0.44435088782875	ChIP_SEQ_CTCF_Merged_rpgc_narrow_peak_587		1.04626407386649	0.44435088782875	gray90												518.742644867921	0.00339142002302334	ChIP_SEQ_CTCF_Merged_rpgc_narrow_peak_587
636.832660742938	-0.134174193021042	ChIP_SEQ_CTCF_Merged_rpgc_narrow_peak_588		0.227690200138842	-0.134174193021042	gray90												678.300439300313	-0.202823023237256	ChIP_SEQ_CTCF_Merged_rpgc_narrow_peak_588
68.5060900601324	1.01773217486111	ChIP_SEQ_CTCF_Merged_rpgc_narrow_peak_589		0.575235043774236	1.01773217486111	gray90												80.77577091054	1.20957860402622	ChIP_SEQ_CTCF_Merged_rpgc_narrow_peak_589
226.38643723368	0.181960349313359	ChIP_SEQ_CTCF_Merged_rpgc_narrow_peak_590		0.10911297648326	0.181960349313359	gray90												95.7043323161708	0.756773439678282	ChIP_SEQ_CTCF_Merged_rpgc_narrow_peak_590
714.223967973928	0.254477091417613	ChIP_SEQ_CTCF_Merged_rpgc_narrow_peak_591		0.413932517264267	0.254477091417613	gray90												365.249983446696	-0.173406610990656	ChIP_SEQ_CTCF_Merged_rpgc_narrow_peak_591
199.272724892632	-0.390002736626622	ChIP_SEQ_CTCF_Merged_rpgc_narrow_peak_592		0.527065522563368	-0.390002736626622	gray90												219.555412466768	-0.855249292509857	ChIP_SEQ_CTCF_Merged_rpgc_narrow_peak_592
210.237686536322	0.169294768912699	ChIP_SEQ_CTCF_Merged_rpgc_narrow_peak_593		0.135350068358371	0.169294768912699	gray90												146.126067717337	-0.868149080579866	ChIP_SEQ_CTCF_Merged_rpgc_narrow_peak_593
833.537834521745	0.0188517000899475	ChIP_SEQ_CTCF_Merged_rpgc_narrow_peak_594		0.0201990401057848	0.0188517000899475	gray90												851.408282741042	-0.300212256177476	ChIP_SEQ_CTCF_Merged_rpgc_narrow_peak_594
199.621133766231	0.324296433307923	ChIP_SEQ_CTCF_Merged_rpgc_narrow_peak_595		0.397217358031915	0.324296433307923	gray90												271.194225196388	-0.0345658972029378	ChIP_SEQ_CTCF_Merged_rpgc_narrow_peak_595
227.337510376848	0.0571843510850214	ChIP_SEQ_CTCF_Merged_rpgc_narrow_peak_596		0.0445105209314834	0.0571843510850214	gray90												320.052677340187	-0.254480764307397	ChIP_SEQ_CTCF_Merged_rpgc_narrow_peak_596
36.456699554751	0.0825863486368211	ChIP_SEQ_CTCF_Merged_rpgc_narrow_peak_597		0.0262381137960503	0.0825863486368211	gray90												13.6000187162108	-1.00187634390469	ChIP_SEQ_CTCF_Merged_rpgc_narrow_peak_597
559.256668479757	-0.0737797015047669	ChIP_SEQ_CTCF_Merged_rpgc_narrow_peak_598		0.0838251219894256	-0.0737797015047669	gray90												462.383857593375	-0.39875664526172	ChIP_SEQ_CTCF_Merged_rpgc_narrow_peak_598
492.053394928061	-0.192806913406076	ChIP_SEQ_CTCF_Merged_rpgc_narrow_peak_599		0.34533891230148	-0.192806913406076	gray90												425.820399293204	0.233952986609746	ChIP_SEQ_CTCF_Merged_rpgc_narrow_peak_599
104.856033563558	0.897328216691193	ChIP_SEQ_CTCF_Merged_rpgc_narrow_peak_600		0.92426228976878	0.897328216691193	gray90												83.4993027264435	-0.950139900149805	ChIP_SEQ_CTCF_Merged_rpgc_narrow_peak_600
117.143341343812	0.683554238917582	ChIP_SEQ_CTCF_Merged_rpgc_narrow_peak_601		0.417262567352652	0.683554238917582	gray90												133.913569213719	0.58119654969405	ChIP_SEQ_CTCF_Merged_rpgc_narrow_peak_601
450.703055227436	-0.339168197978094	ChIP_SEQ_CTCF_Merged_rpgc_narrow_peak_602		0.613147135121458	-0.339168197978094	gray90												448.770825330969	-0.0154289254967195	ChIP_SEQ_CTCF_Merged_rpgc_narrow_peak_602
143.194938662182	0.658289243712461	ChIP_SEQ_CTCF_Merged_rpgc_narrow_peak_603		0.528229279421194	0.658289243712461	gray90												156.607664214907	0.0231140795921227	ChIP_SEQ_CTCF_Merged_rpgc_narrow_peak_603
253.564762647353	0.652374696814673	ChIP_SEQ_CTCF_Merged_rpgc_narrow_peak_604		0.809670446656018	0.652374696814673	gray90												223.095969949574	-0.442717940949238	ChIP_SEQ_CTCF_Merged_rpgc_narrow_peak_604
313.846795269419	0.334585214146475	ChIP_SEQ_CTCF_Merged_rpgc_narrow_peak_605		0.363332299368327	0.334585214146475	gray90												281.224946409167	0.189656552976633	ChIP_SEQ_CTCF_Merged_rpgc_narrow_peak_605
145.793664604203	-0.235000609864942	ChIP_SEQ_CTCF_Merged_rpgc_narrow_peak_606		0.196368466732704	-0.235000609864942	gray90												174.436919594944	0.0543256738699124	ChIP_SEQ_CTCF_Merged_rpgc_narrow_peak_606
120.316022750474	0.849243049059883	ChIP_SEQ_CTCF_Merged_rpgc_narrow_peak_607		0.413779774097812	0.849243049059883	gray90												143.607261009449	0.00465766309910824	ChIP_SEQ_CTCF_Merged_rpgc_narrow_peak_607
177.633313029899	0.590172463470485	ChIP_SEQ_CTCF_Merged_rpgc_narrow_peak_608		0.486369343727167	0.590172463470485	gray90												175.978784630615	0.53948448112285	ChIP_SEQ_CTCF_Merged_rpgc_narrow_peak_608
285.056175686437	0.641434974403849	ChIP_SEQ_CTCF_Merged_rpgc_narrow_peak_609		0.626354687135316	0.641434974403849	gray90												179.525569730368	1.03454738716328	ChIP_SEQ_CTCF_Merged_rpgc_narrow_peak_609
237.113416061885	-0.0254094700751142	ChIP_SEQ_CTCF_Merged_rpgc_narrow_peak_610		0.0249788813192271	-0.0254094700751142	gray90												158.529673960231	-0.108456671400372	ChIP_SEQ_CTCF_Merged_rpgc_narrow_peak_610
129.817799168194	1.66883884197089	ChIP_SEQ_CTCF_Merged_rpgc_narrow_peak_611		3.09141596211699	1.66883884197089	#049494												96.5150839320385	-0.667989999928094	ChIP_SEQ_CTCF_Merged_rpgc_narrow_peak_611
754.59272525615	-0.00281826486388981	ChIP_SEQ_CTCF_Merged_rpgc_narrow_peak_612		0.00421685533784357	-0.00281826486388981	gray90												686.089188060799	0.73785935000634	ChIP_SEQ_CTCF_Merged_rpgc_narrow_peak_612
194.535127111623	-1.0355515296649	ChIP_SEQ_CTCF_Merged_rpgc_narrow_peak_613		1.93680828759151	-1.0355515296649	#305494												196.109143181149	0.591684199543727	ChIP_SEQ_CTCF_Merged_rpgc_narrow_peak_613
819.745489925618	-0.295731020256034	ChIP_SEQ_CTCF_Merged_rpgc_narrow_peak_614		0.897059378282609	-0.295731020256034	gray90												915.87766150269	-0.109701260336905	ChIP_SEQ_CTCF_Merged_rpgc_narrow_peak_614
335.000818169721	0.796730403164012	ChIP_SEQ_CTCF_Merged_rpgc_narrow_peak_615		1.88704657997258	0.796730403164012	gray90												371.521263122228	-0.485184688697683	ChIP_SEQ_CTCF_Merged_rpgc_narrow_peak_615
851.495206799468	-0.294861884923575	ChIP_SEQ_CTCF_Merged_rpgc_narrow_peak_616		0.741907668302895	-0.294861884923575	gray90												1063.22832833241	-0.246260502352019	ChIP_SEQ_CTCF_Merged_rpgc_narrow_peak_616
581.476191607723	-0.205015022059253	ChIP_SEQ_CTCF_Merged_rpgc_narrow_peak_617		0.34946212350158	-0.205015022059253	gray90												653.860349689639	-0.415184051430993	ChIP_SEQ_CTCF_Merged_rpgc_narrow_peak_617
166.935701544502	-0.776849457126075	ChIP_SEQ_CTCF_Merged_rpgc_narrow_peak_618		1.06392449173808	-0.776849457126075	gray90												124.537666345834	1.75036885455706	ChIP_SEQ_CTCF_Merged_rpgc_narrow_peak_618
125.405091335252	0.120992268626429	ChIP_SEQ_CTCF_Merged_rpgc_narrow_peak_619		0.088726533005603	0.120992268626429	gray90												142.993599457699	0.353041245074866	ChIP_SEQ_CTCF_Merged_rpgc_narrow_peak_619
89.3239248844697	1.01963609409525	ChIP_SEQ_CTCF_Merged_rpgc_narrow_peak_620		1.25754432007071	1.01963609409525	gray90												175.052017469986	-0.082801869254388	ChIP_SEQ_CTCF_Merged_rpgc_narrow_peak_620
669.670477505701	0.00162787252941152	ChIP_SEQ_CTCF_Merged_rpgc_narrow_peak_621		0.00167695751660801	0.00162787252941152	gray90												938.021280251322	0.128723739626038	ChIP_SEQ_CTCF_Merged_rpgc_narrow_peak_621
392.121473863678	0.0575537432794066	ChIP_SEQ_CTCF_Merged_rpgc_narrow_peak_622		0.0528713747073777	0.0575537432794066	gray90												389.553616347173	-0.368165677191884	ChIP_SEQ_CTCF_Merged_rpgc_narrow_peak_622
415.345296708387	0.209607134222519	ChIP_SEQ_CTCF_Merged_rpgc_narrow_peak_623		0.273171108033215	0.209607134222519	gray90												679.286525089558	-0.263657386533938	ChIP_SEQ_CTCF_Merged_rpgc_narrow_peak_623
767.537438568642	-0.15769692493031	ChIP_SEQ_CTCF_Merged_rpgc_narrow_peak_624		0.310597435277089	-0.15769692493031	gray90												912.645384574739	-0.266608079229489	ChIP_SEQ_CTCF_Merged_rpgc_narrow_peak_624
656.843142576363	0.221784718518458	ChIP_SEQ_CTCF_Merged_rpgc_narrow_peak_625		0.3218517975956	0.221784718518458	gray90												839.586257937641	0.0177882565277683	ChIP_SEQ_CTCF_Merged_rpgc_narrow_peak_625
324.899934942897	-0.127448643048494	ChIP_SEQ_CTCF_Merged_rpgc_narrow_peak_626		0.0771139761932046	-0.127448643048494	gray90												520.333483568199	-0.250212308561599	ChIP_SEQ_CTCF_Merged_rpgc_narrow_peak_626
675.684531509724	-0.258095477343218	ChIP_SEQ_CTCF_Merged_rpgc_narrow_peak_627		0.081326854435347	-0.258095477343218	gray90												266.814823974513	0.854037350884195	ChIP_SEQ_CTCF_Merged_rpgc_narrow_peak_627
652.576727573955	-0.271685569655962	ChIP_SEQ_CTCF_Merged_rpgc_narrow_peak_628		0.259152755915601	-0.271685569655962	gray90												855.694554510286	-0.0335303666165721	ChIP_SEQ_CTCF_Merged_rpgc_narrow_peak_628
30.2563122527853	-0.577094004121611	ChIP_SEQ_CTCF_Merged_rpgc_narrow_peak_629		0.21644457732139	-0.577094004121611	gray90												11.4771760472835	-0.648174409841945	ChIP_SEQ_CTCF_Merged_rpgc_narrow_peak_629
150.23643195368	-0.454042555066143	ChIP_SEQ_CTCF_Merged_rpgc_narrow_peak_630		0.377923350307297	-0.454042555066143	gray90												192.739644900384	-0.608757804289232	ChIP_SEQ_CTCF_Merged_rpgc_narrow_peak_630
120.99511424803	1.03187952120096	ChIP_SEQ_CTCF_Merged_rpgc_narrow_peak_631		1.13146563898071	1.03187952120096	gray90												72.893589363232	0.289736698740348	ChIP_SEQ_CTCF_Merged_rpgc_narrow_peak_631
424.299050267885	-0.107840541710968	ChIP_SEQ_CTCF_Merged_rpgc_narrow_peak_632		0.113741627375829	-0.107840541710968	gray90												720.076890495784	-0.0667177955930001	ChIP_SEQ_CTCF_Merged_rpgc_narrow_peak_632
431.213210330151	0.272842345189133	ChIP_SEQ_CTCF_Merged_rpgc_narrow_peak_633		0.398008366785362	0.272842345189133	gray90												471.602989052116	-0.0903266621253479	ChIP_SEQ_CTCF_Merged_rpgc_narrow_peak_633
219.89714881027	0.536721384271538	ChIP_SEQ_CTCF_Merged_rpgc_narrow_peak_634		0.332424139849621	0.536721384271538	gray90												53.6657907862849	0.295578265316769	ChIP_SEQ_CTCF_Merged_rpgc_narrow_peak_634
753.741157903386	-0.138988841424144	ChIP_SEQ_CTCF_Merged_rpgc_narrow_peak_635		0.265809987119986	-0.138988841424144	gray90												879.985022896543	-0.0285492833937026	ChIP_SEQ_CTCF_Merged_rpgc_narrow_peak_635
366.697664888254	-0.250466566203968	ChIP_SEQ_CTCF_Merged_rpgc_narrow_peak_636		0.404339109191402	-0.250466566203968	gray90												601.668147839433	-0.208088208722717	ChIP_SEQ_CTCF_Merged_rpgc_narrow_peak_636
700.281086396571	-0.214339444002949	ChIP_SEQ_CTCF_Merged_rpgc_narrow_peak_637		0.496848502088515	-0.214339444002949	gray90												704.132203022112	0.288177862919664	ChIP_SEQ_CTCF_Merged_rpgc_narrow_peak_637
700.307389343848	-0.732604705766768	ChIP_SEQ_CTCF_Merged_rpgc_narrow_peak_638		3.61287689135961	-0.732604705766768	#305494												657.606265718364	-0.295836284469322	ChIP_SEQ_CTCF_Merged_rpgc_narrow_peak_638
653.525567510063	-0.0955744473694262	ChIP_SEQ_CTCF_Merged_rpgc_narrow_peak_639		0.137855204005907	-0.0955744473694262	gray90												664.512258324144	-0.530214811007732	ChIP_SEQ_CTCF_Merged_rpgc_narrow_peak_639
733.670646983508	-0.292318203412181	ChIP_SEQ_CTCF_Merged_rpgc_narrow_peak_640		0.539563172619317	-0.292318203412181	gray90												843.570068816737	-0.120540786802847	ChIP_SEQ_CTCF_Merged_rpgc_narrow_peak_640
285.993689580306	-0.359749192170625	ChIP_SEQ_CTCF_Merged_rpgc_narrow_peak_641		0.500950590672179	-0.359749192170625	gray90												264.958778349602	-0.263688008985819	ChIP_SEQ_CTCF_Merged_rpgc_narrow_peak_641
141.239839090986	0.168257509674673	ChIP_SEQ_CTCF_Merged_rpgc_narrow_peak_642		0.125090935884578	0.168257509674673	gray90												84.2891002919182	0.322222573084207	ChIP_SEQ_CTCF_Merged_rpgc_narrow_peak_642
480.301037689367	-0.253977801406592	ChIP_SEQ_CTCF_Merged_rpgc_narrow_peak_643		0.277602544829953	-0.253977801406592	gray90												593.801266528559	0.194331953363828	ChIP_SEQ_CTCF_Merged_rpgc_narrow_peak_643
689.420489917658	-0.514394488397294	ChIP_SEQ_CTCF_Merged_rpgc_narrow_peak_644		1.00706514282151	-0.514394488397294	gray90												1023.73809806236	0.09040156715794	ChIP_SEQ_CTCF_Merged_rpgc_narrow_peak_644
691.20259816548	0.382073927238198	ChIP_SEQ_CTCF_Merged_rpgc_narrow_peak_645		0.363922499645326	0.382073927238198	gray90												662.717621424291	0.037397264353606	ChIP_SEQ_CTCF_Merged_rpgc_narrow_peak_645
122.826904727185	1.78026766379518	ChIP_SEQ_CTCF_Merged_rpgc_narrow_peak_646		1.74412349420632	1.78026766379518	gray90												106.725029904823	-1.16027946201564	ChIP_SEQ_CTCF_Merged_rpgc_narrow_peak_646
126.436785244224	0.303407282205947	ChIP_SEQ_CTCF_Merged_rpgc_narrow_peak_647		0.221441472218612	0.303407282205947	gray90												69.216919575762	0.671226825501997	ChIP_SEQ_CTCF_Merged_rpgc_narrow_peak_647
343.061323623728	0.634495204397713	ChIP_SEQ_CTCF_Merged_rpgc_narrow_peak_648		0.403302723325977	0.634495204397713	gray90												109.968158964561	-0.0117863978772119	ChIP_SEQ_CTCF_Merged_rpgc_narrow_peak_648
263.000892424902	0.307089547378915	ChIP_SEQ_CTCF_Merged_rpgc_narrow_peak_649		0.240194021870453	0.307089547378915	gray90												63.6920098722731	2.44038305220684	ChIP_SEQ_CTCF_Merged_rpgc_narrow_peak_649
547.568865870552	0.0805817982568701	ChIP_SEQ_CTCF_Merged_rpgc_narrow_peak_650		0.131715404391675	0.0805817982568701	gray90												559.186250754601	0.482007854594188	ChIP_SEQ_CTCF_Merged_rpgc_narrow_peak_650
576.869643882208	-0.0144712821568005	ChIP_SEQ_CTCF_Merged_rpgc_narrow_peak_651		0.0217659610771811	-0.0144712821568005	gray90												658.383491416291	-0.292770676263933	ChIP_SEQ_CTCF_Merged_rpgc_narrow_peak_651
642.7086823449	-0.2175127292749	ChIP_SEQ_CTCF_Merged_rpgc_narrow_peak_652		0.326303234150252	-0.2175127292749	gray90												675.308530950306	0.366833665921084	ChIP_SEQ_CTCF_Merged_rpgc_narrow_peak_652
84.4745404637646	3.27150883022702	ChIP_SEQ_CTCF_Merged_rpgc_narrow_peak_653		0.74224068471763	3.27150883022702	gray90												64.0373255214275	0.871615164213012	ChIP_SEQ_CTCF_Merged_rpgc_narrow_peak_653
182.123958946384	0.415248753522462	ChIP_SEQ_CTCF_Merged_rpgc_narrow_peak_654		0.349492000052649	0.415248753522462	gray90												125.542943028473	0.997906092865396	ChIP_SEQ_CTCF_Merged_rpgc_narrow_peak_654
122.004911303693	0.576276700099343	ChIP_SEQ_CTCF_Merged_rpgc_narrow_peak_655		0.570384389008627	0.576276700099343	gray90												209.199977361831	0.143310528101314	ChIP_SEQ_CTCF_Merged_rpgc_narrow_peak_655
229.038577096793	0.6659584331969	ChIP_SEQ_CTCF_Merged_rpgc_narrow_peak_656		0.738136580619168	0.6659584331969	gray90												220.48470956665	-0.146679425109047	ChIP_SEQ_CTCF_Merged_rpgc_narrow_peak_656
159.677957267225	0.181020061187256	ChIP_SEQ_CTCF_Merged_rpgc_narrow_peak_657		0.16305021233686	0.181020061187256	gray90												83.4489808544617	-0.346820785879337	ChIP_SEQ_CTCF_Merged_rpgc_narrow_peak_657
205.866560295295	0.355473621304264	ChIP_SEQ_CTCF_Merged_rpgc_narrow_peak_658		0.257550559094094	0.355473621304264	gray90												119.272913973611	0.264582731604499	ChIP_SEQ_CTCF_Merged_rpgc_narrow_peak_658
600.054168308666	0.637104908692881	ChIP_SEQ_CTCF_Merged_rpgc_narrow_peak_659		0.969595141935489	0.637104908692881	gray90												293.246120158308	0.26889353157118	ChIP_SEQ_CTCF_Merged_rpgc_narrow_peak_659
242.923192503716	-0.0488916067843474	ChIP_SEQ_CTCF_Merged_rpgc_narrow_peak_660		0.0407481425737965	-0.0488916067843474	gray90												347.287150376525	-0.218974178877353	ChIP_SEQ_CTCF_Merged_rpgc_narrow_peak_660
110.581186760261	-0.529048074305169	ChIP_SEQ_CTCF_Merged_rpgc_narrow_peak_661		0.429721785062156	-0.529048074305169	gray90												82.3170079041684	-0.8399462321782	ChIP_SEQ_CTCF_Merged_rpgc_narrow_peak_661
360.109104037104	-0.282878505256471	ChIP_SEQ_CTCF_Merged_rpgc_narrow_peak_662		0.304936176507701	-0.282878505256471	gray90												229.24132256163	0.298226765365595	ChIP_SEQ_CTCF_Merged_rpgc_narrow_peak_662
858.087667219597	-0.326273372380986	ChIP_SEQ_CTCF_Merged_rpgc_narrow_peak_663		0.483927790008013	-0.326273372380986	gray90												1006.45459459147	0.260214846431324	ChIP_SEQ_CTCF_Merged_rpgc_narrow_peak_663
208.793895735329	0.595285287990572	ChIP_SEQ_CTCF_Merged_rpgc_narrow_peak_664		0.59405340069203	0.595285287990572	gray90												97.3744257348638	0.466653694039585	ChIP_SEQ_CTCF_Merged_rpgc_narrow_peak_664
282.615858460319	0.247618470250548	ChIP_SEQ_CTCF_Merged_rpgc_narrow_peak_665		0.240911215990648	0.247618470250548	gray90												285.001740889166	-0.979484337717513	ChIP_SEQ_CTCF_Merged_rpgc_narrow_peak_665
225.161336168981	-0.453883725955464	ChIP_SEQ_CTCF_Merged_rpgc_narrow_peak_666		0.408394078430405	-0.453883725955464	gray90												266.693089948989	0.267732337256177	ChIP_SEQ_CTCF_Merged_rpgc_narrow_peak_666
609.728932436976	0.280606357545701	ChIP_SEQ_CTCF_Merged_rpgc_narrow_peak_667		0.736713614952119	0.280606357545701	gray90												708.721502409281	-0.082654889058369	ChIP_SEQ_CTCF_Merged_rpgc_narrow_peak_667
158.757337672719	-0.31184334901591	ChIP_SEQ_CTCF_Merged_rpgc_narrow_peak_668		0.266841788690194	-0.31184334901591	gray90												212.459768266559	-0.522660605086724	ChIP_SEQ_CTCF_Merged_rpgc_narrow_peak_668
268.236538892544	0.479763020414169	ChIP_SEQ_CTCF_Merged_rpgc_narrow_peak_669		0.810836032716987	0.479763020414169	gray90												326.732412936469	-0.167974624956424	ChIP_SEQ_CTCF_Merged_rpgc_narrow_peak_669
294.679966650102	-0.449799939914798	ChIP_SEQ_CTCF_Merged_rpgc_narrow_peak_670		0.567471462629609	-0.449799939914798	gray90												363.656930386208	0.19584006181758	ChIP_SEQ_CTCF_Merged_rpgc_narrow_peak_670
340.859993124225	0.598567512788222	ChIP_SEQ_CTCF_Merged_rpgc_narrow_peak_671		1.04821488597862	0.598567512788222	gray90												504.833206441529	0.201030767021323	ChIP_SEQ_CTCF_Merged_rpgc_narrow_peak_671
1094.41079366152	-0.203363756694796	ChIP_SEQ_CTCF_Merged_rpgc_narrow_peak_672		0.727523012423125	-0.203363756694796	gray90												883.847937302679	0.315155316500162	ChIP_SEQ_CTCF_Merged_rpgc_narrow_peak_672
296.145959183887	0.0258904219678616	ChIP_SEQ_CTCF_Merged_rpgc_narrow_peak_673		0.0239340321341257	0.0258904219678616	gray90												294.209023245748	0.6191011966361	ChIP_SEQ_CTCF_Merged_rpgc_narrow_peak_673
485.496964675845	0.253855809488706	ChIP_SEQ_CTCF_Merged_rpgc_narrow_peak_674		0.246762979466455	0.253855809488706	gray90												652.954780572822	-0.17243614023394	ChIP_SEQ_CTCF_Merged_rpgc_narrow_peak_674
137.993638261022	1.88034913603234	ChIP_SEQ_CTCF_Merged_rpgc_narrow_peak_675		2.62154482760973	1.88034913603234	#049494												256.244607656743	-0.16400061176064	ChIP_SEQ_CTCF_Merged_rpgc_narrow_peak_675
654.920637586918	0.104210945203029	ChIP_SEQ_CTCF_Merged_rpgc_narrow_peak_676		0.176684675390713	0.104210945203029	gray90												895.533435320905	0.0605932462728811	ChIP_SEQ_CTCF_Merged_rpgc_narrow_peak_676
164.504070061084	0.664933829598646	ChIP_SEQ_CTCF_Merged_rpgc_narrow_peak_677		0.662019761074982	0.664933829598646	gray90												135.766518061874	0.426945747490787	ChIP_SEQ_CTCF_Merged_rpgc_narrow_peak_677
175.523323467963	1.24988693708874	ChIP_SEQ_CTCF_Merged_rpgc_narrow_peak_678		1.56381758077848	1.24988693708874	gray90												94.2119841042496	0.888151039202	ChIP_SEQ_CTCF_Merged_rpgc_narrow_peak_678
502.602566862068	-0.0274059059215891	ChIP_SEQ_CTCF_Merged_rpgc_narrow_peak_679		0.0228100828406913	-0.0274059059215891	gray90												713.715690999519	-0.32663648365883	ChIP_SEQ_CTCF_Merged_rpgc_narrow_peak_679
311.619729447789	0.0690243064551494	ChIP_SEQ_CTCF_Merged_rpgc_narrow_peak_680		0.0789187470214365	0.0690243064551494	gray90												212.961788296072	-0.212402941738575	ChIP_SEQ_CTCF_Merged_rpgc_narrow_peak_680
312.485812324847	0.00452357686816364	ChIP_SEQ_CTCF_Merged_rpgc_narrow_peak_681		0.00223992021407058	0.00452357686816364	gray90												83.3363120047695	-0.998282591175505	ChIP_SEQ_CTCF_Merged_rpgc_narrow_peak_681
167.491745055049	0.866429082794879	ChIP_SEQ_CTCF_Merged_rpgc_narrow_peak_682		0.383444769560622	0.866429082794879	gray90												142.306759836938	0.496987495434864	ChIP_SEQ_CTCF_Merged_rpgc_narrow_peak_682
893.827688946564	-0.126355992830593	ChIP_SEQ_CTCF_Merged_rpgc_narrow_peak_683		0.299438328037323	-0.126355992830593	gray90												817.013404679813	-0.350288057044463	ChIP_SEQ_CTCF_Merged_rpgc_narrow_peak_683
481.224012593109	-0.0969881028074402	ChIP_SEQ_CTCF_Merged_rpgc_narrow_peak_684		0.152076653689142	-0.0969881028074402	gray90												433.704784144967	0.308935235347316	ChIP_SEQ_CTCF_Merged_rpgc_narrow_peak_684
461.108530095677	0.666845165848416	ChIP_SEQ_CTCF_Merged_rpgc_narrow_peak_685		1.1772562724073	0.666845165848416	gray90												427.994319868883	0.308162015283842	ChIP_SEQ_CTCF_Merged_rpgc_narrow_peak_685
72.7664724219461	1.86588850146296	ChIP_SEQ_CTCF_Merged_rpgc_narrow_peak_686		1.45964486794013	1.86588850146296	gray90												56.2348791819228	-0.863334565012872	ChIP_SEQ_CTCF_Merged_rpgc_narrow_peak_686
290.60515463169	0.592989404952603	ChIP_SEQ_CTCF_Merged_rpgc_narrow_peak_687		0.564630756785732	0.592989404952603	gray90												201.301268170175	-0.294994199780254	ChIP_SEQ_CTCF_Merged_rpgc_narrow_peak_687
85.7699946386251	1.69294167780526	ChIP_SEQ_CTCF_Merged_rpgc_narrow_peak_688		1.65739268208808	1.69294167780526	gray90												79.6208683182992	-2.0526532702417	ChIP_SEQ_CTCF_Merged_rpgc_narrow_peak_688
176.409285587571	0.188154650559746	ChIP_SEQ_CTCF_Merged_rpgc_narrow_peak_689		0.107684198317662	0.188154650559746	gray90												59.8504621660392	1.23550613936555	ChIP_SEQ_CTCF_Merged_rpgc_narrow_peak_689
137.630432647446	0.0654892423028412	ChIP_SEQ_CTCF_Merged_rpgc_narrow_peak_690		0.0325030028745111	0.0654892423028412	gray90												108.079290269597	-0.94089736330502	ChIP_SEQ_CTCF_Merged_rpgc_narrow_peak_690
905.443911270241	0.061810600171075	ChIP_SEQ_CTCF_Merged_rpgc_narrow_peak_691		0.0966442760016513	0.061810600171075	gray90												890.515745196624	0.497254741329973	ChIP_SEQ_CTCF_Merged_rpgc_narrow_peak_691
272.131112853816	-0.710879992936492	ChIP_SEQ_CTCF_Merged_rpgc_narrow_peak_692		1.1395777291134	-0.710879992936492	gray90												257.731855569319	0.348543271667004	ChIP_SEQ_CTCF_Merged_rpgc_narrow_peak_692
464.516047396682	-0.00597602456401052	ChIP_SEQ_CTCF_Merged_rpgc_narrow_peak_693		0.00811740619883483	-0.00597602456401052	gray90												523.729362188203	-0.222901103041387	ChIP_SEQ_CTCF_Merged_rpgc_narrow_peak_693
135.523680639718	0.664907575989565	ChIP_SEQ_CTCF_Merged_rpgc_narrow_peak_694		0.743791579810317	0.664907575989565	gray90												91.3911073164603	0.231372868051864	ChIP_SEQ_CTCF_Merged_rpgc_narrow_peak_694
307.210459910643	0.0489858013882658	ChIP_SEQ_CTCF_Merged_rpgc_narrow_peak_695		0.0461100972984322	0.0489858013882658	gray90												339.880495264472	-0.419248096071861	ChIP_SEQ_CTCF_Merged_rpgc_narrow_peak_695
200.788886906998	1.10875065580482	ChIP_SEQ_CTCF_Merged_rpgc_narrow_peak_696		2.24467091165837	1.10875065580482	#049494												152.618050209125	-0.171577368344	ChIP_SEQ_CTCF_Merged_rpgc_narrow_peak_696
116.80575509757	1.45560545777795	ChIP_SEQ_CTCF_Merged_rpgc_narrow_peak_697		1.59819213541655	1.45560545777795	gray90												89.483212905142	-0.521139926912272	ChIP_SEQ_CTCF_Merged_rpgc_narrow_peak_697
127.283074173517	-0.00238445714819435	ChIP_SEQ_CTCF_Merged_rpgc_narrow_peak_698		0.00187161710995416	-0.00238445714819435	gray90												108.751406789865	0.440611904378475	ChIP_SEQ_CTCF_Merged_rpgc_narrow_peak_698
142.415442685521	0.419396994119331	ChIP_SEQ_CTCF_Merged_rpgc_narrow_peak_699		0.274488534838671	0.419396994119331	gray90												135.224755261033	0.355909425642893	ChIP_SEQ_CTCF_Merged_rpgc_narrow_peak_699
339.420155410203	-0.019715689157424	ChIP_SEQ_CTCF_Merged_rpgc_narrow_peak_700		0.0213955603701523	-0.019715689157424	gray90												331.054985213938	-0.0264872108360574	ChIP_SEQ_CTCF_Merged_rpgc_narrow_peak_700
120.084863030572	0.661875619651781	ChIP_SEQ_CTCF_Merged_rpgc_narrow_peak_701		0.648563938475147	0.661875619651781	gray90												109.747073627846	0.725953675263743	ChIP_SEQ_CTCF_Merged_rpgc_narrow_peak_701
242.725527879485	0.382593647314915	ChIP_SEQ_CTCF_Merged_rpgc_narrow_peak_702		0.213112979526865	0.382593647314915	gray90												349.926156518389	-0.237328518464351	ChIP_SEQ_CTCF_Merged_rpgc_narrow_peak_702
115.698672641806	-0.173488175964803	ChIP_SEQ_CTCF_Merged_rpgc_narrow_peak_703		0.135363599279097	-0.173488175964803	gray90												32.7805695009326	1.25248590353012	ChIP_SEQ_CTCF_Merged_rpgc_narrow_peak_703
266.254142800143	0.29278668129539	ChIP_SEQ_CTCF_Merged_rpgc_narrow_peak_704		0.269911876087442	0.29278668129539	gray90												153.543659096186	1.40791201912032	ChIP_SEQ_CTCF_Merged_rpgc_narrow_peak_704
149.746239784819	0.187335498297146	ChIP_SEQ_CTCF_Merged_rpgc_narrow_peak_705		0.141351961858667	0.187335498297146	gray90												162.02695233794	0.364809309115837	ChIP_SEQ_CTCF_Merged_rpgc_narrow_peak_705
204.077104131337	0.487403735381041	ChIP_SEQ_CTCF_Merged_rpgc_narrow_peak_706		0.374286517468911	0.487403735381041	gray90												268.115381720635	0.209740207903048	ChIP_SEQ_CTCF_Merged_rpgc_narrow_peak_706
264.7514748368	0.528702068436948	ChIP_SEQ_CTCF_Merged_rpgc_narrow_peak_707		0.635576583544488	0.528702068436948	gray90												214.049278898346	0.147039477202973	ChIP_SEQ_CTCF_Merged_rpgc_narrow_peak_707
128.934603615845	0.987964319292131	ChIP_SEQ_CTCF_Merged_rpgc_narrow_peak_708		1.10642229702228	0.987964319292131	gray90												78.7352287255412	0.084094756756738	ChIP_SEQ_CTCF_Merged_rpgc_narrow_peak_708
328.604420116954	0.603570829210741	ChIP_SEQ_CTCF_Merged_rpgc_narrow_peak_709		0.711711564457489	0.603570829210741	gray90												135.775275883806	-0.281418432516607	ChIP_SEQ_CTCF_Merged_rpgc_narrow_peak_709
164.810185296352	1.32573603976078	ChIP_SEQ_CTCF_Merged_rpgc_narrow_peak_710		2.03116959794471	1.32573603976078	#049494												254.878111465846	-0.0458161953612038	ChIP_SEQ_CTCF_Merged_rpgc_narrow_peak_710
169.503223104164	-0.254575454230629	ChIP_SEQ_CTCF_Merged_rpgc_narrow_peak_711		0.200375602435213	-0.254575454230629	gray90												153.012394303563	0.0691675936708928	ChIP_SEQ_CTCF_Merged_rpgc_narrow_peak_711
728.340698445841	-0.0645208174885053	ChIP_SEQ_CTCF_Merged_rpgc_narrow_peak_712		0.0928139249370581	-0.0645208174885053	gray90												854.423202129714	-0.278818023604487	ChIP_SEQ_CTCF_Merged_rpgc_narrow_peak_712
387.460550979186	0.26860513684669	ChIP_SEQ_CTCF_Merged_rpgc_narrow_peak_713		0.452719109043147	0.26860513684669	gray90												276.000569352896	-0.332660348021362	ChIP_SEQ_CTCF_Merged_rpgc_narrow_peak_713
518.032004743671	-0.0158690433561708	ChIP_SEQ_CTCF_Merged_rpgc_narrow_peak_714		0.0187537634247321	-0.0158690433561708	gray90												595.351083219166	-0.00838483405706708	ChIP_SEQ_CTCF_Merged_rpgc_narrow_peak_714
491.473297868925	-0.445779972638269	ChIP_SEQ_CTCF_Merged_rpgc_narrow_peak_715		0.64913586251184	-0.445779972638269	gray90												602.688619725118	-0.0178628084123449	ChIP_SEQ_CTCF_Merged_rpgc_narrow_peak_715
673.379265192649	0.317610343740788	ChIP_SEQ_CTCF_Merged_rpgc_narrow_peak_716		0.641422858494778	0.317610343740788	gray90												965.024186873595	-0.314318584530139	ChIP_SEQ_CTCF_Merged_rpgc_narrow_peak_716
239.476357110407	0.881402414161126	ChIP_SEQ_CTCF_Merged_rpgc_narrow_peak_717		1.15024454558749	0.881402414161126	gray90												259.204477259727	-0.176723355489607	ChIP_SEQ_CTCF_Merged_rpgc_narrow_peak_717
149.66976395462	0.563579458153864	ChIP_SEQ_CTCF_Merged_rpgc_narrow_peak_718		0.448090068318058	0.563579458153864	gray90												266.007700023828	-0.108287719506514	ChIP_SEQ_CTCF_Merged_rpgc_narrow_peak_718
824.503720915819	0.0948707499100393	ChIP_SEQ_CTCF_Merged_rpgc_narrow_peak_719		0.13957784471541	0.0948707499100393	gray90												1060.81258384553	-0.121757737107629	ChIP_SEQ_CTCF_Merged_rpgc_narrow_peak_719
580.403432619675	-0.0480722094678032	ChIP_SEQ_CTCF_Merged_rpgc_narrow_peak_720		0.0587840049008926	-0.0480722094678032	gray90												806.638668522438	-0.0990674581909824	ChIP_SEQ_CTCF_Merged_rpgc_narrow_peak_720
796.243756000347	-0.0798564047492234	ChIP_SEQ_CTCF_Merged_rpgc_narrow_peak_721		0.11428643499466	-0.0798564047492234	gray90												878.433498503071	0.234701468645064	ChIP_SEQ_CTCF_Merged_rpgc_narrow_peak_721
198.024905626397	-0.305306730300652	ChIP_SEQ_CTCF_Merged_rpgc_narrow_peak_722		0.286369124511885	-0.305306730300652	gray90												144.41726554909	1.66035965703667	ChIP_SEQ_CTCF_Merged_rpgc_narrow_peak_722
90.5900051019588	2.31788114433073	ChIP_SEQ_CTCF_Merged_rpgc_narrow_peak_723		3.77378633621388	2.31788114433073	#049494												108.270456903991	0.965847440780886	ChIP_SEQ_CTCF_Merged_rpgc_narrow_peak_723
94.3646156593885	0.36055096177992	ChIP_SEQ_CTCF_Merged_rpgc_narrow_peak_724		0.211287863974542	0.36055096177992	gray90												34.5733986374424	-2.2468744400935	ChIP_SEQ_CTCF_Merged_rpgc_narrow_peak_724
852.66404939605	0.0833696497333785	ChIP_SEQ_CTCF_Merged_rpgc_narrow_peak_725		0.0967915944068187	0.0833696497333785	gray90												950.441128308644	0.00407935489003121	ChIP_SEQ_CTCF_Merged_rpgc_narrow_peak_725
564.568035051725	0.0975513389654276	ChIP_SEQ_CTCF_Merged_rpgc_narrow_peak_726		0.126059350325991	0.0975513389654276	gray90												718.86720656422	-0.494608844341236	ChIP_SEQ_CTCF_Merged_rpgc_narrow_peak_726
99.4282808416274	0.460454274648937	ChIP_SEQ_CTCF_Merged_rpgc_narrow_peak_727		0.300694203259483	0.460454274648937	gray90												115.466006376162	0.256228382585039	ChIP_SEQ_CTCF_Merged_rpgc_narrow_peak_727
567.144483375852	-0.525838555837383	ChIP_SEQ_CTCF_Merged_rpgc_narrow_peak_728		0.584364004282117	-0.525838555837383	gray90												939.87484837572	0.189024107806176	ChIP_SEQ_CTCF_Merged_rpgc_narrow_peak_728
495.564443285341	-0.272050499736474	ChIP_SEQ_CTCF_Merged_rpgc_narrow_peak_729		0.462296335948114	-0.272050499736474	gray90												584.224673787374	0.615365219880909	ChIP_SEQ_CTCF_Merged_rpgc_narrow_peak_729
118.168401494934	0.531718973971566	ChIP_SEQ_CTCF_Merged_rpgc_narrow_peak_730		0.469495290468211	0.531718973971566	gray90												112.97748223986	0.122789004221265	ChIP_SEQ_CTCF_Merged_rpgc_narrow_peak_730
170.331548822511	0.90562449107112	ChIP_SEQ_CTCF_Merged_rpgc_narrow_peak_731		0.512553819802157	0.90562449107112	gray90												202.243134574054	-0.00996187745647602	ChIP_SEQ_CTCF_Merged_rpgc_narrow_peak_731
129.272285638753	0.609537036742995	ChIP_SEQ_CTCF_Merged_rpgc_narrow_peak_732		0.556841640060537	0.609537036742995	gray90												149.528410046773	-0.317435628007773	ChIP_SEQ_CTCF_Merged_rpgc_narrow_peak_732
412.165221050684	-0.761626303023084	ChIP_SEQ_CTCF_Merged_rpgc_narrow_peak_733		1.2716208360168	-0.761626303023084	gray90												508.663626974265	-0.331747752229241	ChIP_SEQ_CTCF_Merged_rpgc_narrow_peak_733
712.423094131701	0.191836468995424	ChIP_SEQ_CTCF_Merged_rpgc_narrow_peak_734		0.426946261712865	0.191836468995424	gray90												941.228579536719	-0.165519846447904	ChIP_SEQ_CTCF_Merged_rpgc_narrow_peak_734
811.254625103193	0.0377033307774509	ChIP_SEQ_CTCF_Merged_rpgc_narrow_peak_735		0.0179028569745105	0.0377033307774509	gray90												441.665358414467	0.571348362412981	ChIP_SEQ_CTCF_Merged_rpgc_narrow_peak_735
378.385811395064	0.160285044385393	ChIP_SEQ_CTCF_Merged_rpgc_narrow_peak_736		0.174405711418109	0.160285044385393	gray90												338.106840161901	0.10258272936743	ChIP_SEQ_CTCF_Merged_rpgc_narrow_peak_736
875.708534824788	-0.282545239382077	ChIP_SEQ_CTCF_Merged_rpgc_narrow_peak_737		0.556205179756035	-0.282545239382077	gray90												938.400814756008	0.0302144182282766	ChIP_SEQ_CTCF_Merged_rpgc_narrow_peak_737
309.461226797401	-0.0378801162842791	ChIP_SEQ_CTCF_Merged_rpgc_narrow_peak_738		0.0322764817569266	-0.0378801162842791	gray90												265.886532998462	0.237362795635298	ChIP_SEQ_CTCF_Merged_rpgc_narrow_peak_738
848.909926366703	-0.145712127216181	ChIP_SEQ_CTCF_Merged_rpgc_narrow_peak_739		0.243599266650122	-0.145712127216181	gray90												781.779418368859	-0.146851496845863	ChIP_SEQ_CTCF_Merged_rpgc_narrow_peak_739
199.424476100538	0.81818117829714	ChIP_SEQ_CTCF_Merged_rpgc_narrow_peak_740		0.979646339025501	0.81818117829714	gray90												163.10972657699	-0.313677333228049	ChIP_SEQ_CTCF_Merged_rpgc_narrow_peak_740
328.627391972517	0.463101917531134	ChIP_SEQ_CTCF_Merged_rpgc_narrow_peak_741		0.767978902339085	0.463101917531134	gray90												272.277031831008	-0.709990145720394	ChIP_SEQ_CTCF_Merged_rpgc_narrow_peak_741
399.089066211743	-0.24086652047207	ChIP_SEQ_CTCF_Merged_rpgc_narrow_peak_742		0.279437244923559	-0.24086652047207	gray90												310.825525957031	-0.375509952286567	ChIP_SEQ_CTCF_Merged_rpgc_narrow_peak_742
1115.13732623036	-0.0492311159530426	ChIP_SEQ_CTCF_Merged_rpgc_narrow_peak_743		0.116611350624895	-0.0492311159530426	gray90												1204.88605848423	-0.433342942545229	ChIP_SEQ_CTCF_Merged_rpgc_narrow_peak_743
662.945954609937	0.115657883738845	ChIP_SEQ_CTCF_Merged_rpgc_narrow_peak_744		0.196986421224986	0.115657883738845	gray90												767.421060453406	-0.424270916024158	ChIP_SEQ_CTCF_Merged_rpgc_narrow_peak_744
200.442935533557	1.37533396212056	ChIP_SEQ_CTCF_Merged_rpgc_narrow_peak_745		2.09713656124669	1.37533396212056	#049494												282.286367146846	-0.048167004926977	ChIP_SEQ_CTCF_Merged_rpgc_narrow_peak_745
664.814114957492	-0.179919099644085	ChIP_SEQ_CTCF_Merged_rpgc_narrow_peak_746		0.344651132287151	-0.179919099644085	gray90												689.776548418488	-0.371831543710126	ChIP_SEQ_CTCF_Merged_rpgc_narrow_peak_746
489.664624155177	-0.329433491895488	ChIP_SEQ_CTCF_Merged_rpgc_narrow_peak_747		0.625824105587744	-0.329433491895488	gray90												629.07149852138	-0.74133697291446	ChIP_SEQ_CTCF_Merged_rpgc_narrow_peak_747
602.246173997326	0.0854265272808508	ChIP_SEQ_CTCF_Merged_rpgc_narrow_peak_748		0.105822859815778	0.0854265272808508	gray90												535.147608631914	-0.489390657674654	ChIP_SEQ_CTCF_Merged_rpgc_narrow_peak_748
67.9948429948328	0.871729199558353	ChIP_SEQ_CTCF_Merged_rpgc_narrow_peak_749		0.56837631771936	0.871729199558353	gray90												10.0413377517615	-0.995440871017797	ChIP_SEQ_CTCF_Merged_rpgc_narrow_peak_749
462.184824569853	0.0424032912927379	ChIP_SEQ_CTCF_Merged_rpgc_narrow_peak_750		0.0645693564087115	0.0424032912927379	gray90												572.39064302912	0.111576900064062	ChIP_SEQ_CTCF_Merged_rpgc_narrow_peak_750
114.94281724508	0.128023552210929	ChIP_SEQ_CTCF_Merged_rpgc_narrow_peak_751		0.0715735865632383	0.128023552210929	gray90												69.4475245778304	-0.251073052083312	ChIP_SEQ_CTCF_Merged_rpgc_narrow_peak_751
92.830186571703	0.403654537704678	ChIP_SEQ_CTCF_Merged_rpgc_narrow_peak_752		0.302295639714231	0.403654537704678	gray90												46.803233520427	1.60602472243027	ChIP_SEQ_CTCF_Merged_rpgc_narrow_peak_752
169.499358433933	-0.414311884813106	ChIP_SEQ_CTCF_Merged_rpgc_narrow_peak_753		0.317784628801041	-0.414311884813106	gray90												171.906178331254	-0.594644659652589	ChIP_SEQ_CTCF_Merged_rpgc_narrow_peak_753
160.271911174536	-0.775581858372343	ChIP_SEQ_CTCF_Merged_rpgc_narrow_peak_754		0.868693308767527	-0.775581858372343	gray90												171.135677333866	-0.307439729455643	ChIP_SEQ_CTCF_Merged_rpgc_narrow_peak_754
205.008283440156	-0.889422833398562	ChIP_SEQ_CTCF_Merged_rpgc_narrow_peak_755		1.2670368933167	-0.889422833398562	gray90												261.069273753651	-0.250784556239085	ChIP_SEQ_CTCF_Merged_rpgc_narrow_peak_755
138.745134205649	0.39971240082989	ChIP_SEQ_CTCF_Merged_rpgc_narrow_peak_756		0.372939826395892	0.39971240082989	gray90												157.313967606966	0.773508083066766	ChIP_SEQ_CTCF_Merged_rpgc_narrow_peak_756
393.260418718135	-0.109846630859728	ChIP_SEQ_CTCF_Merged_rpgc_narrow_peak_757		0.121277402835709	-0.109846630859728	gray90												374.207385764715	0.39073568165368	ChIP_SEQ_CTCF_Merged_rpgc_narrow_peak_757
138.286939640252	0.89993988824405	ChIP_SEQ_CTCF_Merged_rpgc_narrow_peak_758		1.28200326189912	0.89993988824405	gray90												126.671579930763	-0.262802480658831	ChIP_SEQ_CTCF_Merged_rpgc_narrow_peak_758
148.313126196321	0.403909254906512	ChIP_SEQ_CTCF_Merged_rpgc_narrow_peak_759		0.395577062906003	0.403909254906512	gray90												135.906031151906	0.363201099929869	ChIP_SEQ_CTCF_Merged_rpgc_narrow_peak_759
974.60295599902	-0.31996579871307	ChIP_SEQ_CTCF_Merged_rpgc_narrow_peak_760		0.835941970123146	-0.31996579871307	gray90												1058.39714110777	0.0279535414495532	ChIP_SEQ_CTCF_Merged_rpgc_narrow_peak_760
553.118527239683	-0.486629346331646	ChIP_SEQ_CTCF_Merged_rpgc_narrow_peak_761		1.07585534572815	-0.486629346331646	gray90												563.58863157651	-0.406414713515752	ChIP_SEQ_CTCF_Merged_rpgc_narrow_peak_761
130.602278792096	0.153110063180225	ChIP_SEQ_CTCF_Merged_rpgc_narrow_peak_762		0.0841673128745344	0.153110063180225	gray90												78.3127214337925	-0.47889511592998	ChIP_SEQ_CTCF_Merged_rpgc_narrow_peak_762
150.575792804966	0.209738770752322	ChIP_SEQ_CTCF_Merged_rpgc_narrow_peak_763		0.166278458069936	0.209738770752322	gray90												116.502011020472	-0.186561538405763	ChIP_SEQ_CTCF_Merged_rpgc_narrow_peak_763
960.138636597528	-0.10439465208686	ChIP_SEQ_CTCF_Merged_rpgc_narrow_peak_764		0.256606265557902	-0.10439465208686	gray90												1006.89793546803	-0.233999835719368	ChIP_SEQ_CTCF_Merged_rpgc_narrow_peak_764
106.548093476812	-0.27802611361302	ChIP_SEQ_CTCF_Merged_rpgc_narrow_peak_765		0.217506112179644	-0.27802611361302	gray90												91.5694897063987	0.511222497170676	ChIP_SEQ_CTCF_Merged_rpgc_narrow_peak_765
366.234317587586	-0.561790479705487	ChIP_SEQ_CTCF_Merged_rpgc_narrow_peak_766		1.27868459388413	-0.561790479705487	gray90												522.226897811192	-0.811588076031044	ChIP_SEQ_CTCF_Merged_rpgc_narrow_peak_766
639.10555640372	0.118913816243106	ChIP_SEQ_CTCF_Merged_rpgc_narrow_peak_767		0.1751267267435	0.118913816243106	gray90												766.803104848813	-0.731258895588303	ChIP_SEQ_CTCF_Merged_rpgc_narrow_peak_767
719.679896131943	-0.419423956503258	ChIP_SEQ_CTCF_Merged_rpgc_narrow_peak_768		1.61206893818469	-0.419423956503258	gray90												900.874481423788	-0.32136797722586	ChIP_SEQ_CTCF_Merged_rpgc_narrow_peak_768
478.220083790957	0.0636571916859534	ChIP_SEQ_CTCF_Merged_rpgc_narrow_peak_769		0.0914623025492695	0.0636571916859534	gray90												518.584217190335	-0.0431912616413516	ChIP_SEQ_CTCF_Merged_rpgc_narrow_peak_769
536.914880311424	-0.213941580530678	ChIP_SEQ_CTCF_Merged_rpgc_narrow_peak_770		0.292522678778909	-0.213941580530678	gray90												634.22497161301	0.133316465102811	ChIP_SEQ_CTCF_Merged_rpgc_narrow_peak_770
271.519276918087	0.166294250165392	ChIP_SEQ_CTCF_Merged_rpgc_narrow_peak_771		0.181164446909815	0.166294250165392	gray90												273.36330955836	-0.308199573768499	ChIP_SEQ_CTCF_Merged_rpgc_narrow_peak_771
921.312926810318	0.0686602433766517	ChIP_SEQ_CTCF_Merged_rpgc_narrow_peak_772		0.129085338013495	0.0686602433766517	gray90												1059.31670039056	-0.339108841802547	ChIP_SEQ_CTCF_Merged_rpgc_narrow_peak_772
722.81969209033	-0.10565040444212	ChIP_SEQ_CTCF_Merged_rpgc_narrow_peak_773		0.160521765199065	-0.10565040444212	gray90												754.398804940384	-0.062252113555219	ChIP_SEQ_CTCF_Merged_rpgc_narrow_peak_773
256.602026980787	0.357247263035345	ChIP_SEQ_CTCF_Merged_rpgc_narrow_peak_774		0.418105157274761	0.357247263035345	gray90												256.017596955013	-0.127142228655145	ChIP_SEQ_CTCF_Merged_rpgc_narrow_peak_774
972.470571787607	-0.350335100492105	ChIP_SEQ_CTCF_Merged_rpgc_narrow_peak_775		0.740522385596127	-0.350335100492105	gray90												959.275482699722	-0.378903651673771	ChIP_SEQ_CTCF_Merged_rpgc_narrow_peak_775
654.64695219568	0.0989562252861427	ChIP_SEQ_CTCF_Merged_rpgc_narrow_peak_776		0.161845335611358	0.0989562252861427	gray90												743.098881044795	-0.00999923937644224	ChIP_SEQ_CTCF_Merged_rpgc_narrow_peak_776
794.121227377452	-0.370748252267589	ChIP_SEQ_CTCF_Merged_rpgc_narrow_peak_777		1.33392906761437	-0.370748252267589	gray90												882.450462403415	-0.0169217790193233	ChIP_SEQ_CTCF_Merged_rpgc_narrow_peak_777
148.57990748854	-0.0701922748420399	ChIP_SEQ_CTCF_Merged_rpgc_narrow_peak_778		0.0264828344968891	-0.0701922748420399	gray90												339.549506452421	0.49738109866342	ChIP_SEQ_CTCF_Merged_rpgc_narrow_peak_778
421.706657085648	-0.177940138513817	ChIP_SEQ_CTCF_Merged_rpgc_narrow_peak_779		0.141573277239226	-0.177940138513817	gray90												575.245497383486	0.16965855309605	ChIP_SEQ_CTCF_Merged_rpgc_narrow_peak_779
684.305930490624	0.0637208453968648	ChIP_SEQ_CTCF_Merged_rpgc_narrow_peak_780		0.106353856044748	0.0637208453968648	gray90												602.197212656082	0.0333398306746672	ChIP_SEQ_CTCF_Merged_rpgc_narrow_peak_780
450.251024390321	-0.294465408004443	ChIP_SEQ_CTCF_Merged_rpgc_narrow_peak_781		0.185976328645221	-0.294465408004443	gray90												596.759249388453	0.257318527632144	ChIP_SEQ_CTCF_Merged_rpgc_narrow_peak_781
165.335265707866	0.533121296375675	ChIP_SEQ_CTCF_Merged_rpgc_narrow_peak_782		0.526117371385687	0.533121296375675	gray90												155.50289296643	1.03890427607612	ChIP_SEQ_CTCF_Merged_rpgc_narrow_peak_782
274.768232641329	-0.115649089668881	ChIP_SEQ_CTCF_Merged_rpgc_narrow_peak_783		0.114188878595671	-0.115649089668881	gray90												281.840957877624	0.0624124389277427	ChIP_SEQ_CTCF_Merged_rpgc_narrow_peak_783
60.807119302574	0.200925044195934	ChIP_SEQ_CTCF_Merged_rpgc_narrow_peak_784		0.105493205984101	0.200925044195934	gray90												37.6923459034764	-0.895562426908212	ChIP_SEQ_CTCF_Merged_rpgc_narrow_peak_784
186.11070745965	-0.705025260313027	ChIP_SEQ_CTCF_Merged_rpgc_narrow_peak_785		0.860848684824295	-0.705025260313027	gray90												88.2989699147057	-1.0921918126845	ChIP_SEQ_CTCF_Merged_rpgc_narrow_peak_785
580.739504403027	0.169757166865789	ChIP_SEQ_CTCF_Merged_rpgc_narrow_peak_786		0.252498926935118	0.169757166865789	gray90												802.459098539004	0.166009210994238	ChIP_SEQ_CTCF_Merged_rpgc_narrow_peak_786
467.539651027375	0.114977314895528	ChIP_SEQ_CTCF_Merged_rpgc_narrow_peak_787		0.126005355695771	0.114977314895528	gray90												548.726500297953	-0.252969181654373	ChIP_SEQ_CTCF_Merged_rpgc_narrow_peak_787
145.063341965183	-1.30448661390402	ChIP_SEQ_CTCF_Merged_rpgc_narrow_peak_788		1.11373147189699	-1.30448661390402	gray90												123.154019431547	-0.745723184588648	ChIP_SEQ_CTCF_Merged_rpgc_narrow_peak_788
33.4108876380063	-0.912847597565113	ChIP_SEQ_CTCF_Merged_rpgc_narrow_peak_789		0.39882124171344	-0.912847597565113	gray90												25.2295056656912	-0.169279758612682	ChIP_SEQ_CTCF_Merged_rpgc_narrow_peak_789
493.622581682755	0.316498965502966	ChIP_SEQ_CTCF_Merged_rpgc_narrow_peak_790		0.511248007680393	0.316498965502966	gray90												682.45784892321	-0.193327773228488	ChIP_SEQ_CTCF_Merged_rpgc_narrow_peak_790
432.286921298688	-0.429216383974398	ChIP_SEQ_CTCF_Merged_rpgc_narrow_peak_791		0.635305744008553	-0.429216383974398	gray90												315.596874819356	0.510272783020979	ChIP_SEQ_CTCF_Merged_rpgc_narrow_peak_791
134.131383399116	-0.77795439495717	ChIP_SEQ_CTCF_Merged_rpgc_narrow_peak_792		0.638477074253187	-0.77795439495717	gray90												164.688300276506	-0.259649345757553	ChIP_SEQ_CTCF_Merged_rpgc_narrow_peak_792
227.513789056807	0.380098540885881	ChIP_SEQ_CTCF_Merged_rpgc_narrow_peak_793		0.27850343983483	0.380098540885881	gray90												225.568748513863	0.539676111145523	ChIP_SEQ_CTCF_Merged_rpgc_narrow_peak_793
204.887018729627	0.112469745383473	ChIP_SEQ_CTCF_Merged_rpgc_narrow_peak_794		0.084005760382364	0.112469745383473	gray90												205.127893488547	0.0440624620999484	ChIP_SEQ_CTCF_Merged_rpgc_narrow_peak_794
742.476111927769	-0.0597459504119026	ChIP_SEQ_CTCF_Merged_rpgc_narrow_peak_795		0.057405383585286	-0.0597459504119026	gray90												865.73743391358	-0.0541676824471626	ChIP_SEQ_CTCF_Merged_rpgc_narrow_peak_795
640.13869492854	-0.399105627437872	ChIP_SEQ_CTCF_Merged_rpgc_narrow_peak_796		1.17661557249267	-0.399105627437872	gray90												508.616140064503	-0.095687734325706	ChIP_SEQ_CTCF_Merged_rpgc_narrow_peak_796
765.031719082499	-0.147493671035741	ChIP_SEQ_CTCF_Merged_rpgc_narrow_peak_797		0.337308559979888	-0.147493671035741	gray90												997.415527965714	0.25592271226767	ChIP_SEQ_CTCF_Merged_rpgc_narrow_peak_797
394.48420905696	0.450350019237742	ChIP_SEQ_CTCF_Merged_rpgc_narrow_peak_798		0.989447563510361	0.450350019237742	gray90												399.182021581666	-0.0553218457371589	ChIP_SEQ_CTCF_Merged_rpgc_narrow_peak_798
334.131376625917	-0.139013065044064	ChIP_SEQ_CTCF_Merged_rpgc_narrow_peak_799		0.189067991345875	-0.139013065044064	gray90												303.446872313614	0.411459686865268	ChIP_SEQ_CTCF_Merged_rpgc_narrow_peak_799
661.860760024216	-0.16480474455146	ChIP_SEQ_CTCF_Merged_rpgc_narrow_peak_800		0.249925250508536	-0.16480474455146	gray90												794.053847352449	-0.312140997957188	ChIP_SEQ_CTCF_Merged_rpgc_narrow_peak_800
563.590554909735	0.0223114455108298	ChIP_SEQ_CTCF_Merged_rpgc_narrow_peak_801		0.0299499468020282	0.0223114455108298	gray90												624.079128951558	-0.0639901987102009	ChIP_SEQ_CTCF_Merged_rpgc_narrow_peak_801
879.992035615437	-0.0155606674157815	ChIP_SEQ_CTCF_Merged_rpgc_narrow_peak_802		0.0337635642878617	-0.0155606674157815	gray90												726.875024258088	-0.305995250083339	ChIP_SEQ_CTCF_Merged_rpgc_narrow_peak_802
281.892099450952	0.136514606082109	ChIP_SEQ_CTCF_Merged_rpgc_narrow_peak_803		0.102956654772347	0.136514606082109	gray90												397.112600219528	0.305883746952996	ChIP_SEQ_CTCF_Merged_rpgc_narrow_peak_803
307.832397187172	-0.050047243030793	ChIP_SEQ_CTCF_Merged_rpgc_narrow_peak_804		0.0368145949782846	-0.050047243030793	gray90												311.167140308297	-0.0681221288800834	ChIP_SEQ_CTCF_Merged_rpgc_narrow_peak_804
646.809392115804	0.161198367730301	ChIP_SEQ_CTCF_Merged_rpgc_narrow_peak_805		0.305820739242207	0.161198367730301	gray90												840.69028954919	-0.412709675647553	ChIP_SEQ_CTCF_Merged_rpgc_narrow_peak_805
213.214472172344	-0.819994174828773	ChIP_SEQ_CTCF_Merged_rpgc_narrow_peak_806		0.683873675056508	-0.819994174828773	gray90												222.76692205743	0.232025112836773	ChIP_SEQ_CTCF_Merged_rpgc_narrow_peak_806
179.133534689612	0.733827660106737	ChIP_SEQ_CTCF_Merged_rpgc_narrow_peak_807		0.609161123203547	0.733827660106737	gray90												45.8181296352839	2.11101732178001	ChIP_SEQ_CTCF_Merged_rpgc_narrow_peak_807
180.058483837205	-0.0325246535971445	ChIP_SEQ_CTCF_Merged_rpgc_narrow_peak_808		0.025298064080719	-0.0325246535971445	gray90												291.524160794175	0.0432458158891641	ChIP_SEQ_CTCF_Merged_rpgc_narrow_peak_808
192.948664706344	-0.781189170146501	ChIP_SEQ_CTCF_Merged_rpgc_narrow_peak_809		0.571035106719475	-0.781189170146501	gray90												422.606480691328	0.259565902853083	ChIP_SEQ_CTCF_Merged_rpgc_narrow_peak_809
603.598418667684	-0.142600619575777	ChIP_SEQ_CTCF_Merged_rpgc_narrow_peak_810		0.256394956908626	-0.142600619575777	gray90												752.450367686155	-0.470751326941523	ChIP_SEQ_CTCF_Merged_rpgc_narrow_peak_810
393.847987074162	0.458549231810712	ChIP_SEQ_CTCF_Merged_rpgc_narrow_peak_811		0.73360074532628	0.458549231810712	gray90												296.680417961739	-0.341891674943345	ChIP_SEQ_CTCF_Merged_rpgc_narrow_peak_811
1218.65699505112	-0.22897318101995	ChIP_SEQ_CTCF_Merged_rpgc_narrow_peak_812		0.674881812879745	-0.22897318101995	gray90												1305.84970621919	-0.4115334766709	ChIP_SEQ_CTCF_Merged_rpgc_narrow_peak_812
299.69899182489	-0.0911962782365965	ChIP_SEQ_CTCF_Merged_rpgc_narrow_peak_813		0.0847639831431922	-0.0911962782365965	gray90												326.9606630378	-0.0123782017706597	ChIP_SEQ_CTCF_Merged_rpgc_narrow_peak_813
545.666374671076	-0.105265126449365	ChIP_SEQ_CTCF_Merged_rpgc_narrow_peak_814		0.160012066198357	-0.105265126449365	gray90												616.284480914508	0.0445946312376671	ChIP_SEQ_CTCF_Merged_rpgc_narrow_peak_814
114.823813425064	0.831389284589502	ChIP_SEQ_CTCF_Merged_rpgc_narrow_peak_815		0.627032334181919	0.831389284589502	gray90												40.271654386439	-0.571635405034945	ChIP_SEQ_CTCF_Merged_rpgc_narrow_peak_815
330.388968118976	0.248433237059489	ChIP_SEQ_CTCF_Merged_rpgc_narrow_peak_816		0.273710838480019	0.248433237059489	gray90												208.177937919728	-0.918829833169003	ChIP_SEQ_CTCF_Merged_rpgc_narrow_peak_816
594.735730919927	0.121617597647651	ChIP_SEQ_CTCF_Merged_rpgc_narrow_peak_817		0.20699384819378	0.121617597647651	gray90												665.981069052116	-0.143566342456171	ChIP_SEQ_CTCF_Merged_rpgc_narrow_peak_817
753.839608004259	-0.178669725561269	ChIP_SEQ_CTCF_Merged_rpgc_narrow_peak_818		0.381080401818296	-0.178669725561269	gray90												840.238850434308	-0.338258981028207	ChIP_SEQ_CTCF_Merged_rpgc_narrow_peak_818
53.3495840272959	-0.0828072408802911	ChIP_SEQ_CTCF_Merged_rpgc_narrow_peak_819		0.0258788253954893	-0.0828072408802911	gray90												43.106324845864	-0.129175193690217	ChIP_SEQ_CTCF_Merged_rpgc_narrow_peak_819
293.431675774158	0.620635562220136	ChIP_SEQ_CTCF_Merged_rpgc_narrow_peak_820		1.22208588081548	0.620635562220136	gray90												258.186972893209	0.00181213760569772	ChIP_SEQ_CTCF_Merged_rpgc_narrow_peak_820
181.776299118918	0.348227634665404	ChIP_SEQ_CTCF_Merged_rpgc_narrow_peak_821		0.387697521659886	0.348227634665404	gray90												381.137780734687	0.294270059936457	ChIP_SEQ_CTCF_Merged_rpgc_narrow_peak_821
160.469724635523	0.986336207063258	ChIP_SEQ_CTCF_Merged_rpgc_narrow_peak_822		1.06860356534448	0.986336207063258	gray90												117.21818269284	-1.54161998365896	ChIP_SEQ_CTCF_Merged_rpgc_narrow_peak_822
488.873241116321	-0.414718594106102	ChIP_SEQ_CTCF_Merged_rpgc_narrow_peak_823		0.485224038768586	-0.414718594106102	gray90												382.643184570156	-0.0488121708865598	ChIP_SEQ_CTCF_Merged_rpgc_narrow_peak_823
142.768991961391	0.366945486022733	ChIP_SEQ_CTCF_Merged_rpgc_narrow_peak_824		0.322571083494154	0.366945486022733	gray90												71.7405806875315	1.27461057330964	ChIP_SEQ_CTCF_Merged_rpgc_narrow_peak_824
178.541990471869	0.875965655258164	ChIP_SEQ_CTCF_Merged_rpgc_narrow_peak_825		1.01934655148583	0.875965655258164	gray90												257.56502942862	0.00995601606196233	ChIP_SEQ_CTCF_Merged_rpgc_narrow_peak_825
129.003800699057	-0.935588110648101	ChIP_SEQ_CTCF_Merged_rpgc_narrow_peak_826		0.967944575974016	-0.935588110648101	gray90												18.8530617199307	0.65253129115565	ChIP_SEQ_CTCF_Merged_rpgc_narrow_peak_826
325.193685225511	0.181753921177148	ChIP_SEQ_CTCF_Merged_rpgc_narrow_peak_827		0.195127279699457	0.181753921177148	gray90												237.583396691651	1.27882577804091	ChIP_SEQ_CTCF_Merged_rpgc_narrow_peak_827
127.81950165837	-0.0393758395963782	ChIP_SEQ_CTCF_Merged_rpgc_narrow_peak_828		0.0266128163584541	-0.0393758395963782	gray90												71.1643370508289	-0.0414239348022042	ChIP_SEQ_CTCF_Merged_rpgc_narrow_peak_828
408.858059621887	0.441295050723295	ChIP_SEQ_CTCF_Merged_rpgc_narrow_peak_829		0.672598681714068	0.441295050723295	gray90												499.464540262046	-0.341062993453471	ChIP_SEQ_CTCF_Merged_rpgc_narrow_peak_829
140.454294000996	1.2239939969185	ChIP_SEQ_CTCF_Merged_rpgc_narrow_peak_830		1.24249053282294	1.2239939969185	gray90												50.7996995280157	0.394826371249665	ChIP_SEQ_CTCF_Merged_rpgc_narrow_peak_830
603.149768646106	0.124366624132416	ChIP_SEQ_CTCF_Merged_rpgc_narrow_peak_831		0.225253910549141	0.124366624132416	gray90												669.103714383504	0.00176879514559438	ChIP_SEQ_CTCF_Merged_rpgc_narrow_peak_831
266.226451488876	0.0683369467107486	ChIP_SEQ_CTCF_Merged_rpgc_narrow_peak_832		0.049052445881798	0.0683369467107486	gray90												343.040403552548	-0.0426519491910341	ChIP_SEQ_CTCF_Merged_rpgc_narrow_peak_832
92.4737988803323	0.188621721305679	ChIP_SEQ_CTCF_Merged_rpgc_narrow_peak_833		0.122279972748736	0.188621721305679	gray90												184.214917473879	1.15334932474303	ChIP_SEQ_CTCF_Merged_rpgc_narrow_peak_833
62.0695765282291	0.874113481773532	ChIP_SEQ_CTCF_Merged_rpgc_narrow_peak_834		0.646312806823322	0.874113481773532	gray90												50.2624582518378	-1.68212090577762	ChIP_SEQ_CTCF_Merged_rpgc_narrow_peak_834
106.434876494885	-0.466290445730295	ChIP_SEQ_CTCF_Merged_rpgc_narrow_peak_835		0.424376843489223	-0.466290445730295	gray90												89.3793408512574	0.752864181751291	ChIP_SEQ_CTCF_Merged_rpgc_narrow_peak_835
122.798222700846	-0.157936254135828	ChIP_SEQ_CTCF_Merged_rpgc_narrow_peak_836		0.12604025541236	-0.157936254135828	gray90												90.2460202176418	0.998551225459279	ChIP_SEQ_CTCF_Merged_rpgc_narrow_peak_836
102.033408763707	0.311425343929188	ChIP_SEQ_CTCF_Merged_rpgc_narrow_peak_837		0.174933100393865	0.311425343929188	gray90												60.1778846881957	3.47145206452653	ChIP_SEQ_CTCF_Merged_rpgc_narrow_peak_837
623.041444094565	-0.123637795486353	ChIP_SEQ_CTCF_Merged_rpgc_narrow_peak_838		0.234700554839532	-0.123637795486353	gray90												647.793733275796	-0.619154316691193	ChIP_SEQ_CTCF_Merged_rpgc_narrow_peak_838
1033.3274795965	-0.441002206555255	ChIP_SEQ_CTCF_Merged_rpgc_narrow_peak_839		1.31272651369308	-0.441002206555255	gray90												893.104456510681	-0.419080741707721	ChIP_SEQ_CTCF_Merged_rpgc_narrow_peak_839
143.617229271712	0.0913461109786151	ChIP_SEQ_CTCF_Merged_rpgc_narrow_peak_840		0.0101421853108211	0.0913461109786151	gray90												87.454360566187	0.846309737209029	ChIP_SEQ_CTCF_Merged_rpgc_narrow_peak_840
239.182824501597	0.299266806516681	ChIP_SEQ_CTCF_Merged_rpgc_narrow_peak_841		0.254760959080244	0.299266806516681	gray90												402.169621560703	-0.518916046799184	ChIP_SEQ_CTCF_Merged_rpgc_narrow_peak_841
222.192583897586	0.167575147753874	ChIP_SEQ_CTCF_Merged_rpgc_narrow_peak_842		0.108205651018722	0.167575147753874	gray90												298.967238324815	0.489730285041965	ChIP_SEQ_CTCF_Merged_rpgc_narrow_peak_842
90.3046023663896	0.545138668318963	ChIP_SEQ_CTCF_Merged_rpgc_narrow_peak_843		0.327195801008747	0.545138668318963	gray90												105.273563444816	-0.695318943886029	ChIP_SEQ_CTCF_Merged_rpgc_narrow_peak_843
439.586473064678	0.4039369268191	ChIP_SEQ_CTCF_Merged_rpgc_narrow_peak_844		0.451854258945285	0.4039369268191	gray90												209.96005109689	0.50293576922791	ChIP_SEQ_CTCF_Merged_rpgc_narrow_peak_844
72.105400176034	3.29245017214152	ChIP_SEQ_CTCF_Merged_rpgc_narrow_peak_845		2.04897469876296	3.29245017214152	#049494												128.447766673448	-1.01982099259605	ChIP_SEQ_CTCF_Merged_rpgc_narrow_peak_845
69.6756101601303	0.269403396645853	ChIP_SEQ_CTCF_Merged_rpgc_narrow_peak_846		0.109164246737429	0.269403396645853	gray90												46.6476891239245	0.69051368756379	ChIP_SEQ_CTCF_Merged_rpgc_narrow_peak_846
114.915368989029	1.12714967271498	ChIP_SEQ_CTCF_Merged_rpgc_narrow_peak_847		0.911948975150089	1.12714967271498	gray90												129.261166942649	-0.156739762641078	ChIP_SEQ_CTCF_Merged_rpgc_narrow_peak_847
255.420762892141	-0.366209033160985	ChIP_SEQ_CTCF_Merged_rpgc_narrow_peak_848		0.421835900304628	-0.366209033160985	gray90												224.482069745131	-0.104662139554927	ChIP_SEQ_CTCF_Merged_rpgc_narrow_peak_848
717.093192350046	-0.297434701524073	ChIP_SEQ_CTCF_Merged_rpgc_narrow_peak_849		0.419768218480015	-0.297434701524073	gray90												755.852454350494	-0.238760758363719	ChIP_SEQ_CTCF_Merged_rpgc_narrow_peak_849
233.602045997405	0.302548935394781	ChIP_SEQ_CTCF_Merged_rpgc_narrow_peak_850		0.309739526460485	0.302548935394781	gray90												293.16425935598	-0.356630055676121	ChIP_SEQ_CTCF_Merged_rpgc_narrow_peak_850
245.998805462275	-0.546198529368702	ChIP_SEQ_CTCF_Merged_rpgc_narrow_peak_851		0.803126936572083	-0.546198529368702	gray90												227.973993137098	0.940542008106632	ChIP_SEQ_CTCF_Merged_rpgc_narrow_peak_851
116.0902725253	0.378134085012954	ChIP_SEQ_CTCF_Merged_rpgc_narrow_peak_852		0.305735889121704	0.378134085012954	gray90												95.7204405170064	0.858651713431529	ChIP_SEQ_CTCF_Merged_rpgc_narrow_peak_852
102.160983020289	1.46454628783934	ChIP_SEQ_CTCF_Merged_rpgc_narrow_peak_853		0.952711510779746	1.46454628783934	gray90												80.7832070838532	0.830351846600481	ChIP_SEQ_CTCF_Merged_rpgc_narrow_peak_853
846.25699624341	0.17503059104644	ChIP_SEQ_CTCF_Merged_rpgc_narrow_peak_854		0.428471891955417	0.17503059104644	gray90												1128.73792558467	-0.373511898047077	ChIP_SEQ_CTCF_Merged_rpgc_narrow_peak_854
544.770357975866	-0.111993741770154	ChIP_SEQ_CTCF_Merged_rpgc_narrow_peak_855		0.125736825807662	-0.111993741770154	gray90												705.407466708849	-0.059301703781157	ChIP_SEQ_CTCF_Merged_rpgc_narrow_peak_855
87.4901757498283	-0.558431779926697	ChIP_SEQ_CTCF_Merged_rpgc_narrow_peak_856		0.297823958055139	-0.558431779926697	gray90												94.4546155102531	-1.17562684176848	ChIP_SEQ_CTCF_Merged_rpgc_narrow_peak_856
1140.54904707607	-0.286926974801501	ChIP_SEQ_CTCF_Merged_rpgc_narrow_peak_857		0.575743038899687	-0.286926974801501	gray90												1331.1274143293	-0.175010030534467	ChIP_SEQ_CTCF_Merged_rpgc_narrow_peak_857
990.995401510962	-0.64827255633426	ChIP_SEQ_CTCF_Merged_rpgc_narrow_peak_858		2.48157847385428	-0.64827255633426	#305494												1054.53033000374	-0.0474809196453973	ChIP_SEQ_CTCF_Merged_rpgc_narrow_peak_858
381.374605949565	-0.0281726756546267	ChIP_SEQ_CTCF_Merged_rpgc_narrow_peak_859		0.0231120352350764	-0.0281726756546267	gray90												479.462205041647	0.0701375188470831	ChIP_SEQ_CTCF_Merged_rpgc_narrow_peak_859
473.46395759832	-0.316257654485105	ChIP_SEQ_CTCF_Merged_rpgc_narrow_peak_860		0.392776927557907	-0.316257654485105	gray90												556.438952344284	-0.272817685543935	ChIP_SEQ_CTCF_Merged_rpgc_narrow_peak_860
100.020164272901	0.937142583606415	ChIP_SEQ_CTCF_Merged_rpgc_narrow_peak_861		0.350204210047815	0.937142583606415	gray90												152.948326720754	0.3116037244125	ChIP_SEQ_CTCF_Merged_rpgc_narrow_peak_861
430.198842083812	0.106586440842055	ChIP_SEQ_CTCF_Merged_rpgc_narrow_peak_862		0.167325637227806	0.106586440842055	gray90												519.873905941224	0.179695649549118	ChIP_SEQ_CTCF_Merged_rpgc_narrow_peak_862
135.261066771917	1.0577041119396	ChIP_SEQ_CTCF_Merged_rpgc_narrow_peak_863		1.59581373209659	1.0577041119396	gray90												181.110966410765	0.852289774447268	ChIP_SEQ_CTCF_Merged_rpgc_narrow_peak_863
121.261802872969	1.09313602140982	ChIP_SEQ_CTCF_Merged_rpgc_narrow_peak_864		1.13928932132101	1.09313602140982	gray90												130.495662570304	-0.0599926285918712	ChIP_SEQ_CTCF_Merged_rpgc_narrow_peak_864
142.80408316903	0.408319459450085	ChIP_SEQ_CTCF_Merged_rpgc_narrow_peak_865		0.374721302888652	0.408319459450085	gray90												196.916181083527	-0.154329150377844	ChIP_SEQ_CTCF_Merged_rpgc_narrow_peak_865
869.719767556885	-0.0294367396632625	ChIP_SEQ_CTCF_Merged_rpgc_narrow_peak_866		0.0603964565430584	-0.0294367396632625	gray90												1150.81145031777	-0.500593434868571	ChIP_SEQ_CTCF_Merged_rpgc_narrow_peak_866
541.905372802368	-0.798538505934054	ChIP_SEQ_CTCF_Merged_rpgc_narrow_peak_867		1.81247043272043	-0.798538505934054	gray90												494.247246619606	0.147662284095116	ChIP_SEQ_CTCF_Merged_rpgc_narrow_peak_867
349.278571796502	0.105970422861683	ChIP_SEQ_CTCF_Merged_rpgc_narrow_peak_868		0.09600900373276	0.105970422861683	gray90												334.205250412744	-0.739442264937351	ChIP_SEQ_CTCF_Merged_rpgc_narrow_peak_868
329.870083954031	0.0995572333642849	ChIP_SEQ_CTCF_Merged_rpgc_narrow_peak_869		0.128527282041378	0.0995572333642849	gray90												381.687916156475	0.116039849826077	ChIP_SEQ_CTCF_Merged_rpgc_narrow_peak_869
709.067208672227	0.258837955553457	ChIP_SEQ_CTCF_Merged_rpgc_narrow_peak_870		0.500594237672394	0.258837955553457	gray90												816.30494094329	0.253184817068134	ChIP_SEQ_CTCF_Merged_rpgc_narrow_peak_870
424.477682844133	-0.600401785710781	ChIP_SEQ_CTCF_Merged_rpgc_narrow_peak_871		0.607094957350575	-0.600401785710781	gray90												659.959717047024	0.326636441396665	ChIP_SEQ_CTCF_Merged_rpgc_narrow_peak_871
641.8272258242	0.780833861818962	ChIP_SEQ_CTCF_Merged_rpgc_narrow_peak_872		3.28971226436057	0.780833861818962	#049494												849.13071606105	-0.0986053933862391	ChIP_SEQ_CTCF_Merged_rpgc_narrow_peak_872
367.470502249499	-0.236035420025105	ChIP_SEQ_CTCF_Merged_rpgc_narrow_peak_873		0.1991749379547	-0.236035420025105	gray90												422.376160017711	0.531250300041116	ChIP_SEQ_CTCF_Merged_rpgc_narrow_peak_873
396.791906748943	-0.82735923978181	ChIP_SEQ_CTCF_Merged_rpgc_narrow_peak_874		1.65672015659474	-0.82735923978181	gray90												429.791220779013	-0.01565743171713	ChIP_SEQ_CTCF_Merged_rpgc_narrow_peak_874
734.972520530892	-0.244915153599409	ChIP_SEQ_CTCF_Merged_rpgc_narrow_peak_875		0.419891179677111	-0.244915153599409	gray90												765.440429971482	-0.397721909062756	ChIP_SEQ_CTCF_Merged_rpgc_narrow_peak_875
162.953688077651	1.38492589403431	ChIP_SEQ_CTCF_Merged_rpgc_narrow_peak_876		1.22352901808734	1.38492589403431	gray90												139.672393708812	0.392175806362204	ChIP_SEQ_CTCF_Merged_rpgc_narrow_peak_876
125.150639546381	1.39162233921181	ChIP_SEQ_CTCF_Merged_rpgc_narrow_peak_877		1.35276123487966	1.39162233921181	gray90												168.961424236793	0.28450335430661	ChIP_SEQ_CTCF_Merged_rpgc_narrow_peak_877
182.208657338319	0.00599111841760842	ChIP_SEQ_CTCF_Merged_rpgc_narrow_peak_878		0.00442006922788675	0.00599111841760842	gray90												181.280012661117	-0.0778606128897997	ChIP_SEQ_CTCF_Merged_rpgc_narrow_peak_878
143.982998103524	1.12550099893073	ChIP_SEQ_CTCF_Merged_rpgc_narrow_peak_879		1.24613029962074	1.12550099893073	gray90												93.897344332691	-1.32940119399259	ChIP_SEQ_CTCF_Merged_rpgc_narrow_peak_879
355.210987304626	0.376876760042692	ChIP_SEQ_CTCF_Merged_rpgc_narrow_peak_880		0.662145043957111	0.376876760042692	gray90												176.249329897713	-1.05217867009203	ChIP_SEQ_CTCF_Merged_rpgc_narrow_peak_880
708.879242028552	-0.439557702906178	ChIP_SEQ_CTCF_Merged_rpgc_narrow_peak_881		1.31304418357843	-0.439557702906178	gray90												766.32566229573	-0.0213407927376869	ChIP_SEQ_CTCF_Merged_rpgc_narrow_peak_881
74.145175345591	0.0464428928033581	ChIP_SEQ_CTCF_Merged_rpgc_narrow_peak_882		0.021976091762745	0.0464428928033581	gray90												80.9509471217666	0.0388168032692984	ChIP_SEQ_CTCF_Merged_rpgc_narrow_peak_882
739.528987644208	-0.067383690985063	ChIP_SEQ_CTCF_Merged_rpgc_narrow_peak_883		0.1383096462841	-0.067383690985063	gray90												759.204835207107	0.154395585704463	ChIP_SEQ_CTCF_Merged_rpgc_narrow_peak_883
147.300734569656	-0.597893994744179	ChIP_SEQ_CTCF_Merged_rpgc_narrow_peak_884		0.808670236501588	-0.597893994744179	gray90												198.885512265868	0.129490990630743	ChIP_SEQ_CTCF_Merged_rpgc_narrow_peak_884
761.410463112897	0.154308059968244	ChIP_SEQ_CTCF_Merged_rpgc_narrow_peak_885		0.226597652716883	0.154308059968244	gray90												759.660458555842	-0.170309178772635	ChIP_SEQ_CTCF_Merged_rpgc_narrow_peak_885
164.295068287721	0.914411521455994	ChIP_SEQ_CTCF_Merged_rpgc_narrow_peak_886		0.99259237386379	0.914411521455994	gray90												111.071156026266	1.04275104594414	ChIP_SEQ_CTCF_Merged_rpgc_narrow_peak_886
804.69108837361	0.0780762245986135	ChIP_SEQ_CTCF_Merged_rpgc_narrow_peak_887		0.117998373627653	0.0780762245986135	gray90												792.630271740905	0.255454786900635	ChIP_SEQ_CTCF_Merged_rpgc_narrow_peak_887
396.367540702872	-0.711291063695435	ChIP_SEQ_CTCF_Merged_rpgc_narrow_peak_888		1.32110427459818	-0.711291063695435	gray90												548.401195198472	-0.108515217658149	ChIP_SEQ_CTCF_Merged_rpgc_narrow_peak_888
302.487030702742	0.264124025103648	ChIP_SEQ_CTCF_Merged_rpgc_narrow_peak_889		0.252668731507734	0.264124025103648	gray90												208.588939098936	-0.213995190959214	ChIP_SEQ_CTCF_Merged_rpgc_narrow_peak_889
814.642789122592	-0.307984471724018	ChIP_SEQ_CTCF_Merged_rpgc_narrow_peak_890		0.894388663647663	-0.307984471724018	gray90												971.999260135864	-0.0709294426815189	ChIP_SEQ_CTCF_Merged_rpgc_narrow_peak_890
376.426009271374	0.722551363410903	ChIP_SEQ_CTCF_Merged_rpgc_narrow_peak_891		1.44638689251383	0.722551363410903	gray90												254.682428691527	0.301452438619716	ChIP_SEQ_CTCF_Merged_rpgc_narrow_peak_891
176.142267685065	0.55825462699888	ChIP_SEQ_CTCF_Merged_rpgc_narrow_peak_892		0.639290362847299	0.55825462699888	gray90												99.6646577875301	0.44460032532186	ChIP_SEQ_CTCF_Merged_rpgc_narrow_peak_892
512.280225132405	0.0430963162982313	ChIP_SEQ_CTCF_Merged_rpgc_narrow_peak_893		0.0537245009347978	0.0430963162982313	gray90												560.611212876486	0.0789119990879671	ChIP_SEQ_CTCF_Merged_rpgc_narrow_peak_893
470.671211326069	0.300934452481062	ChIP_SEQ_CTCF_Merged_rpgc_narrow_peak_894		0.288510803799091	0.300934452481062	gray90												691.185922806635	-0.46985366897556	ChIP_SEQ_CTCF_Merged_rpgc_narrow_peak_894
107.650702122312	2.05818395922086	ChIP_SEQ_CTCF_Merged_rpgc_narrow_peak_895		3.79619634320317	2.05818395922086	#049494												87.900892838447	0.445028295102663	ChIP_SEQ_CTCF_Merged_rpgc_narrow_peak_895
268.668841816613	-0.0146434685025249	ChIP_SEQ_CTCF_Merged_rpgc_narrow_peak_896		0.0107104233652741	-0.0146434685025249	gray90												375.337636774716	0.38376911054209	ChIP_SEQ_CTCF_Merged_rpgc_narrow_peak_896
141.798188427291	-0.203235061985356	ChIP_SEQ_CTCF_Merged_rpgc_narrow_peak_897		0.166987288118076	-0.203235061985356	gray90												157.178915394503	-0.74310449726875	ChIP_SEQ_CTCF_Merged_rpgc_narrow_peak_897
99.7045269276774	0.924339249527115	ChIP_SEQ_CTCF_Merged_rpgc_narrow_peak_898		0.531490275105831	0.924339249527115	gray90												61.2202767632647	-0.456897464951444	ChIP_SEQ_CTCF_Merged_rpgc_narrow_peak_898
206.256615764278	0.432132984738765	ChIP_SEQ_CTCF_Merged_rpgc_narrow_peak_899		0.46818491352959	0.432132984738765	gray90												360.31455397425	-0.482567309819931	ChIP_SEQ_CTCF_Merged_rpgc_narrow_peak_899
538.109959511076	-0.114796605007184	ChIP_SEQ_CTCF_Merged_rpgc_narrow_peak_900		0.113138158919425	-0.114796605007184	gray90												566.252877517193	0.114998460255064	ChIP_SEQ_CTCF_Merged_rpgc_narrow_peak_900
332.83346618714	0.400296339122328	ChIP_SEQ_CTCF_Merged_rpgc_narrow_peak_901		0.389256465622347	0.400296339122328	gray90												231.264251645602	0.493184878534487	ChIP_SEQ_CTCF_Merged_rpgc_narrow_peak_901
146.212297261082	0.335696582310537	ChIP_SEQ_CTCF_Merged_rpgc_narrow_peak_902		0.232988228976407	0.335696582310537	gray90												71.5125775175306	0.735569513794555	ChIP_SEQ_CTCF_Merged_rpgc_narrow_peak_902
603.818905855207	-0.122623226713875	ChIP_SEQ_CTCF_Merged_rpgc_narrow_peak_903		0.217378803998645	-0.122623226713875	gray90												640.085781240055	-0.136101005393616	ChIP_SEQ_CTCF_Merged_rpgc_narrow_peak_903
660.954706778895	-0.0746078714122628	ChIP_SEQ_CTCF_Merged_rpgc_narrow_peak_904		0.133925229166797	-0.0746078714122628	gray90												875.372324389809	-0.30928889591736	ChIP_SEQ_CTCF_Merged_rpgc_narrow_peak_904
235.333149678271	0.105134461770608	ChIP_SEQ_CTCF_Merged_rpgc_narrow_peak_905		0.0487997932431962	0.105134461770608	gray90												288.177406141807	0.506846246058106	ChIP_SEQ_CTCF_Merged_rpgc_narrow_peak_905
332.087158820535	0.00821412075461383	ChIP_SEQ_CTCF_Merged_rpgc_narrow_peak_906		0.007117779892632	0.00821412075461383	gray90												401.784883920687	0.192183497742661	ChIP_SEQ_CTCF_Merged_rpgc_narrow_peak_906
625.752889346393	-0.525660660026588	ChIP_SEQ_CTCF_Merged_rpgc_narrow_peak_907		1.42439203095225	-0.525660660026588	gray90												572.934145017367	0.196554246003342	ChIP_SEQ_CTCF_Merged_rpgc_narrow_peak_907
273.697870883414	-0.944107472572403	ChIP_SEQ_CTCF_Merged_rpgc_narrow_peak_908		2.03725298606497	-0.944107472572403	#305494												395.659886129824	0.224324198335025	ChIP_SEQ_CTCF_Merged_rpgc_narrow_peak_908
620.583811699404	0.00459096710832443	ChIP_SEQ_CTCF_Merged_rpgc_narrow_peak_909		0.00701845553963117	0.00459096710832443	gray90												709.373542465981	0.164117508512056	ChIP_SEQ_CTCF_Merged_rpgc_narrow_peak_909
216.876858478262	-0.0691243492262956	ChIP_SEQ_CTCF_Merged_rpgc_narrow_peak_910		0.036072411477143	-0.0691243492262956	gray90												223.501518070184	0.849383267864182	ChIP_SEQ_CTCF_Merged_rpgc_narrow_peak_910
165.713704458208	0.420724778092472	ChIP_SEQ_CTCF_Merged_rpgc_narrow_peak_911		0.370982328689043	0.420724778092472	gray90												160.812852731627	0.403584470925113	ChIP_SEQ_CTCF_Merged_rpgc_narrow_peak_911
136.947812957703	0.625418422695445	ChIP_SEQ_CTCF_Merged_rpgc_narrow_peak_912		0.538039347885053	0.625418422695445	gray90												129.460199092081	1.70606221188783	ChIP_SEQ_CTCF_Merged_rpgc_narrow_peak_912
310.21684655852	0.195953685537521	ChIP_SEQ_CTCF_Merged_rpgc_narrow_peak_913		0.184839530098561	0.195953685537521	gray90												60.7794469611042	-0.231251932860511	ChIP_SEQ_CTCF_Merged_rpgc_narrow_peak_913
804.526188539099	0.133425021507146	ChIP_SEQ_CTCF_Merged_rpgc_narrow_peak_914		0.16066548444948	0.133425021507146	gray90												878.07350675679	-0.0144507156409195	ChIP_SEQ_CTCF_Merged_rpgc_narrow_peak_914
445.632093033228	0.57254463109246	ChIP_SEQ_CTCF_Merged_rpgc_narrow_peak_915		0.706891242298853	0.57254463109246	gray90												661.397398040358	0.156322139026638	ChIP_SEQ_CTCF_Merged_rpgc_narrow_peak_915
628.562798182709	-0.301629836393492	ChIP_SEQ_CTCF_Merged_rpgc_narrow_peak_916		0.801757267282365	-0.301629836393492	gray90												553.478914127381	0.131479434155275	ChIP_SEQ_CTCF_Merged_rpgc_narrow_peak_916
441.140258762394	0.0530418992891252	ChIP_SEQ_CTCF_Merged_rpgc_narrow_peak_917		0.0545934834836214	0.0530418992891252	gray90												363.018352961752	-0.103677433992133	ChIP_SEQ_CTCF_Merged_rpgc_narrow_peak_917
717.079835662059	-0.00207010765856826	ChIP_SEQ_CTCF_Merged_rpgc_narrow_peak_918		0.00217959751839693	-0.00207010765856826	gray90												571.781081062273	0.261888579721817	ChIP_SEQ_CTCF_Merged_rpgc_narrow_peak_918
551.153316240201	0.264433010402081	ChIP_SEQ_CTCF_Merged_rpgc_narrow_peak_919		0.367023482856107	0.264433010402081	gray90												673.078679095987	-0.412987013058498	ChIP_SEQ_CTCF_Merged_rpgc_narrow_peak_919
155.252013359313	0.202063527974114	ChIP_SEQ_CTCF_Merged_rpgc_narrow_peak_920		0.1053569947615	0.202063527974114	gray90												98.2168231495691	0.442989102152978	ChIP_SEQ_CTCF_Merged_rpgc_narrow_peak_920
317.7600020779	0.253811692927047	ChIP_SEQ_CTCF_Merged_rpgc_narrow_peak_921		0.375017779183878	0.253811692927047	gray90												432.865532391421	0.549941917530355	ChIP_SEQ_CTCF_Merged_rpgc_narrow_peak_921
337.706394184331	-0.869025758650331	ChIP_SEQ_CTCF_Merged_rpgc_narrow_peak_922		2.12578606002029	-0.869025758650331	#305494												351.546952430224	0.607843424162313	ChIP_SEQ_CTCF_Merged_rpgc_narrow_peak_922
917.916208918255	1.11520668408077	ChIP_SEQ_CTCF_Merged_rpgc_narrow_peak_923		6.3198158703086	1.11520668408077	#049494												1037.47490567784	-0.27631494014028	ChIP_SEQ_CTCF_Merged_rpgc_narrow_peak_923
591.982146042962	-0.517015858677624	ChIP_SEQ_CTCF_Merged_rpgc_narrow_peak_924		0.920100855900224	-0.517015858677624	gray90												691.862246566029	-0.257578921281726	ChIP_SEQ_CTCF_Merged_rpgc_narrow_peak_924
773.069320075951	0.00880150493823456	ChIP_SEQ_CTCF_Merged_rpgc_narrow_peak_925		0.0175592514314139	0.00880150493823456	gray90												779.063723809339	0.139747827911813	ChIP_SEQ_CTCF_Merged_rpgc_narrow_peak_925
578.661633941895	-0.328597138820252	ChIP_SEQ_CTCF_Merged_rpgc_narrow_peak_926		0.749069929282866	-0.328597138820252	gray90												751.280769820069	-0.448807468270348	ChIP_SEQ_CTCF_Merged_rpgc_narrow_peak_926
206.523506472987	-1.47525599665669	ChIP_SEQ_CTCF_Merged_rpgc_narrow_peak_927		2.77711093218311	-1.47525599665669	#305494												110.723982059804	1.75763229243008	ChIP_SEQ_CTCF_Merged_rpgc_narrow_peak_927
198.398864940737	-0.0630881474039184	ChIP_SEQ_CTCF_Merged_rpgc_narrow_peak_928		0.0378024547365929	-0.0630881474039184	gray90												117.258885708099	0.668744365259309	ChIP_SEQ_CTCF_Merged_rpgc_narrow_peak_928
482.278547555796	0.22357487223671	ChIP_SEQ_CTCF_Merged_rpgc_narrow_peak_929		0.322263521299181	0.22357487223671	gray90												807.483692628802	-0.719500244563268	ChIP_SEQ_CTCF_Merged_rpgc_narrow_peak_929
310.00824375734	-0.423462522370843	ChIP_SEQ_CTCF_Merged_rpgc_narrow_peak_930		0.479261278146666	-0.423462522370843	gray90												186.784483625568	0.510183669034977	ChIP_SEQ_CTCF_Merged_rpgc_narrow_peak_930
774.934072703713	-0.222135654460584	ChIP_SEQ_CTCF_Merged_rpgc_narrow_peak_931		0.676669307476003	-0.222135654460584	gray90												853.874231476422	-0.052988943237913	ChIP_SEQ_CTCF_Merged_rpgc_narrow_peak_931
544.696306481983	-0.0919697659128752	ChIP_SEQ_CTCF_Merged_rpgc_narrow_peak_932		0.154084968086674	-0.0919697659128752	gray90												1064.99283857271	-0.497768850688203	ChIP_SEQ_CTCF_Merged_rpgc_narrow_peak_932
142.41132946239	1.52353971189844	ChIP_SEQ_CTCF_Merged_rpgc_narrow_peak_933		2.09957482318354	1.52353971189844	#049494												162.686531973469	-0.730454109352478	ChIP_SEQ_CTCF_Merged_rpgc_narrow_peak_933
677.602976288964	-0.705789690676155	ChIP_SEQ_CTCF_Merged_rpgc_narrow_peak_934		1.67222389023435	-0.705789690676155	gray90												782.010264623628	0.139610595595567	ChIP_SEQ_CTCF_Merged_rpgc_narrow_peak_934
803.802039569867	-0.0767916357668794	ChIP_SEQ_CTCF_Merged_rpgc_narrow_peak_935		0.139720307361762	-0.0767916357668794	gray90												1033.81128416199	0.112617801684791	ChIP_SEQ_CTCF_Merged_rpgc_narrow_peak_935
347.303316920764	-0.154866437461496	ChIP_SEQ_CTCF_Merged_rpgc_narrow_peak_936		0.170203439548783	-0.154866437461496	gray90												567.291472801624	0.282876721397537	ChIP_SEQ_CTCF_Merged_rpgc_narrow_peak_936
260.068959518999	0.330772939536768	ChIP_SEQ_CTCF_Merged_rpgc_narrow_peak_937		0.348816257655925	0.330772939536768	gray90												383.334446872839	-0.067672121980325	ChIP_SEQ_CTCF_Merged_rpgc_narrow_peak_937
386.502517038138	0.0714310038467657	ChIP_SEQ_CTCF_Merged_rpgc_narrow_peak_938		0.0661721830050294	0.0714310038467657	gray90												335.778057763014	0.0553812297178511	ChIP_SEQ_CTCF_Merged_rpgc_narrow_peak_938
766.60402826976	-0.98066159600238	ChIP_SEQ_CTCF_Merged_rpgc_narrow_peak_939		3.82139154619667	-0.98066159600238	#305494												826.57524275029	0.732441527555347	ChIP_SEQ_CTCF_Merged_rpgc_narrow_peak_939
679.401572117617	-0.128387273058066	ChIP_SEQ_CTCF_Merged_rpgc_narrow_peak_940		0.196245208214778	-0.128387273058066	gray90												588.165902842882	0.093895095234653	ChIP_SEQ_CTCF_Merged_rpgc_narrow_peak_940
218.944825264582	-0.259095778969736	ChIP_SEQ_CTCF_Merged_rpgc_narrow_peak_941		0.300432170253747	-0.259095778969736	gray90												236.549153236416	0.445992548963381	ChIP_SEQ_CTCF_Merged_rpgc_narrow_peak_941
100.174504300354	0.150187142782912	ChIP_SEQ_CTCF_Merged_rpgc_narrow_peak_942		0.0991989622965206	0.150187142782912	gray90												126.058968843457	0.647938501041452	ChIP_SEQ_CTCF_Merged_rpgc_narrow_peak_942
683.705170887267	0.0896832299899053	ChIP_SEQ_CTCF_Merged_rpgc_narrow_peak_943		0.145318563340529	0.0896832299899053	gray90												865.267604574078	0.25473643463011	ChIP_SEQ_CTCF_Merged_rpgc_narrow_peak_943
432.374862522662	-0.0494598300558696	ChIP_SEQ_CTCF_Merged_rpgc_narrow_peak_944		0.0575825716084319	-0.0494598300558696	gray90												407.749813156985	0.525583222877495	ChIP_SEQ_CTCF_Merged_rpgc_narrow_peak_944
135.547778139461	-1.30428100986084	ChIP_SEQ_CTCF_Merged_rpgc_narrow_peak_945		1.99258203752667	-1.30428100986084	#305494												140.603769969132	0.217730218994135	ChIP_SEQ_CTCF_Merged_rpgc_narrow_peak_945
574.181802968486	-0.319573992203767	ChIP_SEQ_CTCF_Merged_rpgc_narrow_peak_946		0.590436989038744	-0.319573992203767	gray90												549.382907926737	0.267554827372875	ChIP_SEQ_CTCF_Merged_rpgc_narrow_peak_946
131.827401047345	0.290674271626462	ChIP_SEQ_CTCF_Merged_rpgc_narrow_peak_947		0.182755092201327	0.290674271626462	gray90												89.4217546728583	-0.201774105501671	ChIP_SEQ_CTCF_Merged_rpgc_narrow_peak_947
243.174198106799	0.223658378291922	ChIP_SEQ_CTCF_Merged_rpgc_narrow_peak_948		0.144076731262931	0.223658378291922	gray90												311.850037108746	0.398701339509763	ChIP_SEQ_CTCF_Merged_rpgc_narrow_peak_948
1487.9610831403	-0.216516324928018	ChIP_SEQ_CTCF_Merged_rpgc_narrow_peak_949		0.558437497546994	-0.216516324928018	gray90												1981.5274419645	0.483492094227598	ChIP_SEQ_CTCF_Merged_rpgc_narrow_peak_949
699.784106144836	0.25546046653618	ChIP_SEQ_CTCF_Merged_rpgc_narrow_peak_950		0.489349245917093	0.25546046653618	gray90												790.751630139707	-0.286034553425796	ChIP_SEQ_CTCF_Merged_rpgc_narrow_peak_950
458.632294174243	-0.281124367379058	ChIP_SEQ_CTCF_Merged_rpgc_narrow_peak_951		0.458257672871944	-0.281124367379058	gray90												587.578154433053	-0.554963920297089	ChIP_SEQ_CTCF_Merged_rpgc_narrow_peak_951
1031.47018452136	-0.155944522881691	ChIP_SEQ_CTCF_Merged_rpgc_narrow_peak_952		0.322971906614985	-0.155944522881691	gray90												1046.12478393739	0.0794375211610257	ChIP_SEQ_CTCF_Merged_rpgc_narrow_peak_952
67.3987915956547	1.0187353003298	ChIP_SEQ_CTCF_Merged_rpgc_narrow_peak_953		0.613972792489869	1.0187353003298	gray90												11.1750386674289	1.80816702631435	ChIP_SEQ_CTCF_Merged_rpgc_narrow_peak_953
80.3170073241392	0.632213641019053	ChIP_SEQ_CTCF_Merged_rpgc_narrow_peak_954		0.486658628519558	0.632213641019053	gray90												45.1099919502479	-0.471968415846558	ChIP_SEQ_CTCF_Merged_rpgc_narrow_peak_954
104.533472087175	0.879953551360371	ChIP_SEQ_CTCF_Merged_rpgc_narrow_peak_955		1.05658933573264	0.879953551360371	gray90												32.621449473288	0.402133029534117	ChIP_SEQ_CTCF_Merged_rpgc_narrow_peak_955
380.091345854197	-0.00367912913469931	ChIP_SEQ_CTCF_Merged_rpgc_narrow_peak_956		0.00335311321472559	-0.00367912913469931	gray90												626.141520597801	-0.593179060091376	ChIP_SEQ_CTCF_Merged_rpgc_narrow_peak_956
404.862450298699	0.192744169477371	ChIP_SEQ_CTCF_Merged_rpgc_narrow_peak_957		0.134641294481807	0.192744169477371	gray90												662.147829164569	0.486916422019691	ChIP_SEQ_CTCF_Merged_rpgc_narrow_peak_957
169.533337546138	0.250400608601704	ChIP_SEQ_CTCF_Merged_rpgc_narrow_peak_958		0.0519154944387417	0.250400608601704	gray90												292.461659213659	-0.405307209161101	ChIP_SEQ_CTCF_Merged_rpgc_narrow_peak_958
120.404581940683	0.433790504805559	ChIP_SEQ_CTCF_Merged_rpgc_narrow_peak_959		0.370045523989022	0.433790504805559	gray90												348.18243594246	0.325821772826705	ChIP_SEQ_CTCF_Merged_rpgc_narrow_peak_959
92.0226972034678	0.555306814800956	ChIP_SEQ_CTCF_Merged_rpgc_narrow_peak_960		0.281589205000677	0.555306814800956	gray90												87.3175797309679	0.303081784311722	ChIP_SEQ_CTCF_Merged_rpgc_narrow_peak_960
136.341861919807	0.032160262302947	ChIP_SEQ_CTCF_Merged_rpgc_narrow_peak_961		0.0251845053300572	0.032160262302947	gray90												99.8664277875071	0.0842828928316941	ChIP_SEQ_CTCF_Merged_rpgc_narrow_peak_961
390.059060059521	0.459106774309606	ChIP_SEQ_CTCF_Merged_rpgc_narrow_peak_962		0.476270335396614	0.459106774309606	gray90												382.353253096073	-0.0847120673472951	ChIP_SEQ_CTCF_Merged_rpgc_narrow_peak_962
218.899310198447	0.256378544671166	ChIP_SEQ_CTCF_Merged_rpgc_narrow_peak_963		0.305158333154815	0.256378544671166	gray90												262.175044518781	0.138972160146628	ChIP_SEQ_CTCF_Merged_rpgc_narrow_peak_963
1087.85492506076	-0.257801438264253	ChIP_SEQ_CTCF_Merged_rpgc_narrow_peak_964		0.845584794251537	-0.257801438264253	gray90												1083.76501843234	-0.0423794636941751	ChIP_SEQ_CTCF_Merged_rpgc_narrow_peak_964
290.514765607906	0.23073448448754	ChIP_SEQ_CTCF_Merged_rpgc_narrow_peak_965		0.265107591724227	0.23073448448754	gray90												242.734496233644	0.762673548094488	ChIP_SEQ_CTCF_Merged_rpgc_narrow_peak_965
108.596141344247	1.05447457572452	ChIP_SEQ_CTCF_Merged_rpgc_narrow_peak_966		0.950089056157728	1.05447457572452	gray90												96.8258965558754	-0.459150091893857	ChIP_SEQ_CTCF_Merged_rpgc_narrow_peak_966
488.419463740883	-0.0353019413940626	ChIP_SEQ_CTCF_Merged_rpgc_narrow_peak_967		0.0372543850044929	-0.0353019413940626	gray90												634.644023643729	0.723454263922127	ChIP_SEQ_CTCF_Merged_rpgc_narrow_peak_967
206.099608097149	0.22920194852112	ChIP_SEQ_CTCF_Merged_rpgc_narrow_peak_968		0.140655379456636	0.22920194852112	gray90												151.554569591906	0.671091303094419	ChIP_SEQ_CTCF_Merged_rpgc_narrow_peak_968
798.538520050306	-0.67395241778274	ChIP_SEQ_CTCF_Merged_rpgc_narrow_peak_969		3.62509836245995	-0.67395241778274	#305494												775.719125365483	-0.0212715319860275	ChIP_SEQ_CTCF_Merged_rpgc_narrow_peak_969
283.272902961708	0.505133937317867	ChIP_SEQ_CTCF_Merged_rpgc_narrow_peak_970		0.434277587932713	0.505133937317867	gray90												412.669810542986	0.624716963647015	ChIP_SEQ_CTCF_Merged_rpgc_narrow_peak_970
688.53584062557	-0.295646593226393	ChIP_SEQ_CTCF_Merged_rpgc_narrow_peak_971		0.63557156366394	-0.295646593226393	gray90												725.476558108542	-0.0612386611676447	ChIP_SEQ_CTCF_Merged_rpgc_narrow_peak_971
121.730714765414	-0.151717765205709	ChIP_SEQ_CTCF_Merged_rpgc_narrow_peak_972		0.0818414955778657	-0.151717765205709	gray90												64.3946101853426	4.23337394333016	ChIP_SEQ_CTCF_Merged_rpgc_narrow_peak_972
228.558307163795	-0.937281859865413	ChIP_SEQ_CTCF_Merged_rpgc_narrow_peak_973		1.11790866104598	-0.937281859865413	gray90												102.420753438828	-0.334226630853758	ChIP_SEQ_CTCF_Merged_rpgc_narrow_peak_973
580.61545179321	-0.614318096891607	ChIP_SEQ_CTCF_Merged_rpgc_narrow_peak_974		1.50969391895244	-0.614318096891607	gray90												763.060790530255	-0.0570981988216591	ChIP_SEQ_CTCF_Merged_rpgc_narrow_peak_974
533.254151560004	-0.13414023890365	ChIP_SEQ_CTCF_Merged_rpgc_narrow_peak_975		0.207954925769737	-0.13414023890365	gray90												714.004583508776	-0.0702587953699873	ChIP_SEQ_CTCF_Merged_rpgc_narrow_peak_975
1183.66708005587	-0.383431750521003	ChIP_SEQ_CTCF_Merged_rpgc_narrow_peak_976		1.9495175847514	-0.383431750521003	#305494												1150.33657364818	0.0353014674339622	ChIP_SEQ_CTCF_Merged_rpgc_narrow_peak_976
159.007235185878	1.02006523613866	ChIP_SEQ_CTCF_Merged_rpgc_narrow_peak_977		0.93175804651317	1.02006523613866	gray90												88.3519568289179	-0.505689407666478	ChIP_SEQ_CTCF_Merged_rpgc_narrow_peak_977
615.33703561544	0.0473037274177307	ChIP_SEQ_CTCF_Merged_rpgc_narrow_peak_978		0.067672514259928	0.0473037274177307	gray90												885.088807703931	-0.0692785068368376	ChIP_SEQ_CTCF_Merged_rpgc_narrow_peak_978
252.251567739513	1.17099786307399	ChIP_SEQ_CTCF_Merged_rpgc_narrow_peak_979		2.29774430674637	1.17099786307399	#049494												239.246429039449	0.281758815194947	ChIP_SEQ_CTCF_Merged_rpgc_narrow_peak_979
309.977520980381	0.0184865648493424	ChIP_SEQ_CTCF_Merged_rpgc_narrow_peak_980		0.0189406694164538	0.0184865648493424	gray90												304.324684271098	-0.221024140439928	ChIP_SEQ_CTCF_Merged_rpgc_narrow_peak_980
721.093669455945	0.0494334082726033	ChIP_SEQ_CTCF_Merged_rpgc_narrow_peak_981		0.0869615446318886	0.0494334082726033	gray90												781.982911712226	-0.270625514499752	ChIP_SEQ_CTCF_Merged_rpgc_narrow_peak_981
302.992017846041	-0.0312891709754396	ChIP_SEQ_CTCF_Merged_rpgc_narrow_peak_982		0.0257081481700434	-0.0312891709754396	gray90												458.757410423317	-0.0590670683803335	ChIP_SEQ_CTCF_Merged_rpgc_narrow_peak_982
144.144089332779	0.416359088647886	ChIP_SEQ_CTCF_Merged_rpgc_narrow_peak_983		0.334210660614887	0.416359088647886	gray90												133.820414858593	-0.0349016431349729	ChIP_SEQ_CTCF_Merged_rpgc_narrow_peak_983
42.3617729348834	0.939453399584968	ChIP_SEQ_CTCF_Merged_rpgc_narrow_peak_984		0.379773463899121	0.939453399584968	gray90												24.6404424436699	-0.70080870571251	ChIP_SEQ_CTCF_Merged_rpgc_narrow_peak_984
149.889888458047	0.165043249189394	ChIP_SEQ_CTCF_Merged_rpgc_narrow_peak_985		0.0958862981250102	0.165043249189394	gray90												169.849360059694	-0.774569503973366	ChIP_SEQ_CTCF_Merged_rpgc_narrow_peak_985
127.520750443706	0.142486435940422	ChIP_SEQ_CTCF_Merged_rpgc_narrow_peak_986		0.109256427279207	0.142486435940422	gray90												61.0843286116278	1.26985054417141	ChIP_SEQ_CTCF_Merged_rpgc_narrow_peak_986
731.517128928328	-0.159370238125933	ChIP_SEQ_CTCF_Merged_rpgc_narrow_peak_987		0.347044360734762	-0.159370238125933	gray90												738.61672518008	-0.24770105097187	ChIP_SEQ_CTCF_Merged_rpgc_narrow_peak_987
522.399162402779	0.133479297028405	ChIP_SEQ_CTCF_Merged_rpgc_narrow_peak_988		0.173987951448339	0.133479297028405	gray90												571.651153726459	-0.703744624587057	ChIP_SEQ_CTCF_Merged_rpgc_narrow_peak_988
127.646714536943	1.63245584834046	ChIP_SEQ_CTCF_Merged_rpgc_narrow_peak_989		3.13300700975675	1.63245584834046	#049494												60.8595884977479	-1.42262118799873	ChIP_SEQ_CTCF_Merged_rpgc_narrow_peak_989
164.835935192171	-0.701279805527087	ChIP_SEQ_CTCF_Merged_rpgc_narrow_peak_990		0.745938376319721	-0.701279805527087	gray90												164.997791738358	-1.0009337018532	ChIP_SEQ_CTCF_Merged_rpgc_narrow_peak_990
194.91687764019	0.0667892902872103	ChIP_SEQ_CTCF_Merged_rpgc_narrow_peak_991		0.0424650211291409	0.0667892902872103	gray90												151.073177378214	-0.754202611349127	ChIP_SEQ_CTCF_Merged_rpgc_narrow_peak_991
483.504720794562	-0.0815371490218522	ChIP_SEQ_CTCF_Merged_rpgc_narrow_peak_992		0.125936379327909	-0.0815371490218522	gray90												472.794128448173	0.262955400789338	ChIP_SEQ_CTCF_Merged_rpgc_narrow_peak_992
80.1160315814217	-0.591070665048448	ChIP_SEQ_CTCF_Merged_rpgc_narrow_peak_993		0.555525021747246	-0.591070665048448	gray90												16.0636502423474	2.10667745120788	ChIP_SEQ_CTCF_Merged_rpgc_narrow_peak_993
248.92770809152	-0.588645829296117	ChIP_SEQ_CTCF_Merged_rpgc_narrow_peak_994		0.354802731721183	-0.588645829296117	gray90												313.920705824942	-0.44502139002422	ChIP_SEQ_CTCF_Merged_rpgc_narrow_peak_994
139.630948257425	0.621390609662162	ChIP_SEQ_CTCF_Merged_rpgc_narrow_peak_995		0.504854568341372	0.621390609662162	gray90												83.9623407990848	-0.165030982721626	ChIP_SEQ_CTCF_Merged_rpgc_narrow_peak_995
466.795424644588	0.137180849199314	ChIP_SEQ_CTCF_Merged_rpgc_narrow_peak_996		0.207244451934612	0.137180849199314	gray90												443.688906485994	-0.107237420857397	ChIP_SEQ_CTCF_Merged_rpgc_narrow_peak_996
154.900673995918	0.179500588610724	ChIP_SEQ_CTCF_Merged_rpgc_narrow_peak_997		0.105932820084254	0.179500588610724	gray90												27.9900209411162	1.69249835773903	ChIP_SEQ_CTCF_Merged_rpgc_narrow_peak_997
587.479752020073	-0.346678718352125	ChIP_SEQ_CTCF_Merged_rpgc_narrow_peak_998		0.803112429563444	-0.346678718352125	gray90												302.01886913532	-0.120931876833242	ChIP_SEQ_CTCF_Merged_rpgc_narrow_peak_998
822.380747730435	-0.229220878754173	ChIP_SEQ_CTCF_Merged_rpgc_narrow_peak_999		0.457103107624881	-0.229220878754173	gray90												560.68451651279	0.12560961917127	ChIP_SEQ_CTCF_Merged_rpgc_narrow_peak_999
637.509558361721	-0.227723997246039	ChIP_SEQ_CTCF_Merged_rpgc_narrow_peak_1000		0.539135417129643	-0.227723997246039	gray90												599.326063384867	-0.295093732183503	ChIP_SEQ_CTCF_Merged_rpgc_narrow_peak_1000
174.388830838106	0.804669960599486	ChIP_SEQ_CTCF_Merged_rpgc_narrow_peak_1001		1.12428281329232	0.804669960599486	gray90												154.204691144577	0.342757884834997	ChIP_SEQ_CTCF_Merged_rpgc_narrow_peak_1001
542.488067965967	-0.0425549477114121	ChIP_SEQ_CTCF_Merged_rpgc_narrow_peak_1002		0.0365886124646414	-0.0425549477114121	gray90												564.895956882744	0.117438405167573	ChIP_SEQ_CTCF_Merged_rpgc_narrow_peak_1002
438.00008121717	-0.366212265772248	ChIP_SEQ_CTCF_Merged_rpgc_narrow_peak_1003		0.639942549711963	-0.366212265772248	gray90												343.296312794982	-0.076073810572824	ChIP_SEQ_CTCF_Merged_rpgc_narrow_peak_1003
252.316252267655	1.15727075571786	ChIP_SEQ_CTCF_Merged_rpgc_narrow_peak_1004		1.730980774293	1.15727075571786	gray90												259.889171901139	-0.0740281940253802	ChIP_SEQ_CTCF_Merged_rpgc_narrow_peak_1004
508.998850050077	-0.322646372528595	ChIP_SEQ_CTCF_Merged_rpgc_narrow_peak_1005		0.463256481714313	-0.322646372528595	gray90												446.17459610151	-0.102912157979258	ChIP_SEQ_CTCF_Merged_rpgc_narrow_peak_1005
250.661063145608	0.458863460877	ChIP_SEQ_CTCF_Merged_rpgc_narrow_peak_1006		0.429154742699086	0.458863460877	gray90												162.790062601925	0.922780811638516	ChIP_SEQ_CTCF_Merged_rpgc_narrow_peak_1006
161.953728291333	-0.36597633126497	ChIP_SEQ_CTCF_Merged_rpgc_narrow_peak_1007		0.191643827912184	-0.36597633126497	gray90												303.154950669785	0.677830968146078	ChIP_SEQ_CTCF_Merged_rpgc_narrow_peak_1007
619.002948209816	0.108047369835555	ChIP_SEQ_CTCF_Merged_rpgc_narrow_peak_1008		0.111585749809687	0.108047369835555	gray90												329.702542170666	0.480211524725842	ChIP_SEQ_CTCF_Merged_rpgc_narrow_peak_1008
207.107198561737	0.116173007066702	ChIP_SEQ_CTCF_Merged_rpgc_narrow_peak_1009		0.0717385529288339	0.116173007066702	gray90												443.300605488811	0.88368202604807	ChIP_SEQ_CTCF_Merged_rpgc_narrow_peak_1009
210.305676778685	0.56831530836433	ChIP_SEQ_CTCF_Merged_rpgc_narrow_peak_1010		0.54009226488648	0.56831530836433	gray90												372.152773344122	0.551597499209789	ChIP_SEQ_CTCF_Merged_rpgc_narrow_peak_1010
290.905803859584	0.56354200418863	ChIP_SEQ_CTCF_Merged_rpgc_narrow_peak_1011		0.62352523418627	0.56354200418863	gray90												534.817327206837	0.432752227538107	ChIP_SEQ_CTCF_Merged_rpgc_narrow_peak_1011
177.018717911881	0.564220486912926	ChIP_SEQ_CTCF_Merged_rpgc_narrow_peak_1012		0.538314065373635	0.564220486912926	gray90												202.482110404366	-0.671736031788725	ChIP_SEQ_CTCF_Merged_rpgc_narrow_peak_1012
101.316609298725	-0.0957574224085593	ChIP_SEQ_CTCF_Merged_rpgc_narrow_peak_1013		0.0509721802000544	-0.0957574224085593	gray90												102.234675195723	-0.706938656185872	ChIP_SEQ_CTCF_Merged_rpgc_narrow_peak_1013
695.231934960521	-0.134086534547893	ChIP_SEQ_CTCF_Merged_rpgc_narrow_peak_1014		0.278553985655449	-0.134086534547893	gray90												653.347528330513	-0.618304408294137	ChIP_SEQ_CTCF_Merged_rpgc_narrow_peak_1014
543.970800810199	0.0135908942843199	ChIP_SEQ_CTCF_Merged_rpgc_narrow_peak_1015		0.0181083216339557	0.0135908942843199	gray90												698.564354874025	0.255567452362905	ChIP_SEQ_CTCF_Merged_rpgc_narrow_peak_1015
316.493115121191	0.930722543007706	ChIP_SEQ_CTCF_Merged_rpgc_narrow_peak_1016		1.46808794483261	0.930722543007706	gray90												697.832777278445	-0.115962267271031	ChIP_SEQ_CTCF_Merged_rpgc_narrow_peak_1016
575.991583339666	-0.158478664418893	ChIP_SEQ_CTCF_Merged_rpgc_narrow_peak_1017		0.336546586066073	-0.158478664418893	gray90												681.893960832973	0.163962049866724	ChIP_SEQ_CTCF_Merged_rpgc_narrow_peak_1017
186.816035656935	0.45363538159067	ChIP_SEQ_CTCF_Merged_rpgc_narrow_peak_1018		0.412665442988901	0.45363538159067	gray90												345.510368711341	0.318467835912813	ChIP_SEQ_CTCF_Merged_rpgc_narrow_peak_1018
602.586344105806	0.299852965790794	ChIP_SEQ_CTCF_Merged_rpgc_narrow_peak_1019		0.396853330294833	0.299852965790794	gray90												1059.21593653486	-0.0330877117884815	ChIP_SEQ_CTCF_Merged_rpgc_narrow_peak_1019
722.94810875146	-0.0598025391810446	ChIP_SEQ_CTCF_Merged_rpgc_narrow_peak_1020		0.102020452244341	-0.0598025391810446	gray90												1076.77829980626	-0.339220779968316	ChIP_SEQ_CTCF_Merged_rpgc_narrow_peak_1020
159.457961049293	0.294752777893602	ChIP_SEQ_CTCF_Merged_rpgc_narrow_peak_1021		0.210796361481078	0.294752777893602	gray90												150.301061661896	0.100357386971768	ChIP_SEQ_CTCF_Merged_rpgc_narrow_peak_1021
460.549228522049	0.218737690634628	ChIP_SEQ_CTCF_Merged_rpgc_narrow_peak_1022		0.205737646445503	0.218737690634628	gray90												759.686272423979	-0.0296436346822099	ChIP_SEQ_CTCF_Merged_rpgc_narrow_peak_1022
319.365329930431	0.196478647032711	ChIP_SEQ_CTCF_Merged_rpgc_narrow_peak_1023		0.256215817902838	0.196478647032711	gray90												206.026916317753	1.88586554933583	ChIP_SEQ_CTCF_Merged_rpgc_narrow_peak_1023
141.445533436436	2.04311770495228	ChIP_SEQ_CTCF_Merged_rpgc_narrow_peak_1024		3.71109212382208	2.04311770495228	#049494												97.2974782315349	-0.844092876623422	ChIP_SEQ_CTCF_Merged_rpgc_narrow_peak_1024
115.662251309991	0.16773739641343	ChIP_SEQ_CTCF_Merged_rpgc_narrow_peak_1025		0.0775156072431546	0.16773739641343	gray90												140.394503548492	-0.350536191200664	ChIP_SEQ_CTCF_Merged_rpgc_narrow_peak_1025
764.857716088221	-0.41309328397751	ChIP_SEQ_CTCF_Merged_rpgc_narrow_peak_1026		1.16981818349937	-0.41309328397751	gray90												1186.70980055956	-0.411548809535165	ChIP_SEQ_CTCF_Merged_rpgc_narrow_peak_1026
641.458110228166	-0.755194154295	ChIP_SEQ_CTCF_Merged_rpgc_narrow_peak_1027		2.01432687177437	-0.755194154295	#305494												745.992035099105	-0.129868794914721	ChIP_SEQ_CTCF_Merged_rpgc_narrow_peak_1027
144.646939374676	-0.331076792601523	ChIP_SEQ_CTCF_Merged_rpgc_narrow_peak_1028		0.268229320693763	-0.331076792601523	gray90												37.9691840862057	1.02193323452895	ChIP_SEQ_CTCF_Merged_rpgc_narrow_peak_1028
148.820929513679	0.789486345089515	ChIP_SEQ_CTCF_Merged_rpgc_narrow_peak_1029		1.11082623214006	0.789486345089515	gray90												132.663103096955	0.335686547015478	ChIP_SEQ_CTCF_Merged_rpgc_narrow_peak_1029
875.593162152888	-0.0995002688514271	ChIP_SEQ_CTCF_Merged_rpgc_narrow_peak_1030		0.138515232507835	-0.0995002688514271	gray90												1101.95210478507	0.202894579823291	ChIP_SEQ_CTCF_Merged_rpgc_narrow_peak_1030
1483.50969148759	0.0422529356382723	ChIP_SEQ_CTCF_Merged_rpgc_narrow_peak_1031		0.0739679711584982	0.0422529356382723	gray90												1873.94619196485	-0.0600747714947334	ChIP_SEQ_CTCF_Merged_rpgc_narrow_peak_1031
827.737425705347	-0.148428218394532	ChIP_SEQ_CTCF_Merged_rpgc_narrow_peak_1032		0.239186458167724	-0.148428218394532	gray90												1005.3432594312	-0.108812164385	ChIP_SEQ_CTCF_Merged_rpgc_narrow_peak_1032
289.967015011155	0.0930651789170517	ChIP_SEQ_CTCF_Merged_rpgc_narrow_peak_1033		0.106051341670575	0.0930651789170517	gray90												487.999981185677	0.330966654851429	ChIP_SEQ_CTCF_Merged_rpgc_narrow_peak_1033
1185.82687263737	-0.399233239786434	ChIP_SEQ_CTCF_Merged_rpgc_narrow_peak_1034		1.99629390859109	-0.399233239786434	#305494												1601.93779958842	-0.175635225882052	ChIP_SEQ_CTCF_Merged_rpgc_narrow_peak_1034
207.554710913282	-0.117784520796155	ChIP_SEQ_CTCF_Merged_rpgc_narrow_peak_1035		0.0606945497793914	-0.117784520796155	gray90												270.685859572388	0.746260138793989	ChIP_SEQ_CTCF_Merged_rpgc_narrow_peak_1035
176.507996143149	0.0986230976995888	ChIP_SEQ_CTCF_Merged_rpgc_narrow_peak_1036		0.0727361283511367	0.0986230976995888	gray90												208.045856888087	0.354712295415968	ChIP_SEQ_CTCF_Merged_rpgc_narrow_peak_1036
639.881439505941	-0.155098929674892	ChIP_SEQ_CTCF_Merged_rpgc_narrow_peak_1037		0.2619701469811	-0.155098929674892	gray90												900.483338994107	-0.226025251785627	ChIP_SEQ_CTCF_Merged_rpgc_narrow_peak_1037
618.231645656158	-0.110022101401351	ChIP_SEQ_CTCF_Merged_rpgc_narrow_peak_1038		0.0458186017599807	-0.110022101401351	gray90												233.56251781466	-0.664355886030772	ChIP_SEQ_CTCF_Merged_rpgc_narrow_peak_1038
929.478442974199	-0.588140037939256	ChIP_SEQ_CTCF_Merged_rpgc_narrow_peak_1039		2.41837451579798	-0.588140037939256	#305494												1351.780250113	0.012973379862265	ChIP_SEQ_CTCF_Merged_rpgc_narrow_peak_1039
504.804974567627	0.228416516275657	ChIP_SEQ_CTCF_Merged_rpgc_narrow_peak_1040		0.294058072553665	0.228416516275657	gray90												757.255798932014	0.128351978249238	ChIP_SEQ_CTCF_Merged_rpgc_narrow_peak_1040
523.616785760967	-0.236748065877435	ChIP_SEQ_CTCF_Merged_rpgc_narrow_peak_1041		0.248914139177497	-0.236748065877435	gray90												399.829078940985	-0.44758373887608	ChIP_SEQ_CTCF_Merged_rpgc_narrow_peak_1041
845.41127842318	-0.519434484818366	ChIP_SEQ_CTCF_Merged_rpgc_narrow_peak_1042		2.19086508023415	-0.519434484818366	#305494												1081.44265293866	-0.244170649617765	ChIP_SEQ_CTCF_Merged_rpgc_narrow_peak_1042
317.473665070818	0.0619913927819186	ChIP_SEQ_CTCF_Merged_rpgc_narrow_peak_1043		0.0621972697754358	0.0619913927819186	gray90												518.069970859009	-0.274552450405332	ChIP_SEQ_CTCF_Merged_rpgc_narrow_peak_1043
494.930390714856	-0.445426916668994	ChIP_SEQ_CTCF_Merged_rpgc_narrow_peak_1044		0.756474217323763	-0.445426916668994	gray90												669.517033899413	0.0161671466733614	ChIP_SEQ_CTCF_Merged_rpgc_narrow_peak_1044
302.266132528892	0.451297350889147	ChIP_SEQ_CTCF_Merged_rpgc_narrow_peak_1045		0.265317038227557	0.451297350889147	gray90												602.47416285447	-0.00799150414267394	ChIP_SEQ_CTCF_Merged_rpgc_narrow_peak_1045
612.67598700304	-0.549438400979817	ChIP_SEQ_CTCF_Merged_rpgc_narrow_peak_1046		1.94905547685631	-0.549438400979817	#305494												831.701704289125	0.324031181541223	ChIP_SEQ_CTCF_Merged_rpgc_narrow_peak_1046
433.184180967351	-0.491636477066991	ChIP_SEQ_CTCF_Merged_rpgc_narrow_peak_1047		0.994322848006147	-0.491636477066991	gray90												724.646750037012	-0.154501445202472	ChIP_SEQ_CTCF_Merged_rpgc_narrow_peak_1047
329.46967546075	-0.567767914764171	ChIP_SEQ_CTCF_Merged_rpgc_narrow_peak_1048		0.995383302975589	-0.567767914764171	gray90												426.512750514098	-0.308709344572824	ChIP_SEQ_CTCF_Merged_rpgc_narrow_peak_1048
580.354628035584	-0.251353137617595	ChIP_SEQ_CTCF_Merged_rpgc_narrow_peak_1049		0.592365939042453	-0.251353137617595	gray90												748.614812511127	-0.17394554005454	ChIP_SEQ_CTCF_Merged_rpgc_narrow_peak_1049
167.559868470352	-0.330980720810603	ChIP_SEQ_CTCF_Merged_rpgc_narrow_peak_1050		0.319032130327961	-0.330980720810603	gray90												166.91701310926	0.546537452251445	ChIP_SEQ_CTCF_Merged_rpgc_narrow_peak_1050
131.099817980248	0.291753607340824	ChIP_SEQ_CTCF_Merged_rpgc_narrow_peak_1051		0.237004677870813	0.291753607340824	gray90												77.7207322833235	0.481235238366977	ChIP_SEQ_CTCF_Merged_rpgc_narrow_peak_1051
265.489536050073	-0.649887625981386	ChIP_SEQ_CTCF_Merged_rpgc_narrow_peak_1052		0.811193723863558	-0.649887625981386	gray90												164.647835580257	-0.432266299500411	ChIP_SEQ_CTCF_Merged_rpgc_narrow_peak_1052
210.566751300131	0.758770357831847	ChIP_SEQ_CTCF_Merged_rpgc_narrow_peak_1053		0.471917497747771	0.758770357831847	gray90												207.85180366926	0.468842298095821	ChIP_SEQ_CTCF_Merged_rpgc_narrow_peak_1053
314.176344521763	0.0141132931919658	ChIP_SEQ_CTCF_Merged_rpgc_narrow_peak_1054		0.0114432801173365	0.0141132931919658	gray90												428.157677562816	-0.232500119991559	ChIP_SEQ_CTCF_Merged_rpgc_narrow_peak_1054
176.729989165278	-0.0236634623796622	ChIP_SEQ_CTCF_Merged_rpgc_narrow_peak_1055		0.019638222861522	-0.0236634623796622	gray90												226.917622204491	1.34613525258214	ChIP_SEQ_CTCF_Merged_rpgc_narrow_peak_1055
119.71374604923	-0.483504725766508	ChIP_SEQ_CTCF_Merged_rpgc_narrow_peak_1056		0.36683768596676	-0.483504725766508	gray90												88.7374258224735	0.800594346617232	ChIP_SEQ_CTCF_Merged_rpgc_narrow_peak_1056
429.690973879962	0.550298002336189	ChIP_SEQ_CTCF_Merged_rpgc_narrow_peak_1057		1.03575065242385	0.550298002336189	gray90												563.510117182261	0.733772305882919	ChIP_SEQ_CTCF_Merged_rpgc_narrow_peak_1057
615.281437994995	-0.375828985155014	ChIP_SEQ_CTCF_Merged_rpgc_narrow_peak_1058		0.895819050980939	-0.375828985155014	gray90												980.555288590488	-0.292260695999634	ChIP_SEQ_CTCF_Merged_rpgc_narrow_peak_1058
213.652384796266	-0.214800438235116	ChIP_SEQ_CTCF_Merged_rpgc_narrow_peak_1059		0.23498318354858	-0.214800438235116	gray90												376.160718564959	0.221166641952942	ChIP_SEQ_CTCF_Merged_rpgc_narrow_peak_1059
278.322870896729	0.100928937761743	ChIP_SEQ_CTCF_Merged_rpgc_narrow_peak_1060		0.105391790567116	0.100928937761743	gray90												385.639327037802	0.566652761823206	ChIP_SEQ_CTCF_Merged_rpgc_narrow_peak_1060
503.005948295387	-0.620614450079716	ChIP_SEQ_CTCF_Merged_rpgc_narrow_peak_1061		1.37139113325807	-0.620614450079716	gray90												842.157752511472	0.438361745731448	ChIP_SEQ_CTCF_Merged_rpgc_narrow_peak_1061
528.844477472767	-0.613254896544216	ChIP_SEQ_CTCF_Merged_rpgc_narrow_peak_1062		0.675604763148721	-0.613254896544216	gray90												609.330529783527	-0.164168155598118	ChIP_SEQ_CTCF_Merged_rpgc_narrow_peak_1062
460.393889468522	0.133991580153551	ChIP_SEQ_CTCF_Merged_rpgc_narrow_peak_1063		0.136427849793135	0.133991580153551	gray90												597.920580511186	-0.0916434656579481	ChIP_SEQ_CTCF_Merged_rpgc_narrow_peak_1063
695.9402689562	-0.426148399675137	ChIP_SEQ_CTCF_Merged_rpgc_narrow_peak_1064		1.39266095035639	-0.426148399675137	gray90												908.998077483201	0.0567094967874855	ChIP_SEQ_CTCF_Merged_rpgc_narrow_peak_1064
198.517109382055	0.479833547069987	ChIP_SEQ_CTCF_Merged_rpgc_narrow_peak_1065		0.461966747165514	0.479833547069987	gray90												190.81452873798	-0.334452539412958	ChIP_SEQ_CTCF_Merged_rpgc_narrow_peak_1065
255.827220669958	0.841059426198246	ChIP_SEQ_CTCF_Merged_rpgc_narrow_peak_1066		0.895533819333042	0.841059426198246	gray90												547.141438270012	-0.153226466432878	ChIP_SEQ_CTCF_Merged_rpgc_narrow_peak_1066
172.016474312708	-0.283230520241006	ChIP_SEQ_CTCF_Merged_rpgc_narrow_peak_1067		0.315169729703584	-0.283230520241006	gray90												141.649806228073	0.280622068496131	ChIP_SEQ_CTCF_Merged_rpgc_narrow_peak_1067
181.262357316452	0.817651067630943	ChIP_SEQ_CTCF_Merged_rpgc_narrow_peak_1068		0.657570000665951	0.817651067630943	gray90												138.256090811671	1.44829801891069	ChIP_SEQ_CTCF_Merged_rpgc_narrow_peak_1068
378.63291548765	-0.105359049348524	ChIP_SEQ_CTCF_Merged_rpgc_narrow_peak_1069		0.0838242338133252	-0.105359049348524	gray90												409.807490245755	-0.214218366502495	ChIP_SEQ_CTCF_Merged_rpgc_narrow_peak_1069
196.569057750003	0.829667987821963	ChIP_SEQ_CTCF_Merged_rpgc_narrow_peak_1070		0.474446849701929	0.829667987821963	gray90												362.816063859476	0.401186977380673	ChIP_SEQ_CTCF_Merged_rpgc_narrow_peak_1070
1003.78355609975	-0.422457349072838	ChIP_SEQ_CTCF_Merged_rpgc_narrow_peak_1071		2.05053540487569	-0.422457349072838	#305494												1029.19162242919	0.01725030401802	ChIP_SEQ_CTCF_Merged_rpgc_narrow_peak_1071
663.008338765231	-0.518473773975329	ChIP_SEQ_CTCF_Merged_rpgc_narrow_peak_1072		1.90879675809398	-0.518473773975329	gray90												934.182293435125	0.0997695833561297	ChIP_SEQ_CTCF_Merged_rpgc_narrow_peak_1072
213.513190451717	-0.127152373634681	ChIP_SEQ_CTCF_Merged_rpgc_narrow_peak_1073		0.0654753175847381	-0.127152373634681	gray90												143.094176958837	0.00276450643820116	ChIP_SEQ_CTCF_Merged_rpgc_narrow_peak_1073
533.90796538876	-0.199492833065962	ChIP_SEQ_CTCF_Merged_rpgc_narrow_peak_1074		0.31980820643616	-0.199492833065962	gray90												682.426703619113	0.0688043928788101	ChIP_SEQ_CTCF_Merged_rpgc_narrow_peak_1074
1868.45973766925	-0.0414950297006317	ChIP_SEQ_CTCF_Merged_rpgc_narrow_peak_1075		0.11261787677202	-0.0414950297006317	gray90												2569.55139114641	-0.2614977334534	ChIP_SEQ_CTCF_Merged_rpgc_narrow_peak_1075
243.014864212598	-0.157236215826903	ChIP_SEQ_CTCF_Merged_rpgc_narrow_peak_1076		0.0171732180623056	-0.157236215826903	gray90												222.664895634567	-0.157544414392825	ChIP_SEQ_CTCF_Merged_rpgc_narrow_peak_1076
363.128520937728	0.0295438280143379	ChIP_SEQ_CTCF_Merged_rpgc_narrow_peak_1077		0.0361323686426718	0.0295438280143379	gray90												332.565719620982	0.01543168943195	ChIP_SEQ_CTCF_Merged_rpgc_narrow_peak_1077
690.37558255565	-0.125302574944118	ChIP_SEQ_CTCF_Merged_rpgc_narrow_peak_1078		0.292130027161314	-0.125302574944118	gray90												1039.23741880734	-0.343201761854549	ChIP_SEQ_CTCF_Merged_rpgc_narrow_peak_1078
315.552065921004	0.00419652578922818	ChIP_SEQ_CTCF_Merged_rpgc_narrow_peak_1079		0.00276374286279167	0.00419652578922818	gray90												514.036422237035	0.565339800278512	ChIP_SEQ_CTCF_Merged_rpgc_narrow_peak_1079
907.215169443682	-0.0366508937527462	ChIP_SEQ_CTCF_Merged_rpgc_narrow_peak_1080		0.0538570046979018	-0.0366508937527462	gray90												1376.09999749353	0.00789547716335032	ChIP_SEQ_CTCF_Merged_rpgc_narrow_peak_1080
112.307578647765	1.33608114271433	ChIP_SEQ_CTCF_Merged_rpgc_narrow_peak_1081		1.40532694408615	1.33608114271433	gray90												86.3298580653313	0.291945148180998	ChIP_SEQ_CTCF_Merged_rpgc_narrow_peak_1081
86.557567797563	1.43821942854158	ChIP_SEQ_CTCF_Merged_rpgc_narrow_peak_1082		1.25683155456498	1.43821942854158	gray90												55.5326317280416	-1.72727609741288	ChIP_SEQ_CTCF_Merged_rpgc_narrow_peak_1082
222.398701934594	0.322833306366707	ChIP_SEQ_CTCF_Merged_rpgc_narrow_peak_1083		0.335215538991552	0.322833306366707	gray90												183.305630982399	0.987938915728789	ChIP_SEQ_CTCF_Merged_rpgc_narrow_peak_1083
1626.71995243522	-0.22351505223798	ChIP_SEQ_CTCF_Merged_rpgc_narrow_peak_1084		0.482550989079558	-0.22351505223798	gray90												2547.36364981788	0.200072998108628	ChIP_SEQ_CTCF_Merged_rpgc_narrow_peak_1084
711.589327642083	-0.123017496685807	ChIP_SEQ_CTCF_Merged_rpgc_narrow_peak_1085		0.257666770043471	-0.123017496685807	gray90												1109.37836890331	0.0879486162374131	ChIP_SEQ_CTCF_Merged_rpgc_narrow_peak_1085
731.292423423977	0.292540357294117	ChIP_SEQ_CTCF_Merged_rpgc_narrow_peak_1086		0.608137384943717	0.292540357294117	gray90												945.158473140207	-0.0652351618897362	ChIP_SEQ_CTCF_Merged_rpgc_narrow_peak_1086
309.566250318582	0.268496824161344	ChIP_SEQ_CTCF_Merged_rpgc_narrow_peak_1087		0.197189549083088	0.268496824161344	gray90												349.461517928221	-0.141067506702392	ChIP_SEQ_CTCF_Merged_rpgc_narrow_peak_1087
182.797306522643	0.283086885954746	ChIP_SEQ_CTCF_Merged_rpgc_narrow_peak_1088		0.239528111087625	0.283086885954746	gray90												127.322100856264	-0.35587751423547	ChIP_SEQ_CTCF_Merged_rpgc_narrow_peak_1088
817.005326309816	-0.229612685034026	ChIP_SEQ_CTCF_Merged_rpgc_narrow_peak_1089		0.621588222503212	-0.229612685034026	gray90												1030.99257570346	0.130592879174246	ChIP_SEQ_CTCF_Merged_rpgc_narrow_peak_1089
201.089330670758	-0.148630666611998	ChIP_SEQ_CTCF_Merged_rpgc_narrow_peak_1090		0.106933229685317	-0.148630666611998	gray90												138.512807190377	0.162622648054494	ChIP_SEQ_CTCF_Merged_rpgc_narrow_peak_1090
634.332133837988	-0.197315703624611	ChIP_SEQ_CTCF_Merged_rpgc_narrow_peak_1091		0.286733348041605	-0.197315703624611	gray90												810.818990852773	-0.271386630516227	ChIP_SEQ_CTCF_Merged_rpgc_narrow_peak_1091
331.861955229399	0.0544031800461669	ChIP_SEQ_CTCF_Merged_rpgc_narrow_peak_1092		0.044478676132019	0.0544031800461669	gray90												377.785087931563	0.317519757350136	ChIP_SEQ_CTCF_Merged_rpgc_narrow_peak_1092
248.574164453192	0.375373237535039	ChIP_SEQ_CTCF_Merged_rpgc_narrow_peak_1093		0.459210577374342	0.375373237535039	gray90												332.051373140615	0.618468499394165	ChIP_SEQ_CTCF_Merged_rpgc_narrow_peak_1093
995.060182158946	-0.403420400700988	ChIP_SEQ_CTCF_Merged_rpgc_narrow_peak_1094		1.19042861594167	-0.403420400700988	gray90												1136.30248943115	0.0834450438831861	ChIP_SEQ_CTCF_Merged_rpgc_narrow_peak_1094
870.002755831563	-0.710515321767371	ChIP_SEQ_CTCF_Merged_rpgc_narrow_peak_1095		2.30825778011237	-0.710515321767371	#305494												1150.15803516818	0.0500626889288237	ChIP_SEQ_CTCF_Merged_rpgc_narrow_peak_1095
591.562523795685	-0.377470696779883	ChIP_SEQ_CTCF_Merged_rpgc_narrow_peak_1096		0.825525570982402	-0.377470696779883	gray90												882.10164679383	-0.446077572746473	ChIP_SEQ_CTCF_Merged_rpgc_narrow_peak_1096
251.11140865838	0.742835688883159	ChIP_SEQ_CTCF_Merged_rpgc_narrow_peak_1097		0.725982725353378	0.742835688883159	gray90												191.931906035146	0.360503283124894	ChIP_SEQ_CTCF_Merged_rpgc_narrow_peak_1097
551.80908794606	-0.677451339550428	ChIP_SEQ_CTCF_Merged_rpgc_narrow_peak_1098		2.7252689490506	-0.677451339550428	#305494												643.686366298399	-0.363971721061985	ChIP_SEQ_CTCF_Merged_rpgc_narrow_peak_1098
1086.40230222653	-0.155179922167039	ChIP_SEQ_CTCF_Merged_rpgc_narrow_peak_1099		0.284877013436392	-0.155179922167039	gray90												1410.7191160134	-0.0737873954877298	ChIP_SEQ_CTCF_Merged_rpgc_narrow_peak_1099
831.49006084856	-0.436082752363179	ChIP_SEQ_CTCF_Merged_rpgc_narrow_peak_1100		1.24252926862585	-0.436082752363179	gray90												970.455742061741	-0.0507718642764419	ChIP_SEQ_CTCF_Merged_rpgc_narrow_peak_1100
584.969486777322	-0.0894187121277538	ChIP_SEQ_CTCF_Merged_rpgc_narrow_peak_1101		0.11691908576168	-0.0894187121277538	gray90												587.185766288308	-0.139132617901719	ChIP_SEQ_CTCF_Merged_rpgc_narrow_peak_1101
182.578728240118	0.199678889924648	ChIP_SEQ_CTCF_Merged_rpgc_narrow_peak_1102		0.193060349007049	0.199678889924648	gray90												114.645353901331	-0.086649637049678	ChIP_SEQ_CTCF_Merged_rpgc_narrow_peak_1102
907.775708773378	-0.81141606889534	ChIP_SEQ_CTCF_Merged_rpgc_narrow_peak_1103		1.62330257640531	-0.81141606889534	gray90												1338.93570558959	-0.0262546794277562	ChIP_SEQ_CTCF_Merged_rpgc_narrow_peak_1103
702.540320571545	-0.690825586517558	ChIP_SEQ_CTCF_Merged_rpgc_narrow_peak_1104		1.72283760490052	-0.690825586517558	gray90												1018.36848885719	0.110243042160751	ChIP_SEQ_CTCF_Merged_rpgc_narrow_peak_1104
594.674920087712	0.483885734052112	ChIP_SEQ_CTCF_Merged_rpgc_narrow_peak_1105		1.62863507840593	0.483885734052112	gray90												917.696536343755	0.385836579002928	ChIP_SEQ_CTCF_Merged_rpgc_narrow_peak_1105
249.231358373286	-0.57231281189661	ChIP_SEQ_CTCF_Merged_rpgc_narrow_peak_1106		0.866773664126505	-0.57231281189661	gray90												199.541958897882	0.69574200826043	ChIP_SEQ_CTCF_Merged_rpgc_narrow_peak_1106
236.337325419783	0.0516907156365993	ChIP_SEQ_CTCF_Merged_rpgc_narrow_peak_1107		0.0509177703140564	0.0516907156365993	gray90												234.862980308882	0.382355365644606	ChIP_SEQ_CTCF_Merged_rpgc_narrow_peak_1107
142.557678484381	0.329367678392756	ChIP_SEQ_CTCF_Merged_rpgc_narrow_peak_1108		0.352875073378984	0.329367678392756	gray90												157.63066831519	0.601696592353376	ChIP_SEQ_CTCF_Merged_rpgc_narrow_peak_1108
466.656910349715	0.219697520759884	ChIP_SEQ_CTCF_Merged_rpgc_narrow_peak_1109		0.288206836623766	0.219697520759884	gray90												765.255384519847	-0.113400789894613	ChIP_SEQ_CTCF_Merged_rpgc_narrow_peak_1109
258.64862529304	0.975933463834684	ChIP_SEQ_CTCF_Merged_rpgc_narrow_peak_1110		1.88172789685122	0.975933463834684	gray90												216.190059721871	-0.421861835141333	ChIP_SEQ_CTCF_Merged_rpgc_narrow_peak_1110
383.584813635873	0.570418470485627	ChIP_SEQ_CTCF_Merged_rpgc_narrow_peak_1111		0.7533579371437	0.570418470485627	gray90												601.937299231214	-0.581187515060506	ChIP_SEQ_CTCF_Merged_rpgc_narrow_peak_1111
750.140152303362	-0.566787788898014	ChIP_SEQ_CTCF_Merged_rpgc_narrow_peak_1112		1.75633758439051	-0.566787788898014	gray90												970.904435502857	-0.126012119718709	ChIP_SEQ_CTCF_Merged_rpgc_narrow_peak_1112
701.89578407915	-0.628333561823337	ChIP_SEQ_CTCF_Merged_rpgc_narrow_peak_1113		2.53766110105672	-0.628333561823337	#305494												885.907998284472	0.000422944804378237	ChIP_SEQ_CTCF_Merged_rpgc_narrow_peak_1113
502.332862722624	-0.692853491905206	ChIP_SEQ_CTCF_Merged_rpgc_narrow_peak_1114		1.22938354094654	-0.692853491905206	gray90												759.307725244387	-0.0471836206417327	ChIP_SEQ_CTCF_Merged_rpgc_narrow_peak_1114
246.174960986917	-0.771527816706335	ChIP_SEQ_CTCF_Merged_rpgc_narrow_peak_1115		1.233368716372	-0.771527816706335	gray90												436.337289804064	-0.312247693469369	ChIP_SEQ_CTCF_Merged_rpgc_narrow_peak_1115
425.2411691234	0.341179677148411	ChIP_SEQ_CTCF_Merged_rpgc_narrow_peak_1116		0.450876429861312	0.341179677148411	gray90												548.058645639784	0.432208484735209	ChIP_SEQ_CTCF_Merged_rpgc_narrow_peak_1116
128.869596046113	0.602290897657234	ChIP_SEQ_CTCF_Merged_rpgc_narrow_peak_1117		0.431795656749845	0.602290897657234	gray90												48.4702184124902	-0.0217379028565696	ChIP_SEQ_CTCF_Merged_rpgc_narrow_peak_1117
314.737062815818	0.275635188778504	ChIP_SEQ_CTCF_Merged_rpgc_narrow_peak_1118		0.136417893192729	0.275635188778504	gray90												263.333534380498	0.932507269318889	ChIP_SEQ_CTCF_Merged_rpgc_narrow_peak_1118
246.97014620889	0.369217151098946	ChIP_SEQ_CTCF_Merged_rpgc_narrow_peak_1119		0.290583600239557	0.369217151098946	gray90												334.168134280034	0.311358824632698	ChIP_SEQ_CTCF_Merged_rpgc_narrow_peak_1119
180.553504086589	0.573511663599974	ChIP_SEQ_CTCF_Merged_rpgc_narrow_peak_1120		0.56061944535428	0.573511663599974	gray90												129.347310751239	0.0775780967267911	ChIP_SEQ_CTCF_Merged_rpgc_narrow_peak_1120
589.846023006582	-0.292138326423672	ChIP_SEQ_CTCF_Merged_rpgc_narrow_peak_1121		0.53532450139019	-0.292138326423672	gray90												753.729918905927	-0.159255253595985	ChIP_SEQ_CTCF_Merged_rpgc_narrow_peak_1121
844.564348250274	-0.472312082233424	ChIP_SEQ_CTCF_Merged_rpgc_narrow_peak_1122		1.71134046882667	-0.472312082233424	gray90												970.046264139545	-0.2833736783087	ChIP_SEQ_CTCF_Merged_rpgc_narrow_peak_1122
177.616733990462	-0.188181885806284	ChIP_SEQ_CTCF_Merged_rpgc_narrow_peak_1123		0.1647875029782	-0.188181885806284	gray90												223.405934811475	0.561499685409336	ChIP_SEQ_CTCF_Merged_rpgc_narrow_peak_1123
121.517795847601	0.647679943242236	ChIP_SEQ_CTCF_Merged_rpgc_narrow_peak_1124		0.810997609375311	0.647679943242236	gray90												141.373315138051	1.0718993774268	ChIP_SEQ_CTCF_Merged_rpgc_narrow_peak_1124
134.041625060175	0.0812479725574991	ChIP_SEQ_CTCF_Merged_rpgc_narrow_peak_1125		0.0352767311630206	0.0812479725574991	gray90												80.990156441347	0.421720615668477	ChIP_SEQ_CTCF_Merged_rpgc_narrow_peak_1125
335.222867371503	-0.0730230439561791	ChIP_SEQ_CTCF_Merged_rpgc_narrow_peak_1126		0.0621645742016905	-0.0730230439561791	gray90												333.386232061616	-0.757639923938458	ChIP_SEQ_CTCF_Merged_rpgc_narrow_peak_1126
359.737663880666	-0.441579458805881	ChIP_SEQ_CTCF_Merged_rpgc_narrow_peak_1127		0.881611444677735	-0.441579458805881	gray90												458.592859468284	-0.0851697019916115	ChIP_SEQ_CTCF_Merged_rpgc_narrow_peak_1127
828.93325252409	-0.1083551732858	ChIP_SEQ_CTCF_Merged_rpgc_narrow_peak_1128		0.233715765576037	-0.1083551732858	gray90												1163.71443855529	0.450518649294236	ChIP_SEQ_CTCF_Merged_rpgc_narrow_peak_1128
282.48535985488	-0.0805294203152662	ChIP_SEQ_CTCF_Merged_rpgc_narrow_peak_1129		0.0924769187682005	-0.0805294203152662	gray90												707.85332596049	-0.23935356934146	ChIP_SEQ_CTCF_Merged_rpgc_narrow_peak_1129
726.759190038554	-0.155983290212852	ChIP_SEQ_CTCF_Merged_rpgc_narrow_peak_1130		0.354425666461216	-0.155983290212852	gray90												1056.37139347561	-0.0978618648341189	ChIP_SEQ_CTCF_Merged_rpgc_narrow_peak_1130
728.064305598016	-0.0429533540549269	ChIP_SEQ_CTCF_Merged_rpgc_narrow_peak_1131		0.0820777627600361	-0.0429533540549269	gray90												970.199873495125	-0.189676726309484	ChIP_SEQ_CTCF_Merged_rpgc_narrow_peak_1131
197.152085213307	-0.334126294579777	ChIP_SEQ_CTCF_Merged_rpgc_narrow_peak_1132		0.29277767814013	-0.334126294579777	gray90												237.447521619014	0.280600579511449	ChIP_SEQ_CTCF_Merged_rpgc_narrow_peak_1132
146.857518006581	0.621497249002208	ChIP_SEQ_CTCF_Merged_rpgc_narrow_peak_1133		0.307245061560372	0.621497249002208	gray90												131.483246265613	-0.931198142552653	ChIP_SEQ_CTCF_Merged_rpgc_narrow_peak_1133
111.921447142737	0.705275371528556	ChIP_SEQ_CTCF_Merged_rpgc_narrow_peak_1134		0.734552986871125	0.705275371528556	gray90												204.877385179909	-0.727621412044826	ChIP_SEQ_CTCF_Merged_rpgc_narrow_peak_1134
245.697463719821	0.46067213053602	ChIP_SEQ_CTCF_Merged_rpgc_narrow_peak_1135		0.401083379204274	0.46067213053602	gray90												325.878997592772	0.586994270199646	ChIP_SEQ_CTCF_Merged_rpgc_narrow_peak_1135
574.827621011175	0.356834335239356	ChIP_SEQ_CTCF_Merged_rpgc_narrow_peak_1136		0.447020926184862	0.356834335239356	gray90												814.217369874385	-0.261867078764414	ChIP_SEQ_CTCF_Merged_rpgc_narrow_peak_1136
815.715487554011	-0.218240285586528	ChIP_SEQ_CTCF_Merged_rpgc_narrow_peak_1137		0.458069131251077	-0.218240285586528	gray90												1144.05611816674	-0.158062619190316	ChIP_SEQ_CTCF_Merged_rpgc_narrow_peak_1137
123.710746350912	0.909830589786935	ChIP_SEQ_CTCF_Merged_rpgc_narrow_peak_1138		0.931009176056223	0.909830589786935	gray90												99.9115676976952	0.317209118789557	ChIP_SEQ_CTCF_Merged_rpgc_narrow_peak_1138
120.793810621816	0.841680135962847	ChIP_SEQ_CTCF_Merged_rpgc_narrow_peak_1139		0.810300824378058	0.841680135962847	gray90												126.564400292357	0.206059722272985	ChIP_SEQ_CTCF_Merged_rpgc_narrow_peak_1139
230.492674005231	-0.286652409437793	ChIP_SEQ_CTCF_Merged_rpgc_narrow_peak_1140		0.202991162471427	-0.286652409437793	gray90												428.36409574838	-0.23153718518902	ChIP_SEQ_CTCF_Merged_rpgc_narrow_peak_1140
274.714393398991	0.0895552462641588	ChIP_SEQ_CTCF_Merged_rpgc_narrow_peak_1141		0.0710458256639052	0.0895552462641588	gray90												343.005894065669	0.705479782081742	ChIP_SEQ_CTCF_Merged_rpgc_narrow_peak_1141
524.369003845083	0.102051717603942	ChIP_SEQ_CTCF_Merged_rpgc_narrow_peak_1142		0.13300313073376	0.102051717603942	gray90												801.689387377962	0.497132690613502	ChIP_SEQ_CTCF_Merged_rpgc_narrow_peak_1142
248.927120017991	-0.475442684338001	ChIP_SEQ_CTCF_Merged_rpgc_narrow_peak_1143		0.746457973067161	-0.475442684338001	gray90												461.728534006088	-0.553040526818991	ChIP_SEQ_CTCF_Merged_rpgc_narrow_peak_1143
470.405859406851	-0.197990118688147	ChIP_SEQ_CTCF_Merged_rpgc_narrow_peak_1144		0.295210699986153	-0.197990118688147	gray90												792.776432848105	-0.153411252561878	ChIP_SEQ_CTCF_Merged_rpgc_narrow_peak_1144
418.698031703075	-0.799026073587297	ChIP_SEQ_CTCF_Merged_rpgc_narrow_peak_1145		2.47242524216729	-0.799026073587297	#305494												324.462889238605	0.0669767971084106	ChIP_SEQ_CTCF_Merged_rpgc_narrow_peak_1145
174.345573619897	0.657475517892241	ChIP_SEQ_CTCF_Merged_rpgc_narrow_peak_1146		0.339055046495924	0.657475517892241	gray90												62.2725536664554	1.499503526384	ChIP_SEQ_CTCF_Merged_rpgc_narrow_peak_1146
548.822180414825	-0.38217508340844	ChIP_SEQ_CTCF_Merged_rpgc_narrow_peak_1147		0.479249822794321	-0.38217508340844	gray90												727.690150436175	0.00857965101178825	ChIP_SEQ_CTCF_Merged_rpgc_narrow_peak_1147
219.186440336322	0.0494513933780615	ChIP_SEQ_CTCF_Merged_rpgc_narrow_peak_1148		0.04840015575514	0.0494513933780615	gray90												328.698469005144	-0.271588062233023	ChIP_SEQ_CTCF_Merged_rpgc_narrow_peak_1148
466.161448428819	-0.361500231715222	ChIP_SEQ_CTCF_Merged_rpgc_narrow_peak_1149		0.33054488285044	-0.361500231715222	gray90												599.766547646425	-0.184667289414928	ChIP_SEQ_CTCF_Merged_rpgc_narrow_peak_1149
315.502323088222	0.455337313673868	ChIP_SEQ_CTCF_Merged_rpgc_narrow_peak_1150		0.81968278354813	0.455337313673868	gray90												474.404903624466	-0.24809557415606	ChIP_SEQ_CTCF_Merged_rpgc_narrow_peak_1150
191.580034499196	-0.0639972814615854	ChIP_SEQ_CTCF_Merged_rpgc_narrow_peak_1151		0.0589773967429859	-0.0639972814615854	gray90												182.571896374345	0.763317354704919	ChIP_SEQ_CTCF_Merged_rpgc_narrow_peak_1151
920.317179988454	-0.0919472204942972	ChIP_SEQ_CTCF_Merged_rpgc_narrow_peak_1152		0.166833860238183	-0.0919472204942972	gray90												1167.10364741337	0.173415179005993	ChIP_SEQ_CTCF_Merged_rpgc_narrow_peak_1152
498.706009750564	0.0148100616293665	ChIP_SEQ_CTCF_Merged_rpgc_narrow_peak_1153		0.0185483024574848	0.0148100616293665	gray90												600.948696309967	-0.347595058692658	ChIP_SEQ_CTCF_Merged_rpgc_narrow_peak_1153
256.068539378207	0.514398004944451	ChIP_SEQ_CTCF_Merged_rpgc_narrow_peak_1154		0.382702613449618	0.514398004944451	gray90												407.872076897316	-0.219002483943101	ChIP_SEQ_CTCF_Merged_rpgc_narrow_peak_1154
367.973465846136	-0.193149547163266	ChIP_SEQ_CTCF_Merged_rpgc_narrow_peak_1155		0.182073602663662	-0.193149547163266	gray90												486.597580709217	0.496153409205464	ChIP_SEQ_CTCF_Merged_rpgc_narrow_peak_1155
532.93869037762	0.254737025544774	ChIP_SEQ_CTCF_Merged_rpgc_narrow_peak_1156		0.536530357789383	0.254737025544774	gray90												808.523408312245	0.21041937670133	ChIP_SEQ_CTCF_Merged_rpgc_narrow_peak_1156
732.227947469047	-0.332524456235835	ChIP_SEQ_CTCF_Merged_rpgc_narrow_peak_1157		1.05443434091899	-0.332524456235835	gray90												1194.88482863769	0.248401138351341	ChIP_SEQ_CTCF_Merged_rpgc_narrow_peak_1157
329.35033188845	0.2900221738949	ChIP_SEQ_CTCF_Merged_rpgc_narrow_peak_1158		0.242569702074433	0.2900221738949	gray90												237.593081338163	0.610538685856937	ChIP_SEQ_CTCF_Merged_rpgc_narrow_peak_1158
177.61760762679	-0.723500193412609	ChIP_SEQ_CTCF_Merged_rpgc_narrow_peak_1159		1.03688817770169	-0.723500193412609	gray90												279.063821199559	0.305552648929502	ChIP_SEQ_CTCF_Merged_rpgc_narrow_peak_1159
474.629674871228	0.0691174929023536	ChIP_SEQ_CTCF_Merged_rpgc_narrow_peak_1160		0.0841111506480811	0.0691174929023536	gray90												569.96681793038	0.400034471688865	ChIP_SEQ_CTCF_Merged_rpgc_narrow_peak_1160
284.046740903316	-0.314610633684019	ChIP_SEQ_CTCF_Merged_rpgc_narrow_peak_1161		0.381472965677917	-0.314610633684019	gray90												253.55078170113	0.252430379581113	ChIP_SEQ_CTCF_Merged_rpgc_narrow_peak_1161
260.221317293967	0.353414305586877	ChIP_SEQ_CTCF_Merged_rpgc_narrow_peak_1162		0.401840643739487	0.353414305586877	gray90												480.820753842621	-0.330053699781621	ChIP_SEQ_CTCF_Merged_rpgc_narrow_peak_1162
616.787937700348	-0.129317031199071	ChIP_SEQ_CTCF_Merged_rpgc_narrow_peak_1163		0.266981696261905	-0.129317031199071	gray90												713.176445788442	0.0688668956936411	ChIP_SEQ_CTCF_Merged_rpgc_narrow_peak_1163
474.278026291464	0.208328633029079	ChIP_SEQ_CTCF_Merged_rpgc_narrow_peak_1164		0.236594390469724	0.208328633029079	gray90												391.667495587345	0.404863469549733	ChIP_SEQ_CTCF_Merged_rpgc_narrow_peak_1164
982.63996034723	0.147542830403888	ChIP_SEQ_CTCF_Merged_rpgc_narrow_peak_1165		0.392672039339601	0.147542830403888	gray90												1185.17423538845	0.113909399771725	ChIP_SEQ_CTCF_Merged_rpgc_narrow_peak_1165
468.78756598938	0.214250767123602	ChIP_SEQ_CTCF_Merged_rpgc_narrow_peak_1166		0.392978228581889	0.214250767123602	gray90												733.113175161707	-0.10084933859286	ChIP_SEQ_CTCF_Merged_rpgc_narrow_peak_1166
814.641970143071	-0.0733923294415144	ChIP_SEQ_CTCF_Merged_rpgc_narrow_peak_1167		0.157138245051652	-0.0733923294415144	gray90												1519.69978065109	-0.201503192702476	ChIP_SEQ_CTCF_Merged_rpgc_narrow_peak_1167
242.47214533835	-0.036049486777064	ChIP_SEQ_CTCF_Merged_rpgc_narrow_peak_1168		0.0209413438741094	-0.036049486777064	gray90												442.150740851352	0.608893255404901	ChIP_SEQ_CTCF_Merged_rpgc_narrow_peak_1168
667.23297131166	-0.0766192383106083	ChIP_SEQ_CTCF_Merged_rpgc_narrow_peak_1169		0.0590606322632636	-0.0766192383106083	gray90												972.439925256675	0.087275567042724	ChIP_SEQ_CTCF_Merged_rpgc_narrow_peak_1169
233.428726836793	-0.425673250783924	ChIP_SEQ_CTCF_Merged_rpgc_narrow_peak_1170		0.504558944007335	-0.425673250783924	gray90												343.461082405652	-0.105973974103553	ChIP_SEQ_CTCF_Merged_rpgc_narrow_peak_1170
278.778403102623	-0.415476421471557	ChIP_SEQ_CTCF_Merged_rpgc_narrow_peak_1171		0.475787136832553	-0.415476421471557	gray90												184.502422531681	0.457488080141656	ChIP_SEQ_CTCF_Merged_rpgc_narrow_peak_1171
121.427329718238	1.50895027993223	ChIP_SEQ_CTCF_Merged_rpgc_narrow_peak_1172		2.87617288359271	1.50895027993223	#049494												27.0079512925147	3.00833720239539	ChIP_SEQ_CTCF_Merged_rpgc_narrow_peak_1172
172.670417656082	-0.025623184356677	ChIP_SEQ_CTCF_Merged_rpgc_narrow_peak_1173		0.016315075160731	-0.025623184356677	gray90												172.96141803169	0.703206552882078	ChIP_SEQ_CTCF_Merged_rpgc_narrow_peak_1173
192.862728571629	-0.657626981047167	ChIP_SEQ_CTCF_Merged_rpgc_narrow_peak_1174		0.826579573345075	-0.657626981047167	gray90												223.119011515338	0.22784523282213	ChIP_SEQ_CTCF_Merged_rpgc_narrow_peak_1174
151.870346577431	1.16131743571709	ChIP_SEQ_CTCF_Merged_rpgc_narrow_peak_1175		2.11966009577135	1.16131743571709	#049494												267.175004263566	-0.969038471217531	ChIP_SEQ_CTCF_Merged_rpgc_narrow_peak_1175
67.3524401559595	1.3627828445875	ChIP_SEQ_CTCF_Merged_rpgc_narrow_peak_1176		1.01433456963953	1.3627828445875	gray90												15.8908428581039	-1.19334774193506	ChIP_SEQ_CTCF_Merged_rpgc_narrow_peak_1176
193.78758810633	0.461810951575112	ChIP_SEQ_CTCF_Merged_rpgc_narrow_peak_1177		0.415356472720306	0.461810951575112	gray90												363.354112776559	0.770245812927207	ChIP_SEQ_CTCF_Merged_rpgc_narrow_peak_1177
236.11165958858	-0.0520927671884826	ChIP_SEQ_CTCF_Merged_rpgc_narrow_peak_1178		0.045904232115157	-0.0520927671884826	gray90												210.930031601951	0.254628868917808	ChIP_SEQ_CTCF_Merged_rpgc_narrow_peak_1178
764.261918461667	0.214909440921024	ChIP_SEQ_CTCF_Merged_rpgc_narrow_peak_1179		0.37334744972561	0.214909440921024	gray90												879.51107017233	0.183365969421825	ChIP_SEQ_CTCF_Merged_rpgc_narrow_peak_1179
733.745009259805	-0.765491633176595	ChIP_SEQ_CTCF_Merged_rpgc_narrow_peak_1180		2.80183345421869	-0.765491633176595	#305494												824.194067747025	0.238492442742274	ChIP_SEQ_CTCF_Merged_rpgc_narrow_peak_1180
488.402067966582	0.157652279022968	ChIP_SEQ_CTCF_Merged_rpgc_narrow_peak_1181		0.197055595027129	0.157652279022968	gray90												757.63415214082	-0.180573882016701	ChIP_SEQ_CTCF_Merged_rpgc_narrow_peak_1181
680.00172483267	0.0319537076899584	ChIP_SEQ_CTCF_Merged_rpgc_narrow_peak_1182		0.02969868920188	0.0319537076899584	gray90												954.067077567208	-0.491586165622606	ChIP_SEQ_CTCF_Merged_rpgc_narrow_peak_1182
777.782966545599	-0.223531923584529	ChIP_SEQ_CTCF_Merged_rpgc_narrow_peak_1183		0.433697765009413	-0.223531923584529	gray90												449.151158031155	0.256246079436558	ChIP_SEQ_CTCF_Merged_rpgc_narrow_peak_1183
196.762577481827	0.273979600462268	ChIP_SEQ_CTCF_Merged_rpgc_narrow_peak_1184		0.327318760302235	0.273979600462268	gray90												179.142794799969	0.67398981309558	ChIP_SEQ_CTCF_Merged_rpgc_narrow_peak_1184
168.91839429335	0.62978278129127	ChIP_SEQ_CTCF_Merged_rpgc_narrow_peak_1185		0.438450305050264	0.62978278129127	gray90												181.673979160881	1.33520446801694	ChIP_SEQ_CTCF_Merged_rpgc_narrow_peak_1185
105.308937572024	0.421352270189952	ChIP_SEQ_CTCF_Merged_rpgc_narrow_peak_1186		0.28538062478313	0.421352270189952	gray90												127.142613828685	0.206191637699519	ChIP_SEQ_CTCF_Merged_rpgc_narrow_peak_1186
217.29082075532	0.588299973899364	ChIP_SEQ_CTCF_Merged_rpgc_narrow_peak_1187		0.394992146356721	0.588299973899364	gray90												222.89510012805	-1.38626400680793	ChIP_SEQ_CTCF_Merged_rpgc_narrow_peak_1187
955.829179769935	-0.0953066385752613	ChIP_SEQ_CTCF_Merged_rpgc_narrow_peak_1188		0.189120229628018	-0.0953066385752613	gray90												1458.0068853865	0.0953879151181843	ChIP_SEQ_CTCF_Merged_rpgc_narrow_peak_1188
686.478280817418	0.0116793773054218	ChIP_SEQ_CTCF_Merged_rpgc_narrow_peak_1189		0.013524209174612	0.0116793773054218	gray90												936.433463920005	-0.299534460482806	ChIP_SEQ_CTCF_Merged_rpgc_narrow_peak_1189
217.647024599618	-0.6773554498292	ChIP_SEQ_CTCF_Merged_rpgc_narrow_peak_1190		1.03523288088225	-0.6773554498292	gray90												335.817189817126	-0.313761373845833	ChIP_SEQ_CTCF_Merged_rpgc_narrow_peak_1190
515.745908969315	0.094203155409386	ChIP_SEQ_CTCF_Merged_rpgc_narrow_peak_1191		0.158930234054868	0.094203155409386	gray90												757.226620751784	-0.659446169604854	ChIP_SEQ_CTCF_Merged_rpgc_narrow_peak_1191
314.879333608464	0.043716411330395	ChIP_SEQ_CTCF_Merged_rpgc_narrow_peak_1192		0.040191270168781	0.043716411330395	gray90												587.944004973073	0.304312900639094	ChIP_SEQ_CTCF_Merged_rpgc_narrow_peak_1192
736.559801061995	-0.318879533414503	ChIP_SEQ_CTCF_Merged_rpgc_narrow_peak_1193		0.449843161623268	-0.318879533414503	gray90												868.305576462341	0.202183843091817	ChIP_SEQ_CTCF_Merged_rpgc_narrow_peak_1193
435.051353765749	0.104877622676209	ChIP_SEQ_CTCF_Merged_rpgc_narrow_peak_1194		0.152861689679192	0.104877622676209	gray90												576.768199647977	-0.193192188525539	ChIP_SEQ_CTCF_Merged_rpgc_narrow_peak_1194
577.364919916317	-0.315341215565836	ChIP_SEQ_CTCF_Merged_rpgc_narrow_peak_1195		0.425966828537999	-0.315341215565836	gray90												811.24463282521	-0.0932523520654829	ChIP_SEQ_CTCF_Merged_rpgc_narrow_peak_1195
492.142135878562	-0.0558515373087815	ChIP_SEQ_CTCF_Merged_rpgc_narrow_peak_1196		0.0321528410424249	-0.0558515373087815	gray90												325.769192543876	1.27654057378912	ChIP_SEQ_CTCF_Merged_rpgc_narrow_peak_1196
589.111237196198	-0.00598340734790655	ChIP_SEQ_CTCF_Merged_rpgc_narrow_peak_1197		0.00687610601198148	-0.00598340734790655	gray90												574.990876571153	0.0274793092944345	ChIP_SEQ_CTCF_Merged_rpgc_narrow_peak_1197
159.082971386746	-0.143751667423115	ChIP_SEQ_CTCF_Merged_rpgc_narrow_peak_1198		0.120925190541506	-0.143751667423115	gray90												173.753342119275	0.775991669422761	ChIP_SEQ_CTCF_Merged_rpgc_narrow_peak_1198
146.673859245603	1.61539175295503	ChIP_SEQ_CTCF_Merged_rpgc_narrow_peak_1199		2.88626896395899	1.61539175295503	#049494												138.867894774309	-0.199025111017935	ChIP_SEQ_CTCF_Merged_rpgc_narrow_peak_1199
176.483522875495	0.464129217097978	ChIP_SEQ_CTCF_Merged_rpgc_narrow_peak_1200		0.444219531864423	0.464129217097978	gray90												243.264172195413	0.2979565370643	ChIP_SEQ_CTCF_Merged_rpgc_narrow_peak_1200
605.726477789379	-0.0864822142494681	ChIP_SEQ_CTCF_Merged_rpgc_narrow_peak_1201		0.129855529869723	-0.0864822142494681	gray90												889.853922592386	-0.0266002187500344	ChIP_SEQ_CTCF_Merged_rpgc_narrow_peak_1201
286.219788852915	0.33786154305897	ChIP_SEQ_CTCF_Merged_rpgc_narrow_peak_1202		0.471266258673002	0.33786154305897	gray90												323.245663010951	-0.249632123455223	ChIP_SEQ_CTCF_Merged_rpgc_narrow_peak_1202
126.332370641557	-1.22479937700987	ChIP_SEQ_CTCF_Merged_rpgc_narrow_peak_1203		1.32608357488428	-1.22479937700987	gray90												184.885188208683	-0.737670361811881	ChIP_SEQ_CTCF_Merged_rpgc_narrow_peak_1203
701.051970656633	-0.348482315475251	ChIP_SEQ_CTCF_Merged_rpgc_narrow_peak_1204		0.624455569080251	-0.348482315475251	gray90												859.2338618541	-0.129897642568571	ChIP_SEQ_CTCF_Merged_rpgc_narrow_peak_1204
213.577746703821	-0.148709463982526	ChIP_SEQ_CTCF_Merged_rpgc_narrow_peak_1205		0.0929986479111672	-0.148709463982526	gray90												229.472097500727	0.234056272873489	ChIP_SEQ_CTCF_Merged_rpgc_narrow_peak_1205
324.42970196454	0.220712893627945	ChIP_SEQ_CTCF_Merged_rpgc_narrow_peak_1206		0.184043172659933	0.220712893627945	gray90												342.539461232741	0.0694049349711416	ChIP_SEQ_CTCF_Merged_rpgc_narrow_peak_1206
508.273224251466	-0.177762644130528	ChIP_SEQ_CTCF_Merged_rpgc_narrow_peak_1207		0.258257820285623	-0.177762644130528	gray90												613.545771541935	-0.222264775634685	ChIP_SEQ_CTCF_Merged_rpgc_narrow_peak_1207
775.484103510768	-0.327991675326279	ChIP_SEQ_CTCF_Merged_rpgc_narrow_peak_1208		1.04636099684972	-0.327991675326279	gray90												999.422207820958	-0.122700794112335	ChIP_SEQ_CTCF_Merged_rpgc_narrow_peak_1208
244.134395422054	0.138961307858667	ChIP_SEQ_CTCF_Merged_rpgc_narrow_peak_1209		0.051744907992885	0.138961307858667	gray90												520.01833482203	-0.00122858934089234	ChIP_SEQ_CTCF_Merged_rpgc_narrow_peak_1209
635.602116828834	-0.189306554884744	ChIP_SEQ_CTCF_Merged_rpgc_narrow_peak_1210		0.173939143363516	-0.189306554884744	gray90												988.706710236897	0.151255885735961	ChIP_SEQ_CTCF_Merged_rpgc_narrow_peak_1210
133.593958350589	0.183867074861272	ChIP_SEQ_CTCF_Merged_rpgc_narrow_peak_1211		0.12747127061819	0.183867074861272	gray90												203.651579304348	0.328156996442814	ChIP_SEQ_CTCF_Merged_rpgc_narrow_peak_1211
127.049306560072	-0.120367295361684	ChIP_SEQ_CTCF_Merged_rpgc_narrow_peak_1212		0.0971327714231766	-0.120367295361684	gray90												132.899779422418	-0.195535030910875	ChIP_SEQ_CTCF_Merged_rpgc_narrow_peak_1212
289.749816384161	-0.17489222077091	ChIP_SEQ_CTCF_Merged_rpgc_narrow_peak_1213		0.138172465421731	-0.17489222077091	gray90												367.644507567023	0.795048072906225	ChIP_SEQ_CTCF_Merged_rpgc_narrow_peak_1213
121.430834673136	1.70611746164318	ChIP_SEQ_CTCF_Merged_rpgc_narrow_peak_1214		2.67828494539745	1.70611746164318	#049494												86.791819003232	0.395012913416057	ChIP_SEQ_CTCF_Merged_rpgc_narrow_peak_1214
30.0997416798867	1.23467756808011	ChIP_SEQ_CTCF_Merged_rpgc_narrow_peak_1215		0.34614054969878	1.23467756808011	gray90												20.5644376814113	-0.496121407875022	ChIP_SEQ_CTCF_Merged_rpgc_narrow_peak_1215
39.658678063735	-0.0778330269427144	ChIP_SEQ_CTCF_Merged_rpgc_narrow_peak_1216		0.0343161322835567	-0.0778330269427144	gray90												16.0820950744687	-1.35822636523718	ChIP_SEQ_CTCF_Merged_rpgc_narrow_peak_1216
708.80314281059	-0.57440968629393	ChIP_SEQ_CTCF_Merged_rpgc_narrow_peak_1217		0.228335296911176	-0.57440968629393	gray90												448.00715331019	0.89164724526929	ChIP_SEQ_CTCF_Merged_rpgc_narrow_peak_1217
654.686306693096	-0.132052656123639	ChIP_SEQ_CTCF_Merged_rpgc_narrow_peak_1218		0.199727489161873	-0.132052656123639	gray90												966.170819676883	0.108383344064948	ChIP_SEQ_CTCF_Merged_rpgc_narrow_peak_1218
883.89388890565	-0.354285743665556	ChIP_SEQ_CTCF_Merged_rpgc_narrow_peak_1219		0.916639933018657	-0.354285743665556	gray90												1130.66043459709	-0.358471922865507	ChIP_SEQ_CTCF_Merged_rpgc_narrow_peak_1219
804.216522361221	-0.135481447527153	ChIP_SEQ_CTCF_Merged_rpgc_narrow_peak_1220		0.177556080384251	-0.135481447527153	gray90												1214.08090703	-0.357994476143041	ChIP_SEQ_CTCF_Merged_rpgc_narrow_peak_1220
129.046540124314	0.0652355868577155	ChIP_SEQ_CTCF_Merged_rpgc_narrow_peak_1221		0.0330513876889197	0.0652355868577155	gray90												110.97988419561	-0.0586683975659962	ChIP_SEQ_CTCF_Merged_rpgc_narrow_peak_1221
542.07229774571	-0.172375521705002	ChIP_SEQ_CTCF_Merged_rpgc_narrow_peak_1222		0.237874332300842	-0.172375521705002	gray90												1059.53434228716	-0.743781421247186	ChIP_SEQ_CTCF_Merged_rpgc_narrow_peak_1222
213.646076936475	0.983103221465441	ChIP_SEQ_CTCF_Merged_rpgc_narrow_peak_1223		1.36569433264319	0.983103221465441	gray90												249.679223248792	0.311380565813026	ChIP_SEQ_CTCF_Merged_rpgc_narrow_peak_1223
216.710152047511	-0.354624541489379	ChIP_SEQ_CTCF_Merged_rpgc_narrow_peak_1224		0.192654088273841	-0.354624541489379	gray90												147.679552228967	0.0663649343672361	ChIP_SEQ_CTCF_Merged_rpgc_narrow_peak_1224
767.468233629941	-0.501305026162648	ChIP_SEQ_CTCF_Merged_rpgc_narrow_peak_1225		1.7101037172568	-0.501305026162648	gray90												782.416298380542	-0.399347362075214	ChIP_SEQ_CTCF_Merged_rpgc_narrow_peak_1225
563.834690249902	-0.289833320942378	ChIP_SEQ_CTCF_Merged_rpgc_narrow_peak_1226		0.430317762395994	-0.289833320942378	gray90												740.110105116436	-0.150038606063294	ChIP_SEQ_CTCF_Merged_rpgc_narrow_peak_1226
627.76013879404	-0.0453532858526821	ChIP_SEQ_CTCF_Merged_rpgc_narrow_peak_1227		0.0520204823237248	-0.0453532858526821	gray90												831.797887001558	-0.129782975544418	ChIP_SEQ_CTCF_Merged_rpgc_narrow_peak_1227
1065.37499436545	-0.412007817808728	ChIP_SEQ_CTCF_Merged_rpgc_narrow_peak_1228		1.54544903006988	-0.412007817808728	gray90												1663.06935311632	0.0684797476447711	ChIP_SEQ_CTCF_Merged_rpgc_narrow_peak_1228
177.213166158314	-0.81376860437739	ChIP_SEQ_CTCF_Merged_rpgc_narrow_peak_1229		1.27446204514311	-0.81376860437739	gray90												164.075589856435	-0.506456672169646	ChIP_SEQ_CTCF_Merged_rpgc_narrow_peak_1229
372.456117494674	0.664792799775969	ChIP_SEQ_CTCF_Merged_rpgc_narrow_peak_1230		0.668010436961129	0.664792799775969	gray90												260.120704934403	0.871343795941824	ChIP_SEQ_CTCF_Merged_rpgc_narrow_peak_1230
73.7907331732807	0.298496430250476	ChIP_SEQ_CTCF_Merged_rpgc_narrow_peak_1231		0.183354487006519	0.298496430250476	gray90												100.226404550646	0.00181233174889737	ChIP_SEQ_CTCF_Merged_rpgc_narrow_peak_1231
814.995313027287	-0.0896361255676758	ChIP_SEQ_CTCF_Merged_rpgc_narrow_peak_1232		0.0873820278053658	-0.0896361255676758	gray90												1278.84155469964	-0.275099059445744	ChIP_SEQ_CTCF_Merged_rpgc_narrow_peak_1232
196.351581307282	0.456482921044683	ChIP_SEQ_CTCF_Merged_rpgc_narrow_peak_1233		0.494727581762484	0.456482921044683	gray90												295.466941870466	-0.221365115993476	ChIP_SEQ_CTCF_Merged_rpgc_narrow_peak_1233
479.876069218362	-0.336159841512361	ChIP_SEQ_CTCF_Merged_rpgc_narrow_peak_1234		0.123719450393998	-0.336159841512361	gray90												153.362185109884	0.310059564205549	ChIP_SEQ_CTCF_Merged_rpgc_narrow_peak_1234
698.717985397554	-0.672423695694121	ChIP_SEQ_CTCF_Merged_rpgc_narrow_peak_1235		1.59458965152614	-0.672423695694121	gray90												897.979901020877	-0.280998919816872	ChIP_SEQ_CTCF_Merged_rpgc_narrow_peak_1235
427.644173777662	-0.0520048645890882	ChIP_SEQ_CTCF_Merged_rpgc_narrow_peak_1236		0.054388217696792	-0.0520048645890882	gray90												556.639256076448	-0.0225182186275439	ChIP_SEQ_CTCF_Merged_rpgc_narrow_peak_1236
485.767150750492	-0.363972039677665	ChIP_SEQ_CTCF_Merged_rpgc_narrow_peak_1237		0.868816402866865	-0.363972039677665	gray90												403.562542344565	-0.414207320399562	ChIP_SEQ_CTCF_Merged_rpgc_narrow_peak_1237
314.914820607464	-1.1159666132256	ChIP_SEQ_CTCF_Merged_rpgc_narrow_peak_1238		1.78038139794558	-1.1159666132256	gray90												549.630365448112	-1.03981269025876	ChIP_SEQ_CTCF_Merged_rpgc_narrow_peak_1238
171.198176544474	-0.3733365036369	ChIP_SEQ_CTCF_Merged_rpgc_narrow_peak_1239		0.236921525863475	-0.3733365036369	gray90												288.583365450932	-0.420100688418858	ChIP_SEQ_CTCF_Merged_rpgc_narrow_peak_1239
92.1694363118048	0.567904902840006	ChIP_SEQ_CTCF_Merged_rpgc_narrow_peak_1240		0.549000963513527	0.567904902840006	gray90												98.0473712644933	-0.599303127273434	ChIP_SEQ_CTCF_Merged_rpgc_narrow_peak_1240
625.717918693711	0.283278799879933	ChIP_SEQ_CTCF_Merged_rpgc_narrow_peak_1241		0.423488340545399	0.283278799879933	gray90												720.444330373218	-0.0881034236853051	ChIP_SEQ_CTCF_Merged_rpgc_narrow_peak_1241
672.324829481899	-0.631275839873126	ChIP_SEQ_CTCF_Merged_rpgc_narrow_peak_1242		2.41759317906963	-0.631275839873126	#305494												1017.30438018112	-0.485879031254666	ChIP_SEQ_CTCF_Merged_rpgc_narrow_peak_1242
167.461448023411	-0.2702582705604	ChIP_SEQ_CTCF_Merged_rpgc_narrow_peak_1243		0.185059003050726	-0.2702582705604	gray90												104.097198843009	0.521513373997285	ChIP_SEQ_CTCF_Merged_rpgc_narrow_peak_1243
687.52619947129	0.362228578799212	ChIP_SEQ_CTCF_Merged_rpgc_narrow_peak_1244		1.07291575841081	0.362228578799212	gray90												878.849391611838	-0.710526446922611	ChIP_SEQ_CTCF_Merged_rpgc_narrow_peak_1244
107.940255152933	-0.219090040106919	ChIP_SEQ_CTCF_Merged_rpgc_narrow_peak_1245		0.146503682467562	-0.219090040106919	gray90												124.398339639974	0.551303073911764	ChIP_SEQ_CTCF_Merged_rpgc_narrow_peak_1245
449.722944152485	-0.458805528641763	ChIP_SEQ_CTCF_Merged_rpgc_narrow_peak_1246		0.62592990455211	-0.458805528641763	gray90												724.467226357064	-0.432301962694174	ChIP_SEQ_CTCF_Merged_rpgc_narrow_peak_1246
216.566104275618	0.65956760945344	ChIP_SEQ_CTCF_Merged_rpgc_narrow_peak_1247		0.968157835551601	0.65956760945344	gray90												232.973959889058	1.09287588392709	ChIP_SEQ_CTCF_Merged_rpgc_narrow_peak_1247
502.417107089736	0.350348660545982	ChIP_SEQ_CTCF_Merged_rpgc_narrow_peak_1248		0.661980125195004	0.350348660545982	gray90												795.456708131806	0.250272774275847	ChIP_SEQ_CTCF_Merged_rpgc_narrow_peak_1248
500.329110965888	0.319158487049271	ChIP_SEQ_CTCF_Merged_rpgc_narrow_peak_1249		0.66542176597707	0.319158487049271	gray90												676.775311518485	-0.276691484671281	ChIP_SEQ_CTCF_Merged_rpgc_narrow_peak_1249
147.211668185307	0.0548780028467971	ChIP_SEQ_CTCF_Merged_rpgc_narrow_peak_1250		0.0453258290786565	0.0548780028467971	gray90												110.744636391729	-0.864542434747677	ChIP_SEQ_CTCF_Merged_rpgc_narrow_peak_1250
204.769368271123	0.507911058631344	ChIP_SEQ_CTCF_Merged_rpgc_narrow_peak_1251		0.368317349408714	0.507911058631344	gray90												99.8494619842883	-0.315426880920705	ChIP_SEQ_CTCF_Merged_rpgc_narrow_peak_1251
232.657330528882	-0.384242598466841	ChIP_SEQ_CTCF_Merged_rpgc_narrow_peak_1252		0.350372187168115	-0.384242598466841	gray90												241.342667109904	0.144120036080113	ChIP_SEQ_CTCF_Merged_rpgc_narrow_peak_1252
660.963531525265	0.0597035539096817	ChIP_SEQ_CTCF_Merged_rpgc_narrow_peak_1253		0.078461654498851	0.0597035539096817	gray90												890.841413682245	0.450570652557017	ChIP_SEQ_CTCF_Merged_rpgc_narrow_peak_1253
505.082516718658	-0.0684520095681705	ChIP_SEQ_CTCF_Merged_rpgc_narrow_peak_1254		0.0806614486509898	-0.0684520095681705	gray90												840.029213738544	0.283491312910672	ChIP_SEQ_CTCF_Merged_rpgc_narrow_peak_1254
148.488514643889	0.515437330417488	ChIP_SEQ_CTCF_Merged_rpgc_narrow_peak_1255		0.375045714364631	0.515437330417488	gray90												106.103109490334	-0.00651991868374909	ChIP_SEQ_CTCF_Merged_rpgc_narrow_peak_1255
312.586108836532	0.516861965302641	ChIP_SEQ_CTCF_Merged_rpgc_narrow_peak_1256		0.304963801117845	0.516861965302641	gray90												144.711952987798	-1.5893316584906	ChIP_SEQ_CTCF_Merged_rpgc_narrow_peak_1256
506.137294403515	-0.139091315715536	ChIP_SEQ_CTCF_Merged_rpgc_narrow_peak_1257		0.153034059611596	-0.139091315715536	gray90												592.380907834384	0.100345020760145	ChIP_SEQ_CTCF_Merged_rpgc_narrow_peak_1257
436.239566810104	-0.198400315662011	ChIP_SEQ_CTCF_Merged_rpgc_narrow_peak_1258		0.224637044447837	-0.198400315662011	gray90												652.47243161516	0.0743300594920217	ChIP_SEQ_CTCF_Merged_rpgc_narrow_peak_1258
317.064282884463	-0.603088707209871	ChIP_SEQ_CTCF_Merged_rpgc_narrow_peak_1259		0.704242958382706	-0.603088707209871	gray90												353.064686927183	0.299643483184439	ChIP_SEQ_CTCF_Merged_rpgc_narrow_peak_1259
95.5230727566261	0.186387686926307	ChIP_SEQ_CTCF_Merged_rpgc_narrow_peak_1260		0.100922084353398	0.186387686926307	gray90												70.8690539777318	0.227853699971303	ChIP_SEQ_CTCF_Merged_rpgc_narrow_peak_1260
582.146338455899	-0.0226776960458144	ChIP_SEQ_CTCF_Merged_rpgc_narrow_peak_1261		0.02894986802395	-0.0226776960458144	gray90												818.788516235133	-0.211050178855511	ChIP_SEQ_CTCF_Merged_rpgc_narrow_peak_1261
485.479482609197	-0.825053757044469	ChIP_SEQ_CTCF_Merged_rpgc_narrow_peak_1262		3.26031311672414	-0.825053757044469	#305494												576.251881545131	-0.189296724791283	ChIP_SEQ_CTCF_Merged_rpgc_narrow_peak_1262
358.197739104962	-0.0345724517060423	ChIP_SEQ_CTCF_Merged_rpgc_narrow_peak_1263		0.0393421852017101	-0.0345724517060423	gray90												426.032418364216	0.14551330360148	ChIP_SEQ_CTCF_Merged_rpgc_narrow_peak_1263
140.803461138036	0.846083286715457	ChIP_SEQ_CTCF_Merged_rpgc_narrow_peak_1264		0.684461499830308	0.846083286715457	gray90												113.041892047357	0.373575659155109	ChIP_SEQ_CTCF_Merged_rpgc_narrow_peak_1264
341.518043309444	0.28918633502195	ChIP_SEQ_CTCF_Merged_rpgc_narrow_peak_1265		0.213980789238144	0.28918633502195	gray90												453.238120770162	0.305329001507923	ChIP_SEQ_CTCF_Merged_rpgc_narrow_peak_1265
519.438320522131	0.449722610009234	ChIP_SEQ_CTCF_Merged_rpgc_narrow_peak_1266		0.868401656527764	0.449722610009234	gray90												731.418419579336	-0.0170670488252942	ChIP_SEQ_CTCF_Merged_rpgc_narrow_peak_1266
595.97412859501	-0.305929156100262	ChIP_SEQ_CTCF_Merged_rpgc_narrow_peak_1267		0.378519831888414	-0.305929156100262	gray90												1076.18662164959	-0.390053978894645	ChIP_SEQ_CTCF_Merged_rpgc_narrow_peak_1267
85.6677472892403	0.315003072482728	ChIP_SEQ_CTCF_Merged_rpgc_narrow_peak_1268		0.227914093143746	0.315003072482728	gray90												82.9686385939295	0.709656113470187	ChIP_SEQ_CTCF_Merged_rpgc_narrow_peak_1268
858.002703812252	-0.182607997724248	ChIP_SEQ_CTCF_Merged_rpgc_narrow_peak_1269		0.25557732834046	-0.182607997724248	gray90												1039.70631340528	0.198589083185944	ChIP_SEQ_CTCF_Merged_rpgc_narrow_peak_1269
613.472417447083	0.308689261849636	ChIP_SEQ_CTCF_Merged_rpgc_narrow_peak_1270		0.860925675117524	0.308689261849636	gray90												1008.27067695876	-0.120637228396861	ChIP_SEQ_CTCF_Merged_rpgc_narrow_peak_1270
375.073550539271	0.963440383087592	ChIP_SEQ_CTCF_Merged_rpgc_narrow_peak_1271		2.72106874383989	0.963440383087592	#049494												868.878156950869	-0.332502274766621	ChIP_SEQ_CTCF_Merged_rpgc_narrow_peak_1271
655.715679476889	-0.541315891271109	ChIP_SEQ_CTCF_Merged_rpgc_narrow_peak_1272		1.41000646874986	-0.541315891271109	gray90												952.550865470489	-0.122951663451729	ChIP_SEQ_CTCF_Merged_rpgc_narrow_peak_1272
545.360460961183	-0.030733407020038	ChIP_SEQ_CTCF_Merged_rpgc_narrow_peak_1273		0.0348727274080404	-0.030733407020038	gray90												853.37177028872	-0.560553290930747	ChIP_SEQ_CTCF_Merged_rpgc_narrow_peak_1273
278.19703032559	-0.0998521027569655	ChIP_SEQ_CTCF_Merged_rpgc_narrow_peak_1274		0.118009273921204	-0.0998521027569655	gray90												698.675768263669	0.208356653435863	ChIP_SEQ_CTCF_Merged_rpgc_narrow_peak_1274
599.201777721154	0.232831979199695	ChIP_SEQ_CTCF_Merged_rpgc_narrow_peak_1275		0.0727011464794218	0.232831979199695	gray90												208.621601277872	0.416525873074487	ChIP_SEQ_CTCF_Merged_rpgc_narrow_peak_1275
146.709384133374	0.496607926834754	ChIP_SEQ_CTCF_Merged_rpgc_narrow_peak_1276		0.380067795504292	0.496607926834754	gray90												267.242182665871	-0.293591689757204	ChIP_SEQ_CTCF_Merged_rpgc_narrow_peak_1276
806.148479952121	-0.240982007436541	ChIP_SEQ_CTCF_Merged_rpgc_narrow_peak_1277		0.77867009393217	-0.240982007436541	gray90												1153.44635696694	0.220058830597842	ChIP_SEQ_CTCF_Merged_rpgc_narrow_peak_1277
188.023481109891	0.3607311905873	ChIP_SEQ_CTCF_Merged_rpgc_narrow_peak_1278		0.286622278937941	0.3607311905873	gray90												282.563497783232	-0.165755321762769	ChIP_SEQ_CTCF_Merged_rpgc_narrow_peak_1278
759.366262464312	-0.558513751665231	ChIP_SEQ_CTCF_Merged_rpgc_narrow_peak_1279		2.52177219040113	-0.558513751665231	#305494												875.11337811902	0.323717913732743	ChIP_SEQ_CTCF_Merged_rpgc_narrow_peak_1279
375.986106040766	0.422961232104427	ChIP_SEQ_CTCF_Merged_rpgc_narrow_peak_1280		0.72652384506231	0.422961232104427	gray90												560.88430078169	0.154435251416414	ChIP_SEQ_CTCF_Merged_rpgc_narrow_peak_1280
637.925852642303	-0.709754225465681	ChIP_SEQ_CTCF_Merged_rpgc_narrow_peak_1281		1.23259506328125	-0.709754225465681	gray90												718.07433060963	0.194578396295125	ChIP_SEQ_CTCF_Merged_rpgc_narrow_peak_1281
119.86929953133	1.72646487465009	ChIP_SEQ_CTCF_Merged_rpgc_narrow_peak_1282		2.03677350177844	1.72646487465009	#049494												152.679778968201	-0.0664916960009535	ChIP_SEQ_CTCF_Merged_rpgc_narrow_peak_1282
274.420691753995	-0.280061179574238	ChIP_SEQ_CTCF_Merged_rpgc_narrow_peak_1283		0.312096947699096	-0.280061179574238	gray90												284.796440535072	1.20537998864941	ChIP_SEQ_CTCF_Merged_rpgc_narrow_peak_1283
793.629558968237	-0.130134894495268	ChIP_SEQ_CTCF_Merged_rpgc_narrow_peak_1284		0.283622181019277	-0.130134894495268	gray90												994.491443704964	-0.552988272820105	ChIP_SEQ_CTCF_Merged_rpgc_narrow_peak_1284
197.095494830286	0.129114594707427	ChIP_SEQ_CTCF_Merged_rpgc_narrow_peak_1285		0.0822579774530271	0.129114594707427	gray90												324.628694264718	-0.0236581929152667	ChIP_SEQ_CTCF_Merged_rpgc_narrow_peak_1285
487.382471033117	-0.216749735769217	ChIP_SEQ_CTCF_Merged_rpgc_narrow_peak_1286		0.374238452159885	-0.216749735769217	gray90												646.309831235113	-0.0274327754025773	ChIP_SEQ_CTCF_Merged_rpgc_narrow_peak_1286
246.16488396493	-0.539028735039147	ChIP_SEQ_CTCF_Merged_rpgc_narrow_peak_1287		0.607209969726689	-0.539028735039147	gray90												323.023230644353	0.629171426799282	ChIP_SEQ_CTCF_Merged_rpgc_narrow_peak_1287
295.456071777162	-0.027796119691878	ChIP_SEQ_CTCF_Merged_rpgc_narrow_peak_1288		0.0260205353413228	-0.027796119691878	gray90												176.421077642793	0.102392149441343	ChIP_SEQ_CTCF_Merged_rpgc_narrow_peak_1288
437.866456373913	0.909020300722048	ChIP_SEQ_CTCF_Merged_rpgc_narrow_peak_1289		2.63376767735726	0.909020300722048	#049494												259.711391294776	0.501638809623462	ChIP_SEQ_CTCF_Merged_rpgc_narrow_peak_1289
1132.78321044247	-0.232001519275265	ChIP_SEQ_CTCF_Merged_rpgc_narrow_peak_1290		0.824495671082392	-0.232001519275265	gray90												1324.74831626305	-0.325341819524562	ChIP_SEQ_CTCF_Merged_rpgc_narrow_peak_1290
137.890241075127	0.663925227856095	ChIP_SEQ_CTCF_Merged_rpgc_narrow_peak_1291		0.814024663612831	0.663925227856095	gray90												84.1395050387263	0.251118488283084	ChIP_SEQ_CTCF_Merged_rpgc_narrow_peak_1291
476.234725055681	-0.145446651256357	ChIP_SEQ_CTCF_Merged_rpgc_narrow_peak_1292		0.213005444520016	-0.145446651256357	gray90												643.423099575155	0.130545327011411	ChIP_SEQ_CTCF_Merged_rpgc_narrow_peak_1292
245.641649726221	-0.745713308865382	ChIP_SEQ_CTCF_Merged_rpgc_narrow_peak_1293		0.774355208278541	-0.745713308865382	gray90												320.561222107968	-0.544743788354937	ChIP_SEQ_CTCF_Merged_rpgc_narrow_peak_1293
116.99774821417	1.31913846877195	ChIP_SEQ_CTCF_Merged_rpgc_narrow_peak_1294		1.79507984830282	1.31913846877195	gray90												84.3862737625861	0.540544799994042	ChIP_SEQ_CTCF_Merged_rpgc_narrow_peak_1294
152.907267291693	0.100230213608657	ChIP_SEQ_CTCF_Merged_rpgc_narrow_peak_1295		0.0643198989658721	0.100230213608657	gray90												232.092791167545	0.786060758432916	ChIP_SEQ_CTCF_Merged_rpgc_narrow_peak_1295
455.426838638798	-0.147145872159798	ChIP_SEQ_CTCF_Merged_rpgc_narrow_peak_1296		0.121609891374316	-0.147145872159798	gray90												651.98524656923	0.0685893071158348	ChIP_SEQ_CTCF_Merged_rpgc_narrow_peak_1296
111.48213824051	0.856377696337622	ChIP_SEQ_CTCF_Merged_rpgc_narrow_peak_1297		0.920982546125636	0.856377696337622	gray90												69.5494577169499	1.43397568257301	ChIP_SEQ_CTCF_Merged_rpgc_narrow_peak_1297
[truncated: 40,935 more rows]
[truncated: 4 more columns]

## Sheet: Figure 4
Figure 4b Distance decline				Figure 4c Fisher's test							Figure 4d loop signal change													Figure 4i Loop signal change						Figure 4g Loop FC
[truncated: 5,001 more rows]

## Sheet: Figure 5
Figure 5b (Box plot)							Figure 5c (Bar chart)													Figure 5e (Bpx plot)						Figure 5i (Bpx plot)						Figure 5j (Bpx plot)						Figure 5k (Bpx plot)
[truncated: 234 more rows]

[truncated: 12 more sheets: Figure 6, Figure 7, Figure 8, Extended Figure 1, Extended Figure 2, Extended Figure 3, Extended Figure 4, Extended Figure 6, Extended Figure 7, Extended Figure 8, Extended Figure 9, Extended Figure 10]
